# Supplementary material for: SUMMIT: An integrative approach for better transcriptomic data imputation improves causal gene identification
Source: Nat Commun. 2022 Oct 25;13:6336. doi: 10.1038/s41467-022-34016-y (PMC9593997; doi:10.1038/s41467-022-34016-y)
Supplement: Supplementary file 7 — Source Data [file 41467_2022_34016_MOESM7_ESM.zip › Source Data/Figure-3/real-data-new/Lassosum/AST/AST-67]

gene_symbol gene_id chromosome model_best r2_test p_SCAD p_ElNet p_LASSO p_MCP p_MNet z_SCAD z_ElNet z_LASSO z_MCP z_MNet p_ACAT gene_pos runtime
UBAP2L ENSG00000143569 1 Lassosum 0.00481303140140332 0.000792167462834123 NA NA NA NA -0.320124086853542 NA NA NA NA NA 154218320 6.547
SLC39A1 ENSG00000143570 1 Lassosum 0.0884521314058848 0.00150969184475574 NA NA NA NA -0.899003550738133 NA NA NA NA NA 153935881 4.499
HAX1 ENSG00000143575 1 Lassosum -0.00315306974593565 0.0154850415461281 NA NA NA NA 0.372592547849325 NA NA NA NA NA 154246669 3.977
CREB3L4 ENSG00000143578 1 Lassosum 0.0700730106825118 0.00697687797224773 NA NA NA NA -0.165466821145976 NA NA NA NA NA 153943424 3.468
EFNA3 ENSG00000143590 1 Lassosum -0.00325268069786833 0.304738358271106 NA NA NA NA 0.194221069518437 NA NA NA NA NA 155048119 3.321
AQP10 ENSG00000143595 1 Lassosum 0.0497804419231506 0.237194361726898 NA NA NA NA 0.0858211340626408 NA NA NA NA NA 154295683 3.533
C1orf43 ENSG00000143612 1 Lassosum -0.000588491868499075 0.000625310769078114 NA NA NA NA -22.2297173483261 NA NA NA NA NA 154186143 3.596
GATAD2B ENSG00000143614 1 Lassosum -0.00314374537322637 0.0104469360419425 NA NA NA NA -1.12427946543819 NA NA NA NA NA 153836326 4.192
ILF2 ENSG00000143621 1 Lassosum 0.00587066264210234 0.222671957157342 NA NA NA NA -0.00139452926630619 NA NA NA NA NA 153639018 3.269
RIT1 ENSG00000143622 1 Lassosum 0.0106060182466389 0.153079850672342 NA NA NA NA 0.484686349203128 NA NA NA NA NA 155874397 3.347
INTS3 ENSG00000143624 1 Lassosum -0.00219485267320052 0.0978775550478607 NA NA NA NA 0.181103002513833 NA NA NA NA NA 153723549 3.46
HCN3 ENSG00000143630 1 Lassosum 0.000217649020057054 0.0509657311282109 NA NA NA NA 0.260864379756542 NA NA NA NA NA 155253506 3.333
ACTA1 ENSG00000143632 1 Lassosum 0.00156002699598834 0.0227075345747133 NA NA NA NA 0.00820115109180421 NA NA NA NA NA 229568418 3.05099999999999
C1orf131 ENSG00000143633 1 Lassosum 0.00708857063792567 0.15528786558893 NA NA NA NA -0.133730013346527 NA NA NA NA NA 231368221 3.749
GALNT2 ENSG00000143641 1 Lassosum 0.00070021159056155 0.0688987754675996 NA NA NA NA -0.152424983821979 NA NA NA NA NA 230305703 3.509
TTC13 ENSG00000143643 1 Lassosum 0.0462521505972414 0.278744075800153 NA NA NA NA 0.0575368027033866 NA NA NA NA NA 231078305 3.20500000000001
SCCPDH ENSG00000143653 1 Lassosum 0.0885238827697793 0.0108569079986901 NA NA NA NA 1.03994375529237 NA NA NA NA NA 246909394 3.309
LYST ENSG00000143669 1 Lassosum -0.00285503437086265 0.993654528402667 NA NA NA NA -0.000750989211784828 NA NA NA NA NA 235935640 2.88500000000001
MLK4 ENSG00000143674 1 Lassosum 0.0325754614717868 0.203682786985669 NA NA NA NA 0.687345070546301 NA NA NA NA NA 233492204 3.631
CEP170 ENSG00000143702 1 Lassosum 0.010400550576261 0.790593023756387 NA NA NA NA 0.621254189260913 NA NA NA NA NA 243353190 2.97799999999999
ACP1 ENSG00000143727 2 Lassosum 0.0137168412469354 0.930285158514566 NA NA NA NA 0.00701526513655944 NA NA NA NA NA 271211 5.64400000000001
SNAP47 ENSG00000143740 1 Lassosum 0.0233679058483929 0.531951259242955 NA NA NA NA -0.468037583124869 NA NA NA NA NA 227942583 3.974
SRP9 ENSG00000143742 1 Lassosum 0.0460729947235272 0.0770160374768956 NA NA NA NA -0.0965418681649785 NA NA NA NA NA 225971849 3.79600000000001
NVL ENSG00000143748 1 Lassosum 0.0908077474172954 0.857052128748738 NA NA NA NA -0.0560437373381596 NA NA NA NA NA 224466562 2.18899999999999
SDE2 ENSG00000143751 1 Lassosum 2.34929073449353e-05 0.466856124590372 NA NA NA NA 0.0845543152392435 NA NA NA NA NA 226178717 2.724
DEGS1 ENSG00000143753 1 Lassosum 0.0353740954134126 0.800337003745383 NA NA NA NA -0.0536533962169475 NA NA NA NA NA 224372300 2.666
FBXO28 ENSG00000143756 1 Lassosum 0.0983035942891194 0.169408580574319 NA NA NA NA -0.558020674676719 NA NA NA NA NA 224325769 2.408
ARF1 ENSG00000143761 1 Lassosum -0.00259319190372431 0.609487906703017 NA NA NA NA -0.0251288248587664 NA NA NA NA NA 228278636 3.051
CNIH4 ENSG00000143771 1 Lassosum 0.11725098097645 0.977627976441456 NA NA NA NA 0.0373203123513002 NA NA NA NA NA 224555856 2.422
ITPKB ENSG00000143772 1 Lassosum 0.0218545490941421 0.000405443910195092 NA NA NA NA 1.36370877463026 NA NA NA NA NA 226873207 2.499
GUK1 ENSG00000143774 1 Lassosum -0.000210236465228109 0.79947883966105 NA NA NA NA 0.0922732504069547 NA NA NA NA NA 228332174 2.646
CDC42BPA ENSG00000143776 1 Lassosum 0.0565696623848119 0.582707742489675 NA NA NA NA 1.02023077273465 NA NA NA NA NA 227341870 2.67800000000001
CNIH3 ENSG00000143786 1 Lassosum 0.025534760551739 0.905553918527577 NA NA NA NA 0.0374485810415707 NA NA NA NA NA 224775306 2.617
C1orf35 ENSG00000143793 1 Lassosum 0.00149201449497038 0.697292843858655 NA NA NA NA 0.0127364322125213 NA NA NA NA NA 228290769 3.026
MBOAT2 ENSG00000143797 2 Lassosum 0.0272969494888253 0.984054233744586 NA NA NA NA -0.00201614400849316 NA NA NA NA NA 9068381 4.57300000000001
PARP1 ENSG00000143799 1 Lassosum 0.012886652226315 0.0166803723137239 NA NA NA NA 3.27601246732971 NA NA NA NA NA 226572086 3.94800000000001
PSEN2 ENSG00000143801 1 Lassosum 0.120368821679518 0.0040199021789137 NA NA NA NA -0.39340039665556 NA NA NA NA NA 227070845 3.42100000000001
PYCR2 ENSG00000143811 1 Lassosum 0.0989881881862559 0.857010357794004 NA NA NA NA -0.0105620017164501 NA NA NA NA NA 226109778 2.92400000000001
LBR ENSG00000143815 1 Lassosum -0.00284699280623668 0.856389718024915 NA NA NA NA -0.0142323720302564 NA NA NA NA NA 225602915 3.26700000000002
EPHX1 ENSG00000143819 1 Lassosum 0.00179542003164646 0.511424216196886 NA NA NA NA 0.709937448974585 NA NA NA NA NA 226015527 3.279
SOX13 ENSG00000143842 1 Lassosum 0.00781221371338492 0.333320276033522 NA NA NA NA -0.52995781838546 NA NA NA NA NA 204069553 3.221
ETNK2 ENSG00000143845 1 Lassosum -0.00308734963013646 0.00442670702564233 NA NA NA NA -0.888118408261207 NA NA NA NA NA 204110748 2.87799999999999
PPFIA4 ENSG00000143847 1 Lassosum 0.16148552445184 6.49468773910247e-05 NA NA NA NA 2.04282726078151 NA NA NA NA NA 203021747 2.511
PLEKHA6 ENSG00000143850 1 Lassosum 0.0487506330513027 0.267924540050322 NA NA NA NA 3.08676113648057 NA NA NA NA NA 204268571 2.96899999999999
PTPN7 ENSG00000143851 1 Lassosum 0.0254321889485822 0.103356843569211 NA NA NA NA 0.598179656583255 NA NA NA NA NA 202123428 2.87199999999999
SYT2 ENSG00000143858 1 Lassosum 0.0113841873653077 0.068412221790409 NA NA NA NA 0.178106853257018 NA NA NA NA NA 202619634 2.733
ARL8A ENSG00000143862 1 Lassosum -0.00318712893598416 0.438444162453792 NA NA NA NA -0.0490113318281793 NA NA NA NA NA 202108200 2.61199999999999
GDF7 ENSG00000143869 2 Lassosum 0.0586382338089261 0.933131526640863 NA NA NA NA 0.00239656661523764 NA NA NA NA NA 20869921 4.577
PDIA6 ENSG00000143870 2 Lassosum 0.0347421616396182 0.020263719071734 NA NA NA NA 0.709347775942214 NA NA NA NA NA 10950810 3.43700000000001
RHOB ENSG00000143878 2 Lassosum -0.00322241189286365 0.353837759997637 NA NA NA NA 0.110854963428079 NA NA NA NA NA 20648017 2.84899999999999
ATP6V1C2 ENSG00000143882 2 Lassosum 0.00835117386421647 0.0225078666754372 NA NA NA NA 0.0307826044117698 NA NA NA NA NA 10893505 3.20500000000001
HNRPLL ENSG00000143889 2 Lassosum 0.00108376889985029 0.68648831601848 NA NA NA NA -0.115915991332677 NA NA NA NA NA 38809924 2.71599999999998
GALM ENSG00000143891 2 Lassosum 0.00577184166407085 0.518018656316637 NA NA NA NA 1.16086825861405 NA NA NA NA NA 38930715 3.297
CAMKMT ENSG00000143919 2 Lassosum 0.0344025901247763 0.94245805876468 NA NA NA NA -0.00917992434910739 NA NA NA NA NA 44794410 3.06
EML4 ENSG00000143924 2 Lassosum 0.084495228364096 0.113168474450269 NA NA NA NA 0.240146809371737 NA NA NA NA NA 42478089 2.71899999999999
CALM2 ENSG00000143933 2 Lassosum 0.000495330638961455 0.537766059398783 NA NA NA NA 0.046815649926459 NA NA NA NA NA 47338208 2.989
CHAC2 ENSG00000143942 2 Lassosum -0.00295741514480996 0.358313747030684 NA NA NA NA -1.83389829423285 NA NA NA NA NA 53998631 2.726
RPS27A ENSG00000143947 2 Lassosum 0.00513230464791625 0.392078678409184 NA NA NA NA -0.13507174256191 NA NA NA NA NA 55461014 3.33599999999998
WDPCP ENSG00000143951 2 Lassosum 0.0602897725753775 0.000288500255248706 NA NA NA NA -4.67584825913913 NA NA NA NA NA 63701747 2.458
VPS54 ENSG00000143952 2 Lassosum 0.0211687190563693 0.0995740415608346 NA NA NA NA -0.054692448576261 NA NA NA NA NA 64183120 2.684
ASXL2 ENSG00000143970 2 Lassosum -0.00273165010751897 0.21370573440123 NA NA NA NA 1.26820272994772 NA NA NA NA NA 26030971 2.46600000000001
ETAA1 ENSG00000143971 2 Lassosum 0.0190584846927366 0.0265917048657925 NA NA NA NA -0.272203264177467 NA NA NA NA NA 67631064 3.12799999999999
SNRPG ENSG00000143977 2 Lassosum 0 NA NA NA NA NA NA NA NA NA NA NA 70514698 2.673
ABHD1 ENSG00000143994 2 Lassosum 0.012143356369119 0.751410123828956 NA NA NA NA 0.0303733577736454 NA NA NA NA NA 27350181 2.447
MEIS1 ENSG00000143995 2 Lassosum -0.00223623552192076 0.594140158381383 NA NA NA NA -0.210959339756361 NA NA NA NA NA 66730792 2.71100000000001
CIAO1 ENSG00000144021 2 Lassosum 0.258714585244349 0.594890989845019 NA NA NA NA -0.00785488763355887 NA NA NA NA NA 96935478 2.31400000000002
ZNF514 ENSG00000144026 2 Lassosum 0.114303720620819 0.00480373423678444 NA NA NA NA 3.00755318784503 NA NA NA NA NA 95822116 2.54600000000002
SNRNP200 ENSG00000144028 2 Lassosum -0.00325228169247471 0.286288319993368 NA NA NA NA -0.0478931198180179 NA NA NA NA NA 96955685 2.303
MRPS5 ENSG00000144029 2 Lassosum -0.000794029069904445 0.0662077409290101 NA NA NA NA 0.16073988021411 NA NA NA NA NA 95784065 2.28399999999999
ANKRD53 ENSG00000144031 2 Lassosum -0.00283672945418445 0.643963213793903 NA NA NA NA -0.0445329877862956 NA NA NA NA NA 71209068 3.13
TPRKB ENSG00000144034 2 Lassosum 0 NA NA NA NA NA NA NA NA NA NA NA 73960379 2.43000000000001
EXOC6B ENSG00000144036 2 Lassosum -0.000930416406606627 0.434839534622627 NA NA NA NA 0.619224711476248 NA NA NA NA NA 72728141 2.46699999999998
SFXN5 ENSG00000144040 2 Lassosum 0.0131020760478692 0.123462835632769 NA NA NA NA -0.353318981457994 NA NA NA NA NA 73235956 2.43600000000001
TEX261 ENSG00000144043 2 Lassosum 0.0191852253345516 0.0104662450558667 NA NA NA NA -0.282755649649866 NA NA NA NA NA 71217571 2.72499999999999
DQX1 ENSG00000144045 2 Lassosum -0.00286975954248847 0.00558602503482255 NA NA NA NA -0.0121300188090865 NA NA NA NA NA 74749360 2.846
DUSP11 ENSG00000144048 2 Lassosum 0.00379772049103011 0.172983397105024 NA NA NA NA -0.392812305633356 NA NA NA NA NA 73998297 2.81399999999999
THNSL2 ENSG00000144115 2 Lassosum 0.27944328738501 0.410974113667875 NA NA NA NA -2.88857192256473 NA NA NA NA NA 88477990 2.11799999999999
RALB ENSG00000144118 2 Lassosum 0.0040812220580343 0.0251307478487474 NA NA NA NA -7.25195895479303 NA NA NA NA NA 121024964 2.595
TMEM177 ENSG00000144120 2 Lassosum -0.00287992178997021 0.0708317744216377 NA NA NA NA 0.0523118489487272 NA NA NA NA NA 120440413 2.38200000000001
NT5DC4 ENSG00000144130 2 Lassosum -0.000328632303813192 0.440881312943648 NA NA NA NA 7.3891210630137e-05 NA NA NA NA NA 113489759 2.577
RABL2A ENSG00000144134 2 Lassosum 0.0495069065854054 0.914440403951549 NA NA NA NA -0.00982463937963802 NA NA NA NA NA 114392889 2.86199999999999
SLC20A1 ENSG00000144136 2 Lassosum -0.00264090260491101 0.472700547515118 NA NA NA NA 1.27846063671729 NA NA NA NA NA 113412419 2.33199999999999
FBLN7 ENSG00000144152 2 Lassosum -0.0017789983262233 0.150537630906475 NA NA NA NA -0.0481979065429044 NA NA NA NA NA 112920876 2.55100000000002
ZC3H8 ENSG00000144161 2 Lassosum -0.00247337736315734 0.969634225188469 NA NA NA NA 0.0928907222389332 NA NA NA NA NA 112992983 2.51799999999997
LIPT1 ENSG00000144182 2 Lassosum 0.011851737688288 0.110005133287047 NA NA NA NA -34.8697931919067 NA NA NA NA NA 99775519 2.46800000000002
FAHD2B ENSG00000144199 2 Lassosum 0.00880221341214005 0.0721357320550571 NA NA NA NA 0.303456883152945 NA NA NA NA NA 97754969 2.31199999999995
LYG1 ENSG00000144214 2 Lassosum 0.138076447418541 0.0597557244110598 NA NA NA NA 0.430503153412984 NA NA NA NA NA 99910953 2.245
AFF3 ENSG00000144218 2 Lassosum 0.000851872853699254 0.000291138962251398 NA NA NA NA -3.17540966060125 NA NA NA NA NA 100461459 2.786
UBXN4 ENSG00000144224 2 Lassosum 0.00859331486458348 0.0956922484093467 NA NA NA NA 3.34518390305608 NA NA NA NA NA 136520907 2.29000000000002
SPOPL ENSG00000144228 2 Lassosum 0 NA NA NA NA NA NA NA NA NA NA NA 139295244 2.79000000000002
GPR17 ENSG00000144230 2 Lassosum 0.0071446221190189 0.142225567412547 NA NA NA NA 0.135965793967567 NA NA NA NA NA 128406826 2.61200000000002
POLR2D ENSG00000144231 2 Lassosum 0.0045809358565192 0.790718831603197 NA NA NA NA -0.0191350545844504 NA NA NA NA NA 128609785 2.98099999999999
AMMECR1L ENSG00000144233 2 Lassosum -0.00325116125860836 0.867714026385519 NA NA NA NA -0.000258274940386084 NA NA NA NA NA 128631350 2.39400000000001
PKP4 ENSG00000144283 2 Lassosum 0.355729355522391 0.0552180629870776 NA NA NA NA -0.416743067382975 NA NA NA NA NA 159426433 2.53899999999999
SLC4A10 ENSG00000144290 2 Lassosum -0.00319384143151069 0.906824364940641 NA NA NA NA 0.0072934548443636 NA NA NA NA NA 162561317 2.49899999999997
SCRN3 ENSG00000144306 2 Lassosum 0.00970522596451651 0.0876162847177368 NA NA NA NA 0.0300375016389533 NA NA NA NA NA 175277380 2.334
KIAA1715 ENSG00000144320 2 Lassosum 0.42018896087084 0.00636955471783375 NA NA NA NA 3.28043392836084 NA NA NA NA NA 176828093 2.69799999999998
CDCA7 ENSG00000144354 2 Lassosum 0.00189977273849806 0.617235159859549 NA NA NA NA -0.510865640707808 NA NA NA NA NA 174226636 2.69799999999998
UBR3 ENSG00000144357 2 Lassosum 0.0265519917826847 0.724083536975175 NA NA NA NA 0.0238815475617325 NA NA NA NA NA 170812304 2.76100000000002
PHOSPHO2 ENSG00000144362 2 Lassosum 0.0319251362155039 0.613936810500058 NA NA NA NA -0.187294624777882 NA NA NA NA NA 170554596 2.51999999999998
