# Supplementary material for: SUMMIT: An integrative approach for better transcriptomic data imputation improves causal gene identification
Source: Nat Commun. 2022 Oct 25;13:6336. doi: 10.1038/s41467-022-34016-y (PMC9593997; doi:10.1038/s41467-022-34016-y)
Supplement: Supplementary file 7 — Source Data [file 41467_2022_34016_MOESM7_ESM.zip › Source Data/Figure-3/real-data-new/Lassosum/AST/AST-68]

gene_symbol gene_id chromosome model_best r2_test p_SCAD p_ElNet p_LASSO p_MCP p_MNet z_SCAD z_ElNet z_LASSO z_MCP z_MNet p_ACAT gene_pos runtime
FAM171B ENSG00000144369 2 Lassosum 0.00473575755091682 0.323590098663136 NA NA NA NA 0.0119129013062239 NA NA NA NA NA 187594691 7.233
HSPD1 ENSG00000144381 2 Lassosum -0.00325467751890263 0.102061829108512 NA NA NA NA -2.75820012910012 NA NA NA NA NA 198366383 5.067
CCDC150 ENSG00000144395 2 Lassosum 0 NA NA NA NA NA NA NA NA NA NA NA 197566246 3.767
METTL21A ENSG00000144401 2 Lassosum -0.00201492197469877 0.939180940353928 NA NA NA NA 0.821072042191811 NA NA NA NA NA 208468003 3.795
PTH2R ENSG00000144407 2 Lassosum 0.0094273572095156 0.238143590699357 NA NA NA NA -0.0165038167802989 NA NA NA NA NA 209471832 3.657
NBEAL1 ENSG00000144426 2 Lassosum -0.000754423127416581 0.572435866820983 NA NA NA NA 0.0262647160365507 NA NA NA NA NA 203985351 3.78
KANSL1L ENSG00000144445 2 Lassosum -0.0027381689955186 0.499205326919515 NA NA NA NA 0.0216503308853143 NA NA NA NA NA 210961127 4.188
SPAG16 ENSG00000144451 2 Lassosum -0.00128002314416031 0.243901165176363 NA NA NA NA 0.030083428247223 NA NA NA NA NA 214712169 3.213
SUMF1 ENSG00000144455 3 Lassosum 0.0218560710076948 0.258682770083982 NA NA NA NA -1.2623697410453 NA NA NA NA NA 4125731 5.855
RHBDD1 ENSG00000144468 2 Lassosum 0.000384540363334573 0.203055552485892 NA NA NA NA 0.684059396771108 NA NA NA NA NA 227782114 5.698
CXCR7 ENSG00000144476 2 Lassosum -0.00310566953122082 0.308420138276717 NA NA NA NA 0.666143519474764 NA NA NA NA NA 237483715 4.569
HES6 ENSG00000144485 2 Lassosum 0.0172183104151209 0.950976953557783 NA NA NA NA -0.0129729264942056 NA NA NA NA NA 239148105 3.05
ESPNL ENSG00000144488 2 Lassosum 0.080330253483726 0.897470490168012 NA NA NA NA 0.00386684437501442 NA NA NA NA NA 239025363 4.072
ANKMY1 ENSG00000144504 2 Lassosum -0.00244413439387769 0.557456813424813 NA NA NA NA 0.255238958671358 NA NA NA NA NA 241463732 3.412
COPS7B ENSG00000144524 2 Lassosum 0.00840327305264166 0.0397768640284132 NA NA NA NA -0.151291387429592 NA NA NA NA NA 232660172 3.12
DIS3L2 ENSG00000144535 2 Lassosum 0.00976678631494188 0.293014258276503 NA NA NA NA 0.101588764627438 NA NA NA NA NA 233017507 3.509
CPNE9 ENSG00000144550 3 Lassosum 0.00353117901025823 0.929541583641017 NA NA NA NA -0.00448438107855946 NA NA NA NA NA 9758541 3.446
FANCD2 ENSG00000144554 3 Lassosum 0.0255910450941638 0.534660930981775 NA NA NA NA -1.16386953717177 NA NA NA NA NA 10105856 4.23099999999999
TAMM41 ENSG00000144559 3 Lassosum 0.221688454197042 0.0967926262579189 NA NA NA NA -1.59202661791184 NA NA NA NA NA 11860154 3.06999999999999
VGLL4 ENSG00000144560 3 Lassosum 0.0174996617532025 0.142419531589923 NA NA NA NA -0.231423173239695 NA NA NA NA NA 11679882 2.345
RAB5A ENSG00000144566 3 Lassosum 0.0219633570845051 0.0227613955979834 NA NA NA NA 0.580119002091465 NA NA NA NA NA 20007619 2.458
FAM134A ENSG00000144567 2 Lassosum -0.00130652400479092 0.906326860071011 NA NA NA NA 0.00675100164783722 NA NA NA NA NA 220045574 5.18600000000001
CTDSP1 ENSG00000144579 2 Lassosum 0.0113951843015342 0.860569809661377 NA NA NA NA -0.0180455917728282 NA NA NA NA NA 219266821 3.965
RQCD1 ENSG00000144580 2 Lassosum 0.174298080410023 0.17412617381633 NA NA NA NA 0.502047746246398 NA NA NA NA NA 219447553 2.63800000000001
STK11IP ENSG00000144589 2 Lassosum 0.00461061281628627 0.0889644854680192 NA NA NA NA 0.0652829765138208 NA NA NA NA NA 220471877 2.976
GMPPA ENSG00000144591 2 Lassosum -0.00260002542586757 0.487801609607948 NA NA NA NA 0.0377797838564865 NA NA NA NA NA 220367649 3.51000000000001
EAF1 ENSG00000144597 3 Lassosum 0.0229334547493235 0.745337858887486 NA NA NA NA 0.0175273898736936 NA NA NA NA NA 15476491 3.30300000000001
DYNC1LI1 ENSG00000144635 3 Lassosum 0.05642497746147 0.0552466183919406 NA NA NA NA -1.01186157681684 NA NA NA NA NA 32589914 3.47999999999999
OSBPL10 ENSG00000144645 3 Lassosum 0 NA NA NA NA NA NA NA NA NA NA NA 31909227 2.268
GTDC2 ENSG00000144647 3 Lassosum -0.00223025542684652 0.369219686924492 NA NA NA NA -0.0745572973166343 NA NA NA NA NA 43134146 2.405
CCBP2 ENSG00000144648 3 Lassosum -0.00240722013605343 0.322951941716755 NA NA NA NA 0.00889386562422673 NA NA NA NA NA 42897920 2.345
CSRNP1 ENSG00000144655 3 Lassosum -0.00294886744156275 0.460148974122342 NA NA NA NA -0.591465917976892 NA NA NA NA NA 39189699 2.64200000000001
SLC25A38 ENSG00000144659 3 Lassosum 0.0208547929187707 0.175589626920063 NA NA NA NA 0.25163810316615 NA NA NA NA NA 39431840 2.544
ITGA9 ENSG00000144668 3 Lassosum 0.040646653259471 0.39628941482183 NA NA NA NA 0.0320656202343397 NA NA NA NA NA 37679305 2.244
SLC22A14 ENSG00000144671 3 Lassosum -0.00152392825924363 0.74533255939984 NA NA NA NA 0.0216903381558248 NA NA NA NA NA 38341925 2.446
GOLGA4 ENSG00000144674 3 Lassosum -0.00115520998393737 0.311853682474206 NA NA NA NA -0.0709729763019552 NA NA NA NA NA 37346455 2.19499999999999
CTDSPL ENSG00000144677 3 Lassosum -0.00237352747833941 0.177581295776476 NA NA NA NA -0.135199855774322 NA NA NA NA NA 37964705 2.727
STAC ENSG00000144681 3 Lassosum 0.0134727772563491 0.785686671510336 NA NA NA NA -0.161337207768906 NA NA NA NA NA 36505667 2.22
IQSEC1 ENSG00000144711 3 Lassosum 0.0109034466042824 0.950931881066118 NA NA NA NA -0.000990838441757209 NA NA NA NA NA 13026668 2.34700000000001
CAND2 ENSG00000144712 3 Lassosum 0.0614517216676843 0.158755316578285 NA NA NA NA 0.353336001572437 NA NA NA NA NA 12875693 2.714
RPL32 ENSG00000144713 3 Lassosum 0.0227668691257439 0.641229816126287 NA NA NA NA -0.0269149481062254 NA NA NA NA NA 12879535 2.84200000000001
SHQ1 ENSG00000144736 3 Lassosum 0 NA NA NA NA NA NA NA NA NA NA NA 72854746 2.31999999999999
SLC25A26 ENSG00000144741 3 Lassosum 0.0122275389560434 0.119850611298446 NA NA NA NA 0.854740122691892 NA NA NA NA NA 66278907 2.428
UBA3 ENSG00000144744 3 Lassosum 0.0122415909139456 0.605157405501762 NA NA NA NA 0.240399002821522 NA NA NA NA NA 69116720 2.423
ARL6IP5 ENSG00000144746 3 Lassosum 0.0146689508092276 0.901961805059348 NA NA NA NA 0.00583103831850925 NA NA NA NA NA 69144656 2.952
TMF1 ENSG00000144747 3 Lassosum 0.0133261846378468 0.0838249572029025 NA NA NA NA 0.128466159901531 NA NA NA NA NA 69085231 2.07399999999998
LRIG1 ENSG00000144749 3 Lassosum -0.00149483034817122 0.623770059655833 NA NA NA NA 2.72450869874904 NA NA NA NA NA 66490454 2.351
LIMD1 ENSG00000144791 3 Lassosum 0.00189464286466368 0.901989092758903 NA NA NA NA -0.032601348834744 NA NA NA NA NA 45662358 2.80700000000002
ZNF660 ENSG00000144792 3 Lassosum 0.125443463853264 0.924816039584878 NA NA NA NA -0.00529606832592486 NA NA NA NA NA 44630450 2.196
NFKBIZ ENSG00000144802 3 Lassosum 0.0131968429603391 0.502664173427993 NA NA NA NA -1.3141206594005 NA NA NA NA NA 101563350 1.91799999999998
NXPE3 ENSG00000144815 3 Lassosum 0.248866045673445 0.960803610364691 NA NA NA NA -0.0070799847503947 NA NA NA NA NA 101522559 2.33600000000001
PHLDB2 ENSG00000144824 3 Lassosum -0.00315610901114316 0.123317623515822 NA NA NA NA -0.188858839898233 NA NA NA NA NA 111573354 2.215
ABHD10 ENSG00000144827 3 Lassosum 0.0444705592071774 0.102266456370838 NA NA NA NA 2.27501213241784 NA NA NA NA NA 111705033 2.25700000000001
RABL3 ENSG00000144840 3 Lassosum 0.003919134159312 0.0649447086366209 NA NA NA NA 0.0791469976400351 NA NA NA NA NA 120433684 2.333
ADPRH ENSG00000144843 3 Lassosum 0.0886952437629571 0.164444998281891 NA NA NA NA 0.124765087080474 NA NA NA NA NA 119303453 2.27700000000002
ATG3 ENSG00000144848 3 Lassosum 0 NA NA NA NA NA NA NA NA NA NA NA 112266124 2.875
SRPRB ENSG00000144867 3 Lassosum -0.000853176990464277 0.814481378270125 NA NA NA NA -0.0818881781224787 NA NA NA NA NA 133523746 2.10599999999999
MED12L ENSG00000144893 3 Lassosum 0.153456294005398 0.684344723192379 NA NA NA NA -0.0143238262384156 NA NA NA NA NA 150979172 2.274
EIF2A ENSG00000144895 3 Lassosum 0.150910777853502 0.552249938911512 NA NA NA NA -1.11372018721105 NA NA NA NA NA 150283247 2.267
OSBPL11 ENSG00000144909 3 Lassosum 0.022001640802801 0.537039412250871 NA NA NA NA -0.104326004646189 NA NA NA NA NA 125280818 2.374
TRPC1 ENSG00000144935 3 Lassosum -0.00201904014742982 0.411581672085287 NA NA NA NA -0.0578886314987993 NA NA NA NA NA 142484823 2.625
NCEH1 ENSG00000144959 3 Lassosum 0.00368903803388776 0.00387077120699677 NA NA NA NA -0.51096499330997 NA NA NA NA NA 172388523 2.05900000000003
LPP ENSG00000145012 3 Lassosum 0.0354509905943711 0.0190525406900721 NA NA NA NA 0.278508375022646 NA NA NA NA NA 188239766 2.39100000000002
TMEM44 ENSG00000145014 3 Lassosum 0.085440786454227 0.409317993791189 NA NA NA NA 0.178808765214505 NA NA NA NA NA 194331410 2.13400000000001
KIAA0226 ENSG00000145016 3 Lassosum 0.0305316002295198 0.843961065110414 NA NA NA NA 0.0157592429612699 NA NA NA NA NA 197437431 2.042
AMT ENSG00000145020 3 Lassosum 0.23310873572036 0.59838674212597 NA NA NA NA -0.260859088435855 NA NA NA NA NA 49457198 2.05499999999998
TCTA ENSG00000145022 3 Lassosum 0.000730921212885427 0.50792161145065 NA NA NA NA -0.0398656380037286 NA NA NA NA NA 49451773 2.06300000000002
NICN1 ENSG00000145029 3 Lassosum 0.00161363437182227 0.0983442469999561 NA NA NA NA 0.954319612441791 NA NA NA NA NA 49463569 1.83500000000001
VPRBP ENSG00000145041 3 Lassosum -0.00222860156018156 0.0590688695936668 NA NA NA NA 0.14847934197708 NA NA NA NA NA 51483654 2.065
MANF ENSG00000145050 3 Lassosum -0.00177418648342842 0.0282188329947697 NA NA NA NA -0.958811470072441 NA NA NA NA NA 51424653 2.03800000000001
CCDC39 ENSG00000145075 3 Lassosum 0.0153853763108054 0.128760170729552 NA NA NA NA -0.384268195633218 NA NA NA NA NA 180454719 2.12299999999999
EAF2 ENSG00000145088 3 Lassosum 0.00261424177045633 0.257340909125845 NA NA NA NA -8.06864599142985 NA NA NA NA NA 121579701 2.16999999999999
ILDR1 ENSG00000145103 3 Lassosum 0 NA NA NA NA NA NA NA NA NA NA NA 121723610 2.196
TM4SF19 ENSG00000145107 3 Lassosum 0.0259824514748238 0.151171633323972 NA NA NA NA 0.159460455201858 NA NA NA NA NA 196054163 2.12200000000001
EIF2B5 ENSG00000145191 3 Lassosum 0.00153103576817759 0.775644521038985 NA NA NA NA -0.543599331563566 NA NA NA NA NA 184127686 2.26399999999998
ECE2 ENSG00000145194 3 Lassosum -0.00310660474254054 0.136959779106634 NA NA NA NA -0.0810116696245811 NA NA NA NA NA 183989128 2.29400000000001
DGKQ ENSG00000145214 4 Lassosum 0.167405682999195 0.670380413576281 NA NA NA NA -3.70764227008991 NA NA NA NA NA 966679 3.911
FIP1L1 ENSG00000145216 4 Lassosum -0.00300002311042569 0.114524588421553 NA NA NA NA 0.144723148962385 NA NA NA NA NA 54702624 2.86600000000001
SLC26A1 ENSG00000145217 4 Lassosum 0.262621050575673 0.641371787458408 NA NA NA NA -0.0279713847598065 NA NA NA NA NA 980044 3.22399999999999
LYAR ENSG00000145220 4 Lassosum 0.064901515595036 0.924844263809044 NA NA NA NA -0.0147849303044489 NA NA NA NA NA 4280662 3.673
CENPC1 ENSG00000145241 4 Lassosum 0.258636622540026 0.48105036922207 NA NA NA NA -0.225869882812653 NA NA NA NA NA 68374422 2.62299999999999
CORIN ENSG00000145244 4 Lassosum 0.33056435306711 0.567295654870095 NA NA NA NA 0.0827205933059198 NA NA NA NA NA 47718069 2.655
ATP10D ENSG00000145246 4 Lassosum 0.0692081369176089 0.363018632849028 NA NA NA NA -0.151480224334895 NA NA NA NA NA 47541404 2.68299999999999
OCIAD2 ENSG00000145247 4 Lassosum -0.00318444656725037 0.047650534119567 NA NA NA NA 0.288305179757639 NA NA NA NA NA 48897995 2.886
SCD5 ENSG00000145284 4 Lassosum 0.0680767886763861 0.859037294072596 NA NA NA NA 0.14312967216652 NA NA NA NA NA 83635351 2.541
PLAC8 ENSG00000145287 4 Lassosum -0.00307134729059566 0.187460521525546 NA NA NA NA 0.0165958220157564 NA NA NA NA NA 84034714 2.79599999999999
ENOPH1 ENSG00000145293 4 Lassosum -0.00287840987396537 0.864924045258164 NA NA NA NA -0.0182691632448651 NA NA NA NA NA 83366979 2.566
TRMT10A ENSG00000145331 4 Lassosum 0.0115760364788131 0.857104521208174 NA NA NA NA 0.281448585487981 NA NA NA NA NA 100476527 2.83199999999997
KLHL8 ENSG00000145332 4 Lassosum 0.0127778822468576 0.908324996230538 NA NA NA NA 0.000407813349613181 NA NA NA NA NA 88111507 2.74200000000002
SNCA ENSG00000145335 4 Lassosum 0.0398215052578418 0.737003121249804 NA NA NA NA 0.0609133660580318 NA NA NA NA NA 90702358 2.69499999999999
TBCK ENSG00000145348 4 Lassosum 0.0217738395217317 0.0975994189101404 NA NA NA NA 1.64650592113988 NA NA NA NA NA 107104063 2.62799999999999
CAMK2D ENSG00000145349 4 Lassosum 0.0316919824343471 0.400126724082735 NA NA NA NA 0.22884255417044 NA NA NA NA NA 114527635 2.53199999999998
CISD2 ENSG00000145354 4 Lassosum 0.0146901120588475 0.00597257460850151 NA NA NA NA -0.72053078513808 NA NA NA NA NA 103800267 2.62900000000002
DDIT4L ENSG00000145358 4 Lassosum -0.00245268132572729 0.58905608849066 NA NA NA NA -0.0597389382119134 NA NA NA NA NA 101109483 2.55700000000002
TIFA ENSG00000145365 4 Lassosum 0.0144594017908066 0.334191352579275 NA NA NA NA 0.00801046548623932 NA NA NA NA NA 113201921 2.697
SPATA5 ENSG00000145375 4 Lassosum -0.000920745303671922 0.581286290681834 NA NA NA NA -0.0707852179405707 NA NA NA NA NA 124040019 2.41399999999999
CCNA2 ENSG00000145386 4 Lassosum 0.00732860724498441 0.245361705353234 NA NA NA NA -0.181470671734514 NA NA NA NA NA 122741343 2.71000000000004
METTL14 ENSG00000145388 4 Lassosum 0.0274443881994811 0.0507165183143939 NA NA NA NA 0.159353859270299 NA NA NA NA NA 119620164 2.68399999999997
USP53 ENSG00000145390 4 Lassosum 0.244829622140203 0.995605734721933 NA NA NA NA -0.0371520524344771 NA NA NA NA NA 120175207 2.43600000000004
SETD7 ENSG00000145391 4 Lassosum -0.00323718375952597 0.811490358744391 NA NA NA NA -0.0134281421146164 NA NA NA NA NA 140447511 2.74000000000001
