# Supplementary material for: SUMMIT: An integrative approach for better transcriptomic data imputation improves causal gene identification
Source: Nat Commun. 2022 Oct 25;13:6336. doi: 10.1038/s41467-022-34016-y (PMC9593997; doi:10.1038/s41467-022-34016-y)
Supplement: Supplementary file 7 — Source Data [file 41467_2022_34016_MOESM7_ESM.zip › Source Data/Figure-3/real-data-new/Lassosum/AST/AST-69]

gene_symbol gene_id chromosome model_best r2_test p_SCAD p_ElNet p_LASSO p_MCP p_MNet z_SCAD z_ElNet z_LASSO z_MCP z_MNet p_ACAT gene_pos runtime
NAF1 ENSG00000145414 4 Lassosum 0.00223037082485311 0.781723273296603 NA NA NA NA 0.0905081485425231 NA NA NA NA NA 164059649 6.826
MARCH1 ENSG00000145416 4 Lassosum -0.001399043092293 0.590175053833511 NA NA NA NA -0.109248030923729 NA NA NA NA NA 164875326 4.789
SFRP2 ENSG00000145423 4 Lassosum 0.0338670249152533 0.0644277222395572 NA NA NA NA -0.138801533008205 NA NA NA NA NA 154706008 3.864
RPS3A ENSG00000145425 4 Lassosum 0.0288679892812964 0.157269702425036 NA NA NA NA -0.0366853991585902 NA NA NA NA NA 152023264 3.511
RNF175 ENSG00000145428 4 Lassosum 0.00299450686170177 0.0387739602528809 NA NA NA NA 14.2346502967528 NA NA NA NA NA 154656332 3.504
PDGFC ENSG00000145431 4 Lassosum -0.0029237529867514 0.0529566167429791 NA NA NA NA 1.29819364643555 NA NA NA NA NA 157787076 3.708
CBR4 ENSG00000145439 4 Lassosum 0.056807372479828 0.664738530304909 NA NA NA NA 0.0902096779636122 NA NA NA NA NA 169858173 4.167
CYP4V2 ENSG00000145476 4 Lassosum 0.0944527986705017 0.71096601952533 NA NA NA NA -1.45399687639208 NA NA NA NA NA 187123642 3.344
ROPN1L ENSG00000145491 5 Lassosum 0.0126067927372637 0.211962959523883 NA NA NA NA -0.0687193225031939 NA NA NA NA NA 10456888 6.023
NDUFS6 ENSG00000145494 5 Lassosum -0.000854050156042563 0.966892494472975 NA NA NA NA 0.00184810387816992 NA NA NA NA NA 1809116 3.833
MARCH6 ENSG00000145495 5 Lassosum 0.0108462636830845 0.55451436281404 NA NA NA NA 0.280908284848239 NA NA NA NA NA 10394653 3.032
SRD5A1 ENSG00000145545 5 Lassosum 0.301448686851507 0.996126518645185 NA NA NA NA 0.00471975843665747 NA NA NA NA NA 6651565 2.386
MYO10 ENSG00000145555 5 Lassosum 0.0499587198763506 0.341689114595293 NA NA NA NA -0.0432054195287801 NA NA NA NA NA 16800883 2.166
FAM105A ENSG00000145569 5 Lassosum 0.0323670944869267 0.0226839100544445 NA NA NA NA 0.245858679977035 NA NA NA NA NA 14598500 2.69
RPL37 ENSG00000145592 5 Lassosum -0.00247721138094015 0.397017739499015 NA NA NA NA 0.3284855435684 NA NA NA NA NA 40830400 2.184
SKP2 ENSG00000145604 5 Lassosum 0.0556929099290973 0.33571640496204 NA NA NA NA -0.25811158502671 NA NA NA NA NA 36168256 2.819
OSMR ENSG00000145623 5 Lassosum -0.00199254659451453 0.680116136862241 NA NA NA NA -0.00288517128584838 NA NA NA NA NA 38895829 2.262
PLK2 ENSG00000145632 5 Lassosum -0.000631865285592115 0.0334359570141206 NA NA NA NA 0.26563387901144 NA NA NA NA NA 57752948 2.48699999999999
GZMA ENSG00000145649 5 Lassosum 0 NA NA NA NA NA NA NA NA NA NA NA 54402278 2.748
PIK3R1 ENSG00000145675 5 Lassosum -0.00325142140562562 0.105177388974336 NA NA NA NA 0.016130172126624 NA NA NA NA NA 67554598 2.236
LHFPL2 ENSG00000145685 5 Lassosum 0.00152442990766244 0.866033792059778 NA NA NA NA 0.033238835977418 NA NA NA NA NA 77923441 2.49299999999999
SSBP2 ENSG00000145687 5 Lassosum 0.000427071238069288 0.183799149320136 NA NA NA NA 0.226536818318209 NA NA NA NA NA 80878228 2.182
IQGAP2 ENSG00000145703 5 Lassosum 0.102562427737762 0.43700442531594 NA NA NA NA 0.196448768565273 NA NA NA NA NA 75851515 2.515
CRHBP ENSG00000145708 5 Lassosum -0.000319916514816221 0.159964656926334 NA NA NA NA -0.0209104894104134 NA NA NA NA NA 76262760 2.62700000000001
RASA1 ENSG00000145715 5 Lassosum 0.000239275637424541 0.000325395872083956 NA NA NA NA 0.00878807229195605 NA NA NA NA NA 86625726 2.306
GIN1 ENSG00000145723 5 Lassosum 0.0541592697383779 0.471481207747562 NA NA NA NA 0.508094179671879 NA NA NA NA NA 102438779 2.054
PPIP5K2 ENSG00000145725 5 Lassosum 0.316760233216249 0.595324745139932 NA NA NA NA 9.41817737129337 NA NA NA NA NA 102497395 2.54299999999999
PAM ENSG00000145730 5 Lassosum 0.184213299212004 0.997538697749648 NA NA NA NA 0.0519580696830852 NA NA NA NA NA 102228247 2.023
BDP1 ENSG00000145734 5 Lassosum 0.0147896740670057 0.00719107929698107 NA NA NA NA 6.47982302141124 NA NA NA NA NA 70807545 2.107
GTF2H2 ENSG00000145736 5 Lassosum 0.136617479982457 0.930329429921875 NA NA NA NA -0.0695653705933358 NA NA NA NA NA 70347150 2.13500000000001
SLC30A5 ENSG00000145740 5 Lassosum 0 NA NA NA NA NA NA NA NA NA NA NA 68408184 1.82400000000001
BTF3 ENSG00000145741 5 Lassosum -0.0025294535635334 0.644305833556154 NA NA NA NA 0.0197035658880843 NA NA NA NA NA 72797846 2.81
FBXL17 ENSG00000145743 5 Lassosum 0.0596737432864112 0.90459484565008 NA NA NA NA -0.0114635764565958 NA NA NA NA NA 107456267 2.041
SPATA9 ENSG00000145757 5 Lassosum -0.00189083543070812 0.316966185613475 NA NA NA NA -0.00843950604799572 NA NA NA NA NA 95011150 2.17599999999999
TNFAIP8 ENSG00000145779 5 Lassosum 0.0591418055698238 0.121291362731322 NA NA NA NA -0.951236941069483 NA NA NA NA NA 118667340 2.08600000000001
FEM1C ENSG00000145780 5 Lassosum 0.0614105791830075 0.61851227081972 NA NA NA NA -0.384903303579665 NA NA NA NA NA 114868599 2.426
COMMD10 ENSG00000145781 5 Lassosum 0.0334048896627575 0.912181055977593 NA NA NA NA 0.770637940965818 NA NA NA NA NA 115584573 2.36399999999999
ATG12 ENSG00000145782 5 Lassosum 0.123654684440664 0.0210556410314387 NA NA NA NA -1.52743709065908 NA NA NA NA NA 115170724 2.36500000000001
YIPF5 ENSG00000145817 5 Lassosum 0.347367696162398 0.75170464366006 NA NA NA NA -0.253536518727853 NA NA NA NA NA 143544000 2.312
ARHGAP26 ENSG00000145819 5 Lassosum 0.138759477336374 0.805076447607843 NA NA NA NA 0.0281257427767766 NA NA NA NA NA 142379262 2.143
DDX46 ENSG00000145833 5 Lassosum 0.021985358912034 0.73841011526981 NA NA NA NA -0.00343244650871667 NA NA NA NA NA 134142646 1.96499999999999
TIMD4 ENSG00000145850 5 Lassosum -0.00325616104846249 0.177338536328802 NA NA NA NA 0.00435992129150825 NA NA NA NA NA 156368279 2.22499999999999
RNF145 ENSG00000145860 5 Lassosum -0.000491179946477516 0.389066805841168 NA NA NA NA 0.091349886332089 NA NA NA NA NA 158610739 2.164
FBXO38 ENSG00000145868 5 Lassosum 0.0739543547569037 0.322726541045086 NA NA NA NA -5.12122240880182 NA NA NA NA NA 147792948 2.047
PCYOX1L ENSG00000145882 5 Lassosum 0.259193681481029 0.727979795723303 NA NA NA NA -1.04515844002067 NA NA NA NA NA 148743393 2.67099999999999
TNIP1 ENSG00000145901 5 Lassosum 0.0505920424193282 0.182839711085841 NA NA NA NA -0.556784503255308 NA NA NA NA NA 150441322 2.164
G3BP1 ENSG00000145907 5 Lassosum 0.00264051010401556 0.00479217839131918 NA NA NA NA -0.025513560725669 NA NA NA NA NA 151171476 2.31799999999998
ZNF300 ENSG00000145908 5 Lassosum 0.00148913628922909 0.095083596192374 NA NA NA NA 4.22655633626576 NA NA NA NA NA 150279249 2.33600000000001
N4BP3 ENSG00000145911 5 Lassosum -0.00299875755720325 0.00512274467341851 NA NA NA NA 0.234308559498334 NA NA NA NA NA 177546766 2.72800000000001
NHP2 ENSG00000145912 5 Lassosum -0.00017925954656306 0.156060870396645 NA NA NA NA 0.0267660944596269 NA NA NA NA NA 177578714 1.94999999999999
RMND5B ENSG00000145916 5 Lassosum 0.0132711296821342 0.713989739856179 NA NA NA NA -0.0474010766353399 NA NA NA NA NA 177567781 2.12300000000002
BOD1 ENSG00000145919 5 Lassosum -0.00261859729273795 0.201153579455573 NA NA NA NA 0.117562693025505 NA NA NA NA NA 173039090 2.88
CPLX2 ENSG00000145920 5 Lassosum -0.00297952832897264 0.555900689850552 NA NA NA NA 0.573234493344544 NA NA NA NA NA 175267168 1.80499999999998
KCNMB1 ENSG00000145936 5 Lassosum 0.0489176539150097 0.683051642471858 NA NA NA NA 0.0889104242354624 NA NA NA NA NA 169810924 2.12800000000001
FAM50B ENSG00000145945 6 Lassosum 0.0731361746443551 0.549594276618802 NA NA NA NA 0.15943026033361 NA NA NA NA NA 3850585 3.517
MYLK4 ENSG00000145949 6 Lassosum 0.00264908268564878 0.288442028814369 NA NA NA NA 1.8418068555277 NA NA NA NA NA 2707531 2.547
TBC1D7 ENSG00000145979 6 Lassosum 0.260483470161423 0.0129910013709523 NA NA NA NA -2.97943426059606 NA NA NA NA NA 13301928 2.17999999999998
FARS2 ENSG00000145982 6 Lassosum 0.0554837722379864 0.396167093810579 NA NA NA NA 0.277836605858709 NA NA NA NA NA 5516545 3.44
GFOD1 ENSG00000145990 6 Lassosum -0.00208033210316905 0.064510586027149 NA NA NA NA -0.196097281935782 NA NA NA NA NA 13422924 2.114
CDKAL1 ENSG00000145996 6 Lassosum -0.00312194866423376 0.714686786134864 NA NA NA NA 0.0703011611671691 NA NA NA NA NA 20883661 2.62899999999999
PSD2 ENSG00000146005 5 Lassosum -0.000822924417643645 0.0660898080147745 NA NA NA NA -0.100533083300224 NA NA NA NA NA 139199728 1.958
ZMAT2 ENSG00000146007 5 Lassosum 0.0196928847517372 0.00719007160580156 NA NA NA NA 4.14449591705108 NA NA NA NA NA 140082256 3.386
KLHL3 ENSG00000146021 5 Lassosum 0.0359194028088478 0.275825346549893 NA NA NA NA 0.0899879327915989 NA NA NA NA NA 137012484 2.06800000000001
TRIM7 ENSG00000146054 5 Lassosum 0.0544602847053884 0.205532112828524 NA NA NA NA 0.135287604648265 NA NA NA NA NA 180626608 2.90100000000001
TRIM41 ENSG00000146063 5 Lassosum 0.0552831431450785 0.594948881644989 NA NA NA NA -0.0697873231441788 NA NA NA NA NA 180656154 1.59100000000001
HIGD2A ENSG00000146066 5 Lassosum 0.198670881390509 0.112178347987941 NA NA NA NA 3.6717239346071 NA NA NA NA NA 175816260 2.001
FAM193B ENSG00000146067 5 Lassosum 0.0810903559250434 0.0392652386814458 NA NA NA NA -0.132049293924852 NA NA NA NA NA 176964165 2.185
PLA2G7 ENSG00000146070 6 Lassosum 0.0449510079850519 0.292378026432801 NA NA NA NA -0.286531907005593 NA NA NA NA NA 46687684 2.274
TNFRSF21 ENSG00000146072 6 Lassosum 0.00292416955875252 0.113303797381387 NA NA NA NA -0.576072241592487 NA NA NA NA NA 47238454 2.84099999999998
RNF44 ENSG00000146083 5 Lassosum 0.127643470225653 0.275511530865027 NA NA NA NA -0.0798584675667966 NA NA NA NA NA 175959362 2.85400000000001
MUT ENSG00000146085 6 Lassosum 0.0943176129813829 0.445444668321918 NA NA NA NA -0.271399713790017 NA NA NA NA NA 49414488 2.91899999999998
DOK3 ENSG00000146094 5 Lassosum 0.0111642221680377 0.92661348476924 NA NA NA NA -0.00156021038292761 NA NA NA NA NA 176933591 2.73500000000001
ABT1 ENSG00000146109 6 Lassosum 0.00438735302061577 0.959914376462602 NA NA NA NA 0.00629255061391537 NA NA NA NA NA 26598729 3.00099999999998
PPP1R18 ENSG00000146112 6 Lassosum -0.00325672347961281 0.000184084062650517 NA NA NA NA -0.0727459968315551 NA NA NA NA NA 30649919 1.84700000000001
DAAM2 ENSG00000146122 6 Lassosum 0.00107799262105734 0.166117910206803 NA NA NA NA 0.00828395933361413 NA NA NA NA NA 39816395 3.21699999999998
PRIM2 ENSG00000146143 6 Lassosum 0 NA NA NA NA NA NA NA NA NA NA NA 57346489 1.79400000000001
LGSN ENSG00000146166 6 Lassosum 0.206155832586484 9.25171430309001e-06 NA NA NA NA -25.5297842595003 NA NA NA NA NA 64007869 1.84899999999999
FGD2 ENSG00000146192 6 Lassosum 0.114267375096248 0.788175663583196 NA NA NA NA -0.0978297447762169 NA NA NA NA NA 36985134 2.24600000000001
SCUBE3 ENSG00000146197 6 Lassosum -0.00102038566206075 0.00163530743969378 NA NA NA NA -0.0176663215733917 NA NA NA NA NA 35201523 1.99000000000001
ANO7 ENSG00000146205 2 Lassosum 0 NA NA NA NA NA NA NA NA NA NA NA 242146358 4.24300000000002
CRIP3 ENSG00000146215 6 Lassosum 0.0192443728558451 0.0262563721051706 NA NA NA NA -0.288217008795559 NA NA NA NA NA 43271991 3.19299999999998
RPL7L1 ENSG00000146223 6 Lassosum 0.0863498219073281 0.00162658854225708 NA NA NA NA -0.648779047547479 NA NA NA NA NA 42852509 1.82599999999999
NFKBIE ENSG00000146232 6 Lassosum 0.00658037763771935 0.76715891899898 NA NA NA NA -0.0337091653235464 NA NA NA NA NA 44229701 2.10900000000001
TPBG ENSG00000146242 6 Lassosum 0.00843298870982001 0.390968601788513 NA NA NA NA 0.00159561768921929 NA NA NA NA NA 83076734 1.77000000000001
IRAK1BP1 ENSG00000146243 6 Lassosum 0.00930424315904643 0.458192175834685 NA NA NA NA -0.165114460113373 NA NA NA NA NA 79592754 2.07299999999998
PHIP ENSG00000146247 6 Lassosum 0.0881242654884238 0.168220216860628 NA NA NA NA 0.177047462583844 NA NA NA NA NA 79719108 2.30000000000001
MMS22L ENSG00000146263 6 Lassosum 0.0279357895418346 0.226592202593098 NA NA NA NA -0.283596554326898 NA NA NA NA NA 97660565 1.72999999999999
PNRC1 ENSG00000146278 6 Lassosum 0.125991532893129 0.649105833022293 NA NA NA NA -0.0502967076881315 NA NA NA NA NA 89792674 2.131
PM20D2 ENSG00000146281 6 Lassosum 0.00439245102462715 0.821236927054787 NA NA NA NA -0.00771273627097061 NA NA NA NA NA 89865526 2.08699999999999
RARS2 ENSG00000146282 6 Lassosum -0.00286858055031369 0.00101025998227455 NA NA NA NA 0.663678706447943 NA NA NA NA NA 88261908 2.59899999999999
SCML4 ENSG00000146285 6 Lassosum 0.0294818412953093 0.000374575008411943 NA NA NA NA -9.53561755092223 NA NA NA NA NA 108085414 1.83600000000001
C6orf170 ENSG00000146350 6 Lassosum 0.00181172008514197 0.747378958200728 NA NA NA NA 0.0940334550976303 NA NA NA NA NA 121528265 1.94299999999998
RNF217 ENSG00000146373 6 Lassosum 0.0265283138383997 0.630130526141834 NA NA NA NA -0.0117532073773547 NA NA NA NA NA 125348735 2.07500000000002
ARHGAP18 ENSG00000146376 6 Lassosum 0.027918898878885 0.0903075968984772 NA NA NA NA -0.142673981551756 NA NA NA NA NA 129964323 2.17899999999997
ABRACL ENSG00000146386 6 Lassosum 0.0361034719177818 0.839660857849893 NA NA NA NA -0.110143124299626 NA NA NA NA NA 139357129 2.125
SLC18B1 ENSG00000146409 6 Lassosum 0.251453178112398 0.00211478811109322 NA NA NA NA 3.29748790577368 NA NA NA NA NA 133105105 2.38400000000001
MTFR2 ENSG00000146410 6 Lassosum 0.0148786864382682 0.449602440448811 NA NA NA NA 0.099423687028956 NA NA NA NA NA 136561817 1.904
SHPRH ENSG00000146414 6 Lassosum -0.000385860482561506 0.579519610819619 NA NA NA NA -0.0972315462125144 NA NA NA NA NA 146235470 1.93599999999998
AIG1 ENSG00000146416 6 Lassosum 0.0052118786007076 0.318444322961954 NA NA NA NA 2.52040897601993 NA NA NA NA NA 143521537 2.40200000000002
DYNLT1 ENSG00000146425 6 Lassosum 0.0752979938933543 0.234654701224959 NA NA NA NA -0.0317226947612895 NA NA NA NA NA 159061638 2.07400000000001
