# Supplementary material for: SUMMIT: An integrative approach for better transcriptomic data imputation improves causal gene identification
Source: Nat Commun. 2022 Oct 25;13:6336. doi: 10.1038/s41467-022-34016-y (PMC9593997; doi:10.1038/s41467-022-34016-y)
Supplement: Supplementary file 7 — Source Data [file 41467_2022_34016_MOESM7_ESM.zip › Source Data/Figure-3/real-data-new/Lassosum/AST/AST-7]

gene_symbol gene_id chromosome model_best r2_test p_SCAD p_ElNet p_LASSO p_MCP p_MNet z_SCAD z_ElNet z_LASSO z_MCP z_MNet p_ACAT gene_pos runtime
ITIH4 ENSG00000055955 3 Lassosum 0.177273331587624 0.901967570836104 NA NA NA NA 4.57370924928941 NA NA NA NA NA 52856243 6.997
ITIH1 ENSG00000055957 3 Lassosum -0.00190835217188967 0.16475925893052 NA NA NA NA -0.272039237064195 NA NA NA NA NA 52818840 3.662
C4orf27 ENSG00000056050 4 Lassosum -0.000355717836280078 0.01780351250774 NA NA NA NA -0.34032624638592 NA NA NA NA NA 170664860 6.88
ZFR ENSG00000056097 5 Lassosum 0.00221041175169967 0.280232220482388 NA NA NA NA 0.0473602489484903 NA NA NA NA NA 32399661 5.536
TRAF1 ENSG00000056558 9 Lassosum 0.0191059441673253 9.68763164124283e-09 NA NA NA NA 1.2856791855398 NA NA NA NA NA 123678061 2.454
RC3H2 ENSG00000056586 9 Lassosum 0.0053194779101523 0.84511885884341 NA NA NA NA 0.0159245220082084 NA NA NA NA NA 125637198 2.377
PCGF2 ENSG00000056661 17 Lassosum 0.0595128582082436 0.0312444995366313 NA NA NA NA -0.121317567140856 NA NA NA NA NA 36898110 1.919
IL17RB ENSG00000056736 3 Lassosum 0.0790363272621104 0.262116063337566 NA NA NA NA 0.0355289156534796 NA NA NA NA NA 53890217 4.622
TRAF3IP2 ENSG00000056972 6 Lassosum 0.00407017066306192 0.969318117645675 NA NA NA NA 0.00736772350439074 NA NA NA NA NA 111902569 6.507
DCBLD2 ENSG00000057019 3 Lassosum 0.0125983769751601 0.479148738904396 NA NA NA NA 0.267291924027915 NA NA NA NA NA 98567659 3.171
SOAT1 ENSG00000057252 1 Lassosum 0.158276618603644 0.676616978628385 NA NA NA NA 5.25111853758965 NA NA NA NA NA 179295370 7.407
PKP2 ENSG00000057294 12 Lassosum 0.0395653345760598 0.738049360282246 NA NA NA NA 0.0353795090082544 NA NA NA NA NA 32996726 4.074
GDI2 ENSG00000057608 10 Lassosum 0.172995001182444 0.00252018248350932 NA NA NA NA 14.5448103036506 NA NA NA NA NA 5845640 1.998
PRDM1 ENSG00000057657 6 Lassosum 0.0317788860028302 1.02278512321282e-05 NA NA NA NA -0.0110130967929926 NA NA NA NA NA 106546004 4.808
ATG5 ENSG00000057663 6 Lassosum 0.00548940163846356 0.527657036496162 NA NA NA NA -0.0458121887624669 NA NA NA NA NA 106703008 3.01300000000001
TMCC3 ENSG00000057704 12 Lassosum 0.0987887157068253 0.140204356961512 NA NA NA NA -0.0389371955694552 NA NA NA NA NA 95002619 2.244
PITHD1 ENSG00000057757 1 Lassosum -0.0013779369207505 0.294845453337072 NA NA NA NA 0.198147704530555 NA NA NA NA NA 24109808 6.02800000000001
MTA3 ENSG00000057935 2 Lassosum -0.0030053489095736 0.0209031701999517 NA NA NA NA -0.412166207410434 NA NA NA NA NA 42852898 5.23399999999999
USP13 ENSG00000058056 3 Lassosum -0.0016453473507636 0.0326078453541144 NA NA NA NA -0.189623700500292 NA NA NA NA NA 179438866 5.282
ATP11B ENSG00000058063 3 Lassosum -0.00188593822012706 0.490285159159714 NA NA NA NA -1.28823836798336 NA NA NA NA NA 182575355 2.51300000000001
CDK14 ENSG00000058091 7 Lassosum 0.0087008954267308 0.0127806671454246 NA NA NA NA -0.772641819137761 NA NA NA NA NA 90467821 5.47
SEC61A1 ENSG00000058262 3 Lassosum 0.00994423181935733 0.202144523427537 NA NA NA NA 0.019492185402124 NA NA NA NA NA 127780505 3.723
PPP1R12A ENSG00000058272 12 Lassosum -0.00138771381710856 0.0948695913211627 NA NA NA NA 0.166431572495409 NA NA NA NA NA 80248291 1.79000000000001
CROCC ENSG00000058453 1 Lassosum 0.212074522141097 0.375500700115718 NA NA NA NA -0.0889471842397957 NA NA NA NA NA 17183121 6.161
POLR3E ENSG00000058600 16 Lassosum -0.00306968103400296 0.111514778500871 NA NA NA NA -0.342792001374132 NA NA NA NA NA 22327577 0.843999999999994
ATP2B4 ENSG00000058668 1 Lassosum 0.00872711420708094 0.00926433226803662 NA NA NA NA 0.25920695529515 NA NA NA NA NA 203654449 3.547
ZC3H11A ENSG00000058673 1 Lassosum 0 NA NA NA NA NA NA NA NA NA NA NA 203794017 4.021
RIOK2 ENSG00000058729 5 Lassosum 0.0265324096948196 0.412153377461727 NA NA NA NA -0.0249607660151039 NA NA NA NA NA 96507767 3.70999999999999
YIPF1 ENSG00000058799 1 Lassosum 0.0692488424507068 0.801649318052445 NA NA NA NA 0.00836585832338415 NA NA NA NA NA 54336899 4.04000000000001
TMEM48 ENSG00000058804 1 Lassosum -0.00075615089547032 0.794367845527728 NA NA NA NA 0.0194996960815542 NA NA NA NA NA 54267833 3.69999999999999
DGKG ENSG00000058866 3 Lassosum -0.000870281964595376 0.147989162456911 NA NA NA NA 0.10091952787354 NA NA NA NA NA 185951741 3.821
FLYWCH1 ENSG00000059122 16 Lassosum 0.510958433492548 0.0803036610112315 NA NA NA NA -0.409453440004704 NA NA NA NA NA 2981573 1.54900000000001
UNKL ENSG00000059145 16 Lassosum 0.023949613582251 0.0965938339605049 NA NA NA NA -0.113077833508799 NA NA NA NA NA 1438979 1.58099999999999
TBXAS1 ENSG00000059377 7 Lassosum 0.0818545005164792 0.637983053556187 NA NA NA NA -0.677449260761106 NA NA NA NA NA 139598487 3.16200000000001
PARP12 ENSG00000059378 7 Lassosum 0.0192200508025905 0.409053990774561 NA NA NA NA -0.15654676333538 NA NA NA NA NA 139743532 2.542
ALDH18A1 ENSG00000059573 10 Lassosum 0.00579314127900588 0.0750943039158506 NA NA NA NA 0.515011551832306 NA NA NA NA NA 97391079 2.24799999999999
TARBP1 ENSG00000059588 1 Lassosum 0.0450336230086746 0.964580040821292 NA NA NA NA 0.102153118896779 NA NA NA NA NA 234570954 4.83600000000001
PET112 ENSG00000059691 4 Lassosum 0.16015162722615 0.842120972174544 NA NA NA NA -0.204377319423144 NA NA NA NA NA 152636915 3.43799999999999
MXD1 ENSG00000059728 2 Lassosum -0.00182141064067864 0.810980657332073 NA NA NA NA -0.0375765085836694 NA NA NA NA NA 70147448 5.33799999999999
CDK17 ENSG00000059758 12 Lassosum 0.01287299243726 0.124535257946283 NA NA NA NA -1.41879660010754 NA NA NA NA NA 96733188 3.97200000000001
DNAJC25 ENSG00000059769 9 Lassosum 0 NA NA NA NA NA NA NA NA NA NA NA 114413070 3.893
PSD ENSG00000059915 10 Lassosum 0.00110208627014574 0.201162940205281 NA NA NA NA -0.0752269566639778 NA NA NA NA NA 104171836 1.98399999999998
CTDP1 ENSG00000060069 18 Lassosum 0.534436187110594 0.438754420350182 NA NA NA NA -0.0284285092959086 NA NA NA NA NA 77477155 3.041
CSDA ENSG00000060138 12 Lassosum 0.0407626305792256 0.857507794962899 NA NA NA NA 0.0141882569159031 NA NA NA NA NA 10863797 1.31999999999999
STYK1 ENSG00000060140 12 Lassosum 0.0755658710739872 0.402957780724555 NA NA NA NA 0.0162647485300782 NA NA NA NA NA 10799227 1.881
WNK1 ENSG00000060237 12 Lassosum -0.00323925184563767 0.0739765952443639 NA NA NA NA -0.0895473974425052 NA NA NA NA NA 941188 1.214
CCAR1 ENSG00000060339 10 Lassosum -0.0015283521831293 0.818351960495226 NA NA NA NA 0.0108030420707047 NA NA NA NA NA 70516451 1.995
OGFR ENSG00000060491 20 Lassosum 0.0706384854784415 0.0755571998134906 NA NA NA NA -0.144069863530619 NA NA NA NA NA 61440769 1.404
GNA15 ENSG00000060558 19 Lassosum 0.015773835138982 0.587623176869097 NA NA NA NA -0.0189564113750286 NA NA NA NA NA 3149979 2.148
CREB3L3 ENSG00000060566 19 Lassosum -0.00300027203996511 0.909927193305279 NA NA NA NA 0.0341413775986771 NA NA NA NA NA 4163324 0.760999999999996
PIGV ENSG00000060642 1 Lassosum 0.145977990591902 0.711656097134364 NA NA NA NA 0.07078887037849 NA NA NA NA NA 27119426 3.541
PTPRU ENSG00000060656 1 Lassosum 0.00375732086070557 0.65397452007811 NA NA NA NA -0.00636819193380258 NA NA NA NA NA 29608176 3.732
SNRNP40 ENSG00000060688 1 Lassosum 0.000861556421066445 0.90492368975366 NA NA NA NA -0.0172824374022242 NA NA NA NA NA 31751039 2.45099999999999
QSER1 ENSG00000060749 11 Lassosum 0.00900074330550471 0.12722354351089 NA NA NA NA 0.0406181155258916 NA NA NA NA NA 32964793 2.16499999999999
MPC1 ENSG00000060762 6 Lassosum 0.134618531700281 0.380386672207505 NA NA NA NA -0.712886693528835 NA NA NA NA NA 166787446 6.005
ACAA1 ENSG00000060971 3 Lassosum -0.00312630757473475 0.0237515105187674 NA NA NA NA -0.75416795370458 NA NA NA NA NA 38171467 5.31900000000002
BCAT1 ENSG00000060982 12 Lassosum 0.143129741994218 0.0619821977593051 NA NA NA NA -0.818717822454573 NA NA NA NA NA 25033344 2.59799999999998
HDAC7 ENSG00000061273 12 Lassosum 0.0661858681825772 0.0472179154454441 NA NA NA NA 0.0143175591421203 NA NA NA NA NA 48201710 2.31700000000001
LZTS1 ENSG00000061337 8 Lassosum 0.169013037047616 0.69538325793845 NA NA NA NA 0.0356191846021612 NA NA NA NA NA 20132575 3.99099999999999
SPAG4 ENSG00000061656 20 Lassosum -0.00208657399947487 0.160718044576586 NA NA NA NA 0.0810829299090314 NA NA NA NA NA 34206392 0.675000000000011
NCKAP1 ENSG00000061676 2 Lassosum 0.0537858818756316 0.00804034102216335 NA NA NA NA 0.742024859948408 NA NA NA NA NA 183846595 5.57499999999999
MRPS35 ENSG00000061794 12 Lassosum -0.00281830096836799 0.569738535704935 NA NA NA NA 0.0861485989896389 NA NA NA NA NA 27886467 3.05600000000001
GUCY1B3 ENSG00000061918 4 Lassosum -0.00286715460660503 0.854579244456359 NA NA NA NA -0.00315286227652405 NA NA NA NA NA 156704443 3.351
SFSWAP ENSG00000061936 12 Lassosum 0.152060763520934 0.892930008814823 NA NA NA NA 0.00715052814826014 NA NA NA NA NA 132239954 1.446
TNK2 ENSG00000061938 3 Lassosum 0.0283018409520307 0.391363764949947 NA NA NA NA 0.0781969102809529 NA NA NA NA NA 195614525 4.42400000000001
MON2 ENSG00000061987 12 Lassosum 0 NA NA NA NA NA NA NA NA NA NA NA 62925980 1.59700000000001
GPBP1 ENSG00000062194 5 Lassosum 0.0433245687502876 0.0977070033373418 NA NA NA NA -0.0421242882492509 NA NA NA NA NA 56515140 3.255
DGAT2 ENSG00000062282 11 Lassosum 0.0412338193357741 0.185783286343689 NA NA NA NA 0.149678060131232 NA NA NA NA NA 75496178 2.358
CS ENSG00000062485 12 Lassosum -0.00313691373568736 0.539955102307817 NA NA NA NA 0.00208490813267922 NA NA NA NA NA 56679829 2.935
LTK ENSG00000062524 15 Lassosum 0.00532983065244408 0.448004362035491 NA NA NA NA 0.0259390657758643 NA NA NA NA NA 41800960 0.992999999999995
MRPS24 ENSG00000062582 7 Lassosum -0.00325724697871488 0.641789604467612 NA NA NA NA 0.157062309047587 NA NA NA NA NA 43907824 2.48499999999999
ELMO2 ENSG00000062598 20 Lassosum 0.00468094904730976 0.567011270642264 NA NA NA NA -0.0435750342411536 NA NA NA NA NA 45028196 0.995000000000005
WAPAL ENSG00000062650 10 Lassosum 0.016504117623773 0.350939909266703 NA NA NA NA 0.0332780040033248 NA NA NA NA NA 88238292 2.881
VMP1 ENSG00000062716 17 Lassosum -0.000842478186332984 0.923513488816818 NA NA NA NA 0.00841818396136611 NA NA NA NA NA 57852084 2.66300000000001
APPBP2 ENSG00000062725 17 Lassosum -0.00311739386685361 0.403329801121285 NA NA NA NA 0.466718198087632 NA NA NA NA NA 58562050 0.75
POLD1 ENSG00000062822 19 Lassosum 0.000878621673449209 0.686695007817991 NA NA NA NA -0.101707243094806 NA NA NA NA NA 50904367 0.814000000000021
SEZ6 ENSG00000063015 17 Lassosum -0.0020824050760333 0.283376662251486 NA NA NA NA -0.0678274334145294 NA NA NA NA NA 27307688 0.837000000000018
EIF4B ENSG00000063046 12 Lassosum 0.0466572088362257 0.546305416500299 NA NA NA NA 0.124825679894324 NA NA NA NA NA 53417967 2.09799999999998
SLC6A16 ENSG00000063127 19 Lassosum -0.00212683830215599 0.196796070161568 NA NA NA NA 0.244155804286945 NA NA NA NA NA 49810688 0.772999999999996
GLTSCR1 ENSG00000063169 19 Lassosum 0.0355622561104411 0.210192333878068 NA NA NA NA -0.0844240343135935 NA NA NA NA NA 48158993 1.33800000000002
SPHK2 ENSG00000063176 19 Lassosum 0.0233736441230916 0.601142337054297 NA NA NA NA -0.0176144632137789 NA NA NA NA NA 49128261 0.844999999999999
RPL18 ENSG00000063177 19 Lassosum 0.00540860324605508 0.600272243710617 NA NA NA NA -0.00861546680190793 NA NA NA NA NA 49120689 1.11199999999997
CA11 ENSG00000063180 19 Lassosum 0.0139430614524882 0.413323455059115 NA NA NA NA -0.0639981453175044 NA NA NA NA NA 49145384 0.887999999999977
ISOC2 ENSG00000063241 19 Lassosum 0.026340989925137 0.834803133159795 NA NA NA NA 0.0100222072491125 NA NA NA NA NA 55969031 1.25600000000003
U2AF2 ENSG00000063244 19 Lassosum -0.00255676758468582 0.366777816221462 NA NA NA NA -0.0517417360313029 NA NA NA NA NA 56175796 1.738
EPN1 ENSG00000063245 19 Lassosum 0.154711045552411 0.601184362376606 NA NA NA NA -0.0417508497669835 NA NA NA NA NA 56203908 0.927999999999997
MED29 ENSG00000063322 19 Lassosum 0.00650611081530517 0.990338165305591 NA NA NA NA -0.0128468406085949 NA NA NA NA NA 39886610 0.785000000000025
AHRR ENSG00000063438 5 Lassosum 0.0936544729164362 0.283007941181773 NA NA NA NA -0.00214883111932735 NA NA NA NA NA 371348 2.28399999999999
GPC1 ENSG00000063660 2 Lassosum -0.00325436589175165 0.636700833969368 NA NA NA NA 0.0616039554274573 NA NA NA NA NA 241391290 5.85900000000004
ADCK1 ENSG00000063761 14 Lassosum 0.0834612950211728 0.264285251662196 NA NA NA NA 2.24747533150017 NA NA NA NA NA 78333890 3.98499999999996
HAGH ENSG00000063854 16 Lassosum 0.0359458141034883 0.102154690275597 NA NA NA NA -0.254459585759656 NA NA NA NA NA 1861408 1.00700000000001
RNF4 ENSG00000063978 4 Lassosum 0.00577441899044517 0.119181927544204 NA NA NA NA -0.0531673936953417 NA NA NA NA NA 2545497 5.08499999999998
CASP8 ENSG00000064012 2 Lassosum 0.391014497106336 0.17935890762931 NA NA NA NA -0.183379265385148 NA NA NA NA NA 202125300 5.04699999999997
LIMCH1 ENSG00000064042 4 Lassosum -0.000658861346572781 0.277328843036772 NA NA NA NA 0.177327467595383 NA NA NA NA NA 41531842 3.57400000000001
ASUN ENSG00000064102 12 Lassosum -0.000814562395957452 0.423773134234213 NA NA NA NA -0.0335646776912664 NA NA NA NA NA 27074686 1.74000000000001
TM7SF3 ENSG00000064115 12 Lassosum 0.0986496095761847 0.924701973435174 NA NA NA NA -0.00447014157432959 NA NA NA NA NA 27146747 2.916
SPA17 ENSG00000064199 11 Lassosum 0.0086013448288903 0.0610500068247206 NA NA NA NA -0.320697549960724 NA NA NA NA NA 124555554 3.10300000000001
TSPAN32 ENSG00000064201 11 Lassosum 0.0718581640272627 0.293844544920011 NA NA NA NA -0.365665726064002 NA NA NA NA NA 2331328 1.36900000000003
ST3GAL6 ENSG00000064225 3 Lassosum 0.0130582936745754 0.199444582762674 NA NA NA NA 6.06807295179467 NA NA NA NA NA 98495562 2.72500000000002
ATP2C2 ENSG00000064270 16 Lassosum 0.112212292956778 0.598625682192373 NA NA NA NA -0.449769113729716 NA NA NA NA NA 84449963 4.38300000000004
