# Supplementary material for: SUMMIT: An integrative approach for better transcriptomic data imputation improves causal gene identification
Source: Nat Commun. 2022 Oct 25;13:6336. doi: 10.1038/s41467-022-34016-y (PMC9593997; doi:10.1038/s41467-022-34016-y)
Supplement: Supplementary file 7 — Source Data [file 41467_2022_34016_MOESM7_ESM.zip › Source Data/Figure-3/real-data-new/Lassosum/AST/AST-70]

gene_symbol gene_id chromosome model_best r2_test p_SCAD p_ElNet p_LASSO p_MCP p_MNet z_SCAD z_ElNet z_LASSO z_MCP z_MNet p_ACAT gene_pos runtime
TIAM2 ENSG00000146426 6 Lassosum -0.00323647159235585 0.841492190817829 NA NA NA NA 0.107387596665854 NA NA NA NA NA 155366344 6.531
TMEM181 ENSG00000146433 6 Lassosum 0.00305719267182925 0.124467443893522 NA NA NA NA -0.193514664640519 NA NA NA NA NA 159006964 3.69
PNLDC1 ENSG00000146453 6 Lassosum 0.0244232350944829 0.827468092819696 NA NA NA NA -0.0561219327907268 NA NA NA NA NA 160231518 2.842
WTAP ENSG00000146457 6 Lassosum 0.0418806479270177 0.801243966790469 NA NA NA NA -0.0121901051115518 NA NA NA NA NA 160161984 3.139
ZMYM4 ENSG00000146463 1 Lassosum 0.000751846235027887 0.355754170801349 NA NA NA NA -2.30599990982727 NA NA NA NA NA 35811113 6.396
C6orf211 ENSG00000146476 6 Lassosum 0.0658683900884107 0.221741619416544 NA NA NA NA -0.0422693198221911 NA NA NA NA NA 151782329 5.956
SLC22A3 ENSG00000146477 6 Lassosum 0 NA NA NA NA NA NA NA NA NA NA NA 160822657 2.232
GNA12 ENSG00000146535 7 Lassosum 0.142403551485824 0.142594610733718 NA NA NA NA 2.4013195317374 NA NA NA NA NA 2825852 4.56
C7orf50 ENSG00000146540 7 Lassosum -0.00149543377140704 0.646534603785651 NA NA NA NA 0.176099534465795 NA NA NA NA NA 1107259 2.146
SDK1 ENSG00000146555 7 Lassosum 0.173916887726886 0.00279137552377585 NA NA NA NA 0.359949857404091 NA NA NA NA NA 3824856 2.7
WASH2P ENSG00000146556 2 Lassosum 0.297076436322845 0.549858218864501 NA NA NA NA -0.268848631480342 NA NA NA NA NA 114349159 5.718
CCZ1B ENSG00000146574 7 Lassosum 0.110004525869074 0.0058958377912246 NA NA NA NA 8.22672010170393 NA NA NA NA NA 6851420 4.35299999999999
C7orf26 ENSG00000146576 7 Lassosum 0.100907212755602 0.120198958630476 NA NA NA NA -0.329736623861077 NA NA NA NA NA 6639002 2.012
RBAK ENSG00000146587 7 Lassosum 0.022553710654838 0.300417740179931 NA NA NA NA 0.504827600774645 NA NA NA NA NA 5068101 2.234
CREB5 ENSG00000146592 7 Lassosum 0.0229645182865826 0.04203986659788 NA NA NA NA 1.29217459013587 NA NA NA NA NA 28602225 2.266
CDCA5 ENSG00000146670 11 Lassosum -0.00309678094393129 0.135066863392798 NA NA NA NA -1.3378573626747 NA NA NA NA NA 64842704 3.657
IGFBP3 ENSG00000146674 7 Lassosum 0.0271906893034159 0.322093472594622 NA NA NA NA 1.66878663323752 NA NA NA NA NA 45956711 2.40600000000001
PURB ENSG00000146676 7 Lassosum 0.0114378532811636 0.232220694303406 NA NA NA NA 0.181656722210576 NA NA NA NA NA 44920428 2.45599999999999
AC004453.8 ENSG00000146677 7 Lassosum 0 NA NA NA NA NA NA NA NA NA NA NA 44507690 3.126
SRCRB4D ENSG00000146700 7 Lassosum 0.19143655999056 0.0229466410908895 NA NA NA NA 0.0588628240061586 NA NA NA NA NA 76028831 1.58200000000001
MDH2 ENSG00000146701 7 Lassosum -0.00268048935468479 0.00844570238695212 NA NA NA NA 2.08960181608929 NA NA NA NA NA 75687097 2.071
POMZP3 ENSG00000146707 7 Lassosum 0.21069490919232 0.788442027806588 NA NA NA NA -1.17036867136418 NA NA NA NA NA 76247940 2.05999999999999
GBAS ENSG00000146729 7 Lassosum -0.00269236630820946 0.265463903385328 NA NA NA NA -0.535630547577191 NA NA NA NA NA 56043680 1.97500000000001
CCT6A ENSG00000146731 7 Lassosum 0.0248397676456755 0.0449019329869084 NA NA NA NA -0.339358639765397 NA NA NA NA NA 56125502 2.105
PSPH ENSG00000146733 7 Lassosum 0.23403570111218 0.460455359826773 NA NA NA NA 0.233168375565903 NA NA NA NA NA 56099020 1.96499999999999
ZNF92 ENSG00000146757 7 Lassosum 0.00907744818228984 0.4824660098656 NA NA NA NA -0.0479645309098795 NA NA NA NA NA 64852375 2.18300000000001
ATXN7L1 ENSG00000146776 7 Lassosum 0.0100988011387192 0.471851571723899 NA NA NA NA 0.0959831638834754 NA NA NA NA NA 105381282 2.309
TMEM168 ENSG00000146802 7 Lassosum 0.00160355367506582 0.126378266576417 NA NA NA NA 0.0116597003695747 NA NA NA NA NA 112418182 1.873
C7orf43 ENSG00000146826 7 Lassosum 0.196451359358654 0.00579065854467658 NA NA NA NA 0.298843898082932 NA NA NA NA NA 99754190 1.77799999999999
SLC12A9 ENSG00000146828 7 Lassosum 0.00670205849941863 0.944097156302137 NA NA NA NA 0.0200874059325484 NA NA NA NA NA 100444536 2.122
GIGYF1 ENSG00000146830 7 Lassosum 0.124507786487309 0.66350314937416 NA NA NA NA -0.604562962275803 NA NA NA NA NA 100282100 2.07599999999999
TRIM4 ENSG00000146833 7 Lassosum 0.186382543002085 0.26233214422927 NA NA NA NA -6.32517641052015 NA NA NA NA NA 99495902 1.633
MEPCE ENSG00000146834 7 Lassosum 0.00721732550396359 0.960366445156441 NA NA NA NA -0.0102943647580634 NA NA NA NA NA 100029077 1.792
TMEM209 ENSG00000146842 7 Lassosum -0.00246632603730479 0.797541908316753 NA NA NA NA 0.075463118024163 NA NA NA NA NA 129826082 2.297
ZC3HAV1L ENSG00000146858 7 Lassosum -0.00307162021398089 0.937239391790804 NA NA NA NA 0.107696099399225 NA NA NA NA NA 138715613 1.992
TMEM140 ENSG00000146859 7 Lassosum 0.17316721261075 0.693991537239648 NA NA NA NA 2.29660953878545 NA NA NA NA NA 134841737 2.143
TLK2 ENSG00000146872 17 Lassosum 0.00435239741071269 0.17057530160644 NA NA NA NA 0.128725405700274 NA NA NA NA NA 60614430 1.28
EPHA1 ENSG00000146904 7 Lassosum 0.0133017800694339 0.0313147026248538 NA NA NA NA -0.522661025625064 NA NA NA NA NA 143096683 1.777
NOM1 ENSG00000146909 7 Lassosum -0.00303858971726889 0.858542890354672 NA NA NA NA 0.0633722113576614 NA NA NA NA NA 156754146 2.449
NCAPG2 ENSG00000146918 7 Lassosum 0.155617831018123 0.267254958379486 NA NA NA NA 0.0660802634143686 NA NA NA NA NA 158460761 2.063
RAB19 ENSG00000146955 7 Lassosum 0.0266766315835764 0.298232528123899 NA NA NA NA -0.00960084178962184 NA NA NA NA NA 140114946 2.239
LUC7L2 ENSG00000146963 7 Lassosum -0.00151071352043486 0.155763397870288 NA NA NA NA 0.0674466217038496 NA NA NA NA NA 139066651 1.82299999999999
MCPH1 ENSG00000147316 8 Lassosum 0.0346330927586136 0.184235696888855 NA NA NA NA 0.0391878378356404 NA NA NA NA NA 6382628 3.932
MFHAS1 ENSG00000147324 8 Lassosum 0.0400774367747974 8.60096796357714e-05 NA NA NA NA -0.34122256607105 NA NA NA NA NA 8696009 2.54300000000001
FBXO25 ENSG00000147364 8 Lassosum 0.000500019856686351 0.863993011986811 NA NA NA NA -0.112105382411776 NA NA NA NA NA 388826 2.119
CSGALNACT1 ENSG00000147408 8 Lassosum 0.337157184737751 0.24512443401457 NA NA NA NA 0.350521752882065 NA NA NA NA NA 19438606 3.107
ATP6V1B2 ENSG00000147416 8 Lassosum -0.00323972514960102 0.4941167808468 NA NA NA NA 0.0966573937535456 NA NA NA NA NA 20069604 3.07899999999999
CCDC25 ENSG00000147419 8 Lassosum 0.128331806147659 0.673078798042715 NA NA NA NA 0.102283651638872 NA NA NA NA NA 27610502 2.10499999999999
HMBOX1 ENSG00000147421 8 Lassosum -0.00322335879635927 0.772015452347529 NA NA NA NA -0.39439647739661 NA NA NA NA NA 28835096 2.065
GNRH1 ENSG00000147437 8 Lassosum 0.00461038521073354 0.0117037357486719 NA NA NA NA 0.0268468681753891 NA NA NA NA NA 25279473 2.392
BIN3 ENSG00000147439 8 Lassosum 0.0603244013814928 0.821918404180563 NA NA NA NA 0.143071700089594 NA NA NA NA NA 22502296 2.18100000000001
DOK2 ENSG00000147443 8 Lassosum 0.0299980599178309 0.63642490222202 NA NA NA NA -0.0829739666174368 NA NA NA NA NA 21768877 2.399
SLC25A37 ENSG00000147454 8 Lassosum 0.024960012056901 0.0395057608458464 NA NA NA NA -0.522136353428992 NA NA NA NA NA 23409647 2.17999999999998
CHMP7 ENSG00000147457 8 Lassosum 0.0184401008407674 0.124134896536585 NA NA NA NA -0.0211825675005198 NA NA NA NA NA 23110331 2.488
DOCK5 ENSG00000147459 8 Lassosum 0.00224907812235653 0.538834268883665 NA NA NA NA -0.169519398736179 NA NA NA NA NA 25158918 2.40299999999999
STAR ENSG00000147465 8 Lassosum -0.00158727957774807 0.0302241901675784 NA NA NA NA 0.0303153071328665 NA NA NA NA NA 38004975 1.899
PROSC ENSG00000147471 8 Lassosum 0.174980126143445 0.281594435469164 NA NA NA NA 0.124298015228692 NA NA NA NA NA 37628697 1.86500000000001
ERLIN2 ENSG00000147475 8 Lassosum 0 NA NA NA NA NA NA NA NA NA NA NA 37605368 1.88300000000001
TACC1 ENSG00000147526 8 Lassosum 0.131475389824207 0.531839338286353 NA NA NA NA 0.129797117519337 NA NA NA NA NA 38648125 2.05199999999999
GOLGA7 ENSG00000147533 8 Lassosum 0.0233215142465714 0.229220321189686 NA NA NA NA -1.24031298259338 NA NA NA NA NA 41358207 2.21899999999999
PPAPDC1B ENSG00000147535 8 Lassosum -0.00130993026175363 0.0237095140206637 NA NA NA NA -0.0517468125457022 NA NA NA NA NA 38123704 1.881
GINS4 ENSG00000147536 8 Lassosum 0.00364518611494147 0.339783329291467 NA NA NA NA -0.0026429043465654 NA NA NA NA NA 41394645 2.48699999999999
WHSC1L1 ENSG00000147548 8 Lassosum -0.00243149643007889 0.0229652911537625 NA NA NA NA 0.269271398263681 NA NA NA NA NA 38186167 1.83199999999999
DNAJC5B ENSG00000147570 8 Lassosum 0.00330135943607868 0.0257841942425968 NA NA NA NA 0.351262992729459 NA NA NA NA NA 66973273 1.88900000000001
ADHFE1 ENSG00000147576 8 Lassosum 0.154882782495057 0.949118072779953 NA NA NA NA -0.0163189892722412 NA NA NA NA NA 67363128 2.286
MRPS28 ENSG00000147586 8 Lassosum -0.00222545784408057 0.0480498028710708 NA NA NA NA -0.207487256532354 NA NA NA NA NA 80886738 1.80199999999999
LACTB2 ENSG00000147592 8 Lassosum 0.0306203031139007 0.920001110595232 NA NA NA NA -0.354145007530855 NA NA NA NA NA 71564481 2.24100000000001
TERF1 ENSG00000147601 8 Lassosum -0.00325714067195393 0.486702081183176 NA NA NA NA 0.094924603987894 NA NA NA NA NA 73940728 2.19499999999999
RPL7 ENSG00000147604 8 Lassosum 0.00190161120051258 0.258694082072351 NA NA NA NA 0.0269122207177959 NA NA NA NA NA 74205265 2.33100000000002
SYBU ENSG00000147642 8 Lassosum -0.000218689755415724 0.185629838353608 NA NA NA NA -0.518076626624334 NA NA NA NA NA 110645113 2.08199999999999
MTDH ENSG00000147649 8 Lassosum 0.0014170825894011 0.492452681607943 NA NA NA NA 0.00125367734161445 NA NA NA NA NA 98698702 2.298
LRP12 ENSG00000147650 8 Lassosum 0.0315542671777719 0.947172333095313 NA NA NA NA 0.0295006768038171 NA NA NA NA NA 105551355 2.21699999999998
EBAG9 ENSG00000147654 8 Lassosum 0.00330378934717401 0.402169130969182 NA NA NA NA -0.0819857193289642 NA NA NA NA NA 110565082 1.89400000000001
POLR2K ENSG00000147669 8 Lassosum 0.00189068263514947 0.980246256342908 NA NA NA NA 0.00456138165102517 NA NA NA NA NA 101164521 2.17499999999998
EIF3H ENSG00000147677 8 Lassosum 0 NA NA NA NA NA NA NA NA NA NA NA 117716766 2.44200000000001
UTP23 ENSG00000147679 8 Lassosum 0.0247145392938137 0.790264236888559 NA NA NA NA -1.0784380194347 NA NA NA NA NA 117820222 1.99699999999999
NDUFB9 ENSG00000147684 8 Lassosum 0.0349511496060865 0.103466409557923 NA NA NA NA -0.256167350963908 NA NA NA NA NA 125566047 2.19
TATDN1 ENSG00000147687 8 Lassosum 0.00516520657921604 0.172352313134215 NA NA NA NA 0.370048357033504 NA NA NA NA NA 125526212 2.37900000000002
FAM83A ENSG00000147689 8 Lassosum 0.034578058307781 0.735204761532299 NA NA NA NA 0.0870345204783914 NA NA NA NA NA 124206757 2.60299999999998
GSDMC ENSG00000147697 8 Lassosum -0.00318289928142401 0.950360578084074 NA NA NA NA 0.00585832749060388 NA NA NA NA NA 130779788 2.12800000000001
ZNF7 ENSG00000147789 8 Lassosum 0.00428829596378766 0.558708922549134 NA NA NA NA 0.030325150624259 NA NA NA NA NA 146062871 1.971
ARHGAP39 ENSG00000147799 8 Lassosum 0.010427201549206 0.432308408211006 NA NA NA NA 0.054076744971415 NA NA NA NA NA 145832878 1.76300000000001
SLC39A4 ENSG00000147804 8 Lassosum 0.054132869030447 0.0996816743978224 NA NA NA NA -0.229082342608129 NA NA NA NA NA 145638702 2.25899999999999
NAPRT1 ENSG00000147813 8 Lassosum 0.128405958660615 0.395066469669373 NA NA NA NA -0.466520068125153 NA NA NA NA NA 144658887 1.88500000000002
VLDLR ENSG00000147852 9 Lassosum 0.0917884461554401 0.134154751979785 NA NA NA NA -1.93167375059091 NA NA NA NA NA 2638157 2.44299999999998
AK3 ENSG00000147853 9 Lassosum 0.0146354616876896 0.0291377794281182 NA NA NA NA -0.769572450429546 NA NA NA NA NA 4726599 2.36199999999999
UHRF2 ENSG00000147854 9 Lassosum -0.00309962526081553 0.878711460369902 NA NA NA NA 0.0475860435716702 NA NA NA NA NA 6460102 1.65000000000001
NFIB ENSG00000147862 9 Lassosum -0.00227596403685704 0.00229048857265369 NA NA NA NA 0.820792441667621 NA NA NA NA NA 14240412 1.578
PLIN2 ENSG00000147872 9 Lassosum 0.0199433941540927 0.555193266660522 NA NA NA NA -0.315949780165975 NA NA NA NA NA 19128830 1.67400000000001
HAUS6 ENSG00000147874 9 Lassosum 0.014281792066022 0.653776072130898 NA NA NA NA -1.08444907044842 NA NA NA NA NA 19078129 1.64600000000002
CDKN2B ENSG00000147883 9 Lassosum 0.0439650401605434 0.821452580146468 NA NA NA NA -0.461565851878835 NA NA NA NA NA 22006132 1.43000000000001
CDKN2A ENSG00000147889 9 Lassosum 0.000956195252564851 0.661869942970919 NA NA NA NA -0.0469077869470822 NA NA NA NA NA 21981525 1.43200000000002
C9orf72 ENSG00000147894 9 Lassosum 0.030197494436355 0.252561107571813 NA NA NA NA 0.485865111789056 NA NA NA NA NA 27560204 1.708
ZCCHC7 ENSG00000147905 9 Lassosum 0.00076672537131961 0.39688399755115 NA NA NA NA -0.130039695377115 NA NA NA NA NA 37239341 1.25899999999999
FBXO10 ENSG00000147912 9 Lassosum 0.0814704575108888 0.0982728286870367 NA NA NA NA 0.269654068879958 NA NA NA NA NA 37549880 1.48000000000002
SIGMAR1 ENSG00000147955 9 Lassosum 0.0632813951291892 0.327245902473191 NA NA NA NA 0.422502249074827 NA NA NA NA NA 34636262 1.29300000000001
CBWD5 ENSG00000147996 9 Lassosum 0 NA NA NA NA NA NA NA NA NA NA NA 70464622 1.124
CEP78 ENSG00000148019 9 Lassosum 0.103498939800286 0.977963857166352 NA NA NA NA -0.034850509067998 NA NA NA NA NA 80872792 1.42600000000002
IDNK ENSG00000148057 9 Lassosum -0.00322329152140255 0.736507391376136 NA NA NA NA 0.0751629892911122 NA NA NA NA NA 86248504 1.566
AUH ENSG00000148090 9 Lassosum 0.0079427931631032 0.0136081790666913 NA NA NA NA -1.01764572386836 NA NA NA NA NA 94050146 1.55800000000002
