# Supplementary material for: SUMMIT: An integrative approach for better transcriptomic data imputation improves causal gene identification
Source: Nat Commun. 2022 Oct 25;13:6336. doi: 10.1038/s41467-022-34016-y (PMC9593997; doi:10.1038/s41467-022-34016-y)
Supplement: Supplementary file 7 — Source Data [file 41467_2022_34016_MOESM7_ESM.zip › Source Data/Figure-3/real-data-new/Lassosum/AST/AST-71]

gene_symbol gene_id chromosome model_best r2_test p_SCAD p_ElNet p_LASSO p_MCP p_MNet z_SCAD z_ElNet z_LASSO z_MCP z_MNet p_ACAT gene_pos runtime
HIATL1 ENSG00000148110 9 Lassosum 0.360989001830957 0.0952076049173888 NA NA NA NA 1.8267649027076 NA NA NA NA NA 97180078 3.482
C9orf3 ENSG00000148120 9 Lassosum 0.0346036857806298 0.487186047611302 NA NA NA NA 0.99466607242481 NA NA NA NA NA 97669212 2.54
INIP ENSG00000148153 9 Lassosum -0.000747906185794456 0.230073994835282 NA NA NA NA -0.271320691454593 NA NA NA NA NA 115464651 2.455
UGCG ENSG00000148154 9 Lassosum 0.00274936058450337 0.517273813021465 NA NA NA NA 0.677326842717647 NA NA NA NA NA 114678347 2.182
SNX30 ENSG00000148158 9 Lassosum 0.0300739927796296 0.192680105720183 NA NA NA NA 0.23788608944888 NA NA NA NA NA 115575192 2.239
STOM ENSG00000148175 9 Lassosum 0.0114753211938161 0.177663028287397 NA NA NA NA -0.192908605454563 NA NA NA NA NA 124116943 2.358
GSN ENSG00000148180 9 Lassosum 0.0528646483628663 0.585683313167129 NA NA NA NA 4.29719193022563 NA NA NA NA NA 124032599 1.686
MRRF ENSG00000148187 9 Lassosum -0.00112800702797644 0.45178195905352 NA NA NA NA -0.00176304709424684 NA NA NA NA NA 125056312 1.923
NR6A1 ENSG00000148200 9 Lassosum 0.0424734618820422 0.706530798628503 NA NA NA NA -0.0361509990441739 NA NA NA NA NA 127406571 1.863
CRB2 ENSG00000148204 9 Lassosum 0.116076676457181 0.401429314171749 NA NA NA NA 0.278267090426553 NA NA NA NA NA 126130526 1.777
ALAD ENSG00000148218 9 Lassosum 0.00482510036102912 0.15216778852206 NA NA NA NA 3.52942722985863 NA NA NA NA NA 116156105 2.168
ASTN2 ENSG00000148219 9 Lassosum 0.0401661144263114 0.750208005443304 NA NA NA NA 0.0142203061322829 NA NA NA NA NA 119682426 1.836
WDR31 ENSG00000148225 9 Lassosum 0.00426714813605988 0.136570011979125 NA NA NA NA -0.0234719267908004 NA NA NA NA NA 116089040 1.967
POLE3 ENSG00000148229 9 Lassosum -0.000437787203319662 0.996974245034427 NA NA NA NA 0.000313539386236053 NA NA NA NA NA 116171233 2.067
SURF4 ENSG00000148248 9 Lassosum 0.0053525696731429 0.0599466296744376 NA NA NA NA 1.70982900718633 NA NA NA NA NA 136235647 1.87
GBGT1 ENSG00000148288 9 Lassosum 0.00455417428791927 0.0904410826618147 NA NA NA NA 0.339517456681003 NA NA NA NA NA 136033836 2.099
SURF1 ENSG00000148290 9 Lassosum 0.157401987291506 0.808151432081597 NA NA NA NA 0.105209443910765 NA NA NA NA NA 136221081 1.883
SURF2 ENSG00000148291 9 Lassosum 0.00313278014794893 0.170006027943987 NA NA NA NA 0.235064977825753 NA NA NA NA NA 136225736 2.062
SURF6 ENSG00000148296 9 Lassosum 0.314812858966236 0.380222640031759 NA NA NA NA -0.404693991770469 NA NA NA NA NA 136200393 1.782
MED22 ENSG00000148297 9 Lassosum 0.361457179431207 0.423902549429058 NA NA NA NA -0.332749227891082 NA NA NA NA NA 136210073 2.20200000000001
REXO4 ENSG00000148300 9 Lassosum -0.00309647310297323 0.704915760948611 NA NA NA NA 0.0501937538349165 NA NA NA NA NA 136277175 1.983
RPL7A ENSG00000148303 9 Lassosum -0.00149495887720574 0.107768335944781 NA NA NA NA 0.00307305978589701 NA NA NA NA NA 136216675 2.15600000000001
GTF3C5 ENSG00000148308 9 Lassosum 0.00641173995899069 0.512694531541637 NA NA NA NA 0.179094018633673 NA NA NA NA NA 135919983 1.78599999999999
ASB6 ENSG00000148331 9 Lassosum 0.0182276708613116 0.00309838962043579 NA NA NA NA 0.0852531511741109 NA NA NA NA NA 132401807 1.811
PTGES2 ENSG00000148334 9 Lassosum 0.00109337831611722 0.472630081575604 NA NA NA NA 0.0422114283460081 NA NA NA NA NA 130886856 1.518
NTMT1 ENSG00000148335 9 Lassosum -0.000942685061599446 0.141137317822902 NA NA NA NA -0.36408333940598 NA NA NA NA NA 132384686 1.893
CIZ1 ENSG00000148337 9 Lassosum -0.00239101863136248 0.393503478787162 NA NA NA NA 0.0624939757674544 NA NA NA NA NA 130947502 1.395
SLC25A25 ENSG00000148339 9 Lassosum 0.0448807988196807 0.446919937722856 NA NA NA NA -0.0385716842453106 NA NA NA NA NA 130851002 1.494
SH3GLB2 ENSG00000148341 9 Lassosum -0.000133550110509084 0.144587280455192 NA NA NA NA 1.28540517515093 NA NA NA NA NA 131779948 1.76600000000001
FAM73B ENSG00000148343 9 Lassosum 0.00260701237951644 0.0176800292960469 NA NA NA NA -0.227060198665263 NA NA NA NA NA 131816630 1.78
PTGES ENSG00000148344 9 Lassosum 0.019700311550049 0.202655608679656 NA NA NA NA 0.0922509014041991 NA NA NA NA NA 132507968 1.714
LCN2 ENSG00000148346 9 Lassosum -0.00319721153526764 0.011036667137436 NA NA NA NA 0.479154281711167 NA NA NA NA NA 130913542 1.782
LRSAM1 ENSG00000148356 9 Lassosum -0.00148764412721447 0.186862640231619 NA NA NA NA 0.154707176701754 NA NA NA NA NA 130239772 1.46899999999999
GPR107 ENSG00000148358 9 Lassosum -0.00218031664501184 0.938426169358872 NA NA NA NA -0.00383607663682324 NA NA NA NA NA 132859076 1.69799999999999
C9orf142 ENSG00000148362 9 Lassosum 0.027288319126071 0.907402967593532 NA NA NA NA -0.0104494473785708 NA NA NA NA NA 139887653 1.43000000000001
INPP5E ENSG00000148384 9 Lassosum 0.0133716925195191 0.15949110656196 NA NA NA NA 0.604519223026679 NA NA NA NA NA 139328672 1.84599999999999
SEC16A ENSG00000148396 9 Lassosum 0.17297230805197 0.100540923441121 NA NA NA NA 11.9196477103393 NA NA NA NA NA 139353345 1.512
WDR85 ENSG00000148399 9 Lassosum 0.0178943164629995 0.0361980057693337 NA NA NA NA 0.602628363472123 NA NA NA NA NA 140461371 1.729
NOTCH1 ENSG00000148400 9 Lassosum 0.00943569114660781 0.746348527713308 NA NA NA NA -0.0417686166621186 NA NA NA NA NA 139414605 1.48999999999999
NACC2 ENSG00000148411 9 Lassosum 0.0325292446956142 0.0410533065748114 NA NA NA NA 0.262124866646719 NA NA NA NA NA 138942757 1.717
PROSER2 ENSG00000148426 10 Lassosum 0.107139220493998 0.946445986769359 NA NA NA NA 0.00890874772787083 NA NA NA NA NA 11889807 3.59099999999999
USP6NL ENSG00000148429 10 Lassosum 0.0234706113546918 0.0611120011389016 NA NA NA NA 3.22690873675001 NA NA NA NA NA 11578131 2.71199999999999
COMMD3 ENSG00000148444 10 Lassosum -0.00302022618060738 0.0286473682906185 NA NA NA NA 0.243064925368939 NA NA NA NA NA 22607069 1.376
MSRB2 ENSG00000148450 10 Lassosum 0.0689313416275954 0.659446228159855 NA NA NA NA 0.393593034674852 NA NA NA NA NA 23397688 1.825
PDSS1 ENSG00000148459 10 Lassosum 0.242866758145749 0.877967843381401 NA NA NA NA -0.0786327982953581 NA NA NA NA NA 27011157 1.761
FAM171A1 ENSG00000148468 10 Lassosum 0.00943077862035069 0.142008736882187 NA NA NA NA -0.20542659880025 NA NA NA NA NA 15333351 2.16199999999999
FAM188A ENSG00000148481 10 Lassosum 0.095346630282461 0.116861479942073 NA NA NA NA 0.0630082984830613 NA NA NA NA NA 15861344 2.22000000000001
RSU1 ENSG00000148484 10 Lassosum 0.192970984249205 0.530994524915757 NA NA NA NA -0.269546737941887 NA NA NA NA NA 16746068 1.792
ST8SIA6 ENSG00000148488 10 Lassosum -0.000294474196348204 0.780361693209148 NA NA NA NA 0.0508646553850036 NA NA NA NA NA 17428355 2.262
PARD3 ENSG00000148498 10 Lassosum 0.00320397557711916 0.0390112034909158 NA NA NA NA 0.221261264591173 NA NA NA NA NA 34751370 1.51299999999999
ZEB1 ENSG00000148516 10 Lassosum 0.00681246590964657 0.373394626806638 NA NA NA NA 0.00512724633862436 NA NA NA NA NA 31713083 1.667
NRBF2 ENSG00000148572 10 Lassosum -0.000444416060896291 0.0189133059223658 NA NA NA NA -14.5253985797511 NA NA NA NA NA 64903916 1.81
CDHR1 ENSG00000148600 10 Lassosum 0.0285378061965819 0.627584528684378 NA NA NA NA 0.0173597236581957 NA NA NA NA NA 85966893 1.82400000000001
POLR3A ENSG00000148606 10 Lassosum -0.00243767426084918 0.70605489912072 NA NA NA NA -0.00591039783529793 NA NA NA NA NA 79762105 1.97
HERC4 ENSG00000148634 10 Lassosum 0.00584743139481003 0.655288011513392 NA NA NA NA 0.0295990237386642 NA NA NA NA NA 69758385 1.571
C10orf11 ENSG00000148655 10 Lassosum 0.298683549292351 0.0066742785987407 NA NA NA NA 2.82900666273171 NA NA NA NA NA 77755568 1.807
CAMK2G ENSG00000148660 10 Lassosum 0.00212096099779557 5.46408136231905e-05 NA NA NA NA -0.370603876550126 NA NA NA NA NA 75603301 1.694
GLUD1 ENSG00000148672 10 Lassosum 0.013946105752328 0.224285724859078 NA NA NA NA -0.577142555536706 NA NA NA NA NA 88832433 1.623
HTR7 ENSG00000148680 10 Lassosum 0.00126152166411619 0.674967039183577 NA NA NA NA -0.0217245180220049 NA NA NA NA NA 92559124 1.72699999999999
RPP30 ENSG00000148688 10 Lassosum 0 NA NA NA NA NA NA NA NA NA NA NA 92649892 1.649
FRA10AC1 ENSG00000148690 10 Lassosum 0.0200161954898662 0.188821745092755 NA NA NA NA -2.88563621639487 NA NA NA NA NA 95444984 1.69300000000001
ADD3 ENSG00000148700 10 Lassosum 0.0576991533831608 0.728514618522561 NA NA NA NA 0.0719018159459676 NA NA NA NA NA 111825724 1.661
DNAJB12 ENSG00000148719 10 Lassosum 0.0553043408796643 0.577339893449528 NA NA NA NA -0.0710705652254398 NA NA NA NA NA 74103788 1.595
EIF4EBP2 ENSG00000148730 10 Lassosum -0.00219014004544116 0.797267666094399 NA NA NA NA -1.03545724426063 NA NA NA NA NA 72176254 2.11699999999999
TCF7L2 ENSG00000148737 10 Lassosum -0.0029737292707519 0.947544433366756 NA NA NA NA -0.0557252491300861 NA NA NA NA NA 114818723 1.86800000000001
MKI67 ENSG00000148773 10 Lassosum -0.00210998273912133 0.241599039696684 NA NA NA NA 0.00365234875103497 NA NA NA NA NA 129909786 2.402
CYP17A1 ENSG00000148795 10 Lassosum 0.0163130470865456 0.0252698332680174 NA NA NA NA 0.0583706892666612 NA NA NA NA NA 104593789 1.49499999999999
FUOM ENSG00000148803 10 Lassosum 0.053741905060156 0.592251183311441 NA NA NA NA 0.00283620796338169 NA NA NA NA NA 135170093 1.303
LRRC27 ENSG00000148814 10 Lassosum 0.17208391021169 0.2329337457351 NA NA NA NA 0.087457051124228 NA NA NA NA NA 134170312 1.81999999999999
MTG1 ENSG00000148824 10 Lassosum 0.218110171489701 0.990538039507814 NA NA NA NA -0.00184101095532326 NA NA NA NA NA 135221204 1.46800000000002
PAOX ENSG00000148832 10 Lassosum -0.00305949142461737 0.878786266005394 NA NA NA NA -0.0335744676642839 NA NA NA NA NA 135198946 1.77900000000002
GSTO1 ENSG00000148834 10 Lassosum -0.00315143957283293 0.0197975009854257 NA NA NA NA 0.0856225890914951 NA NA NA NA NA 106011165 1.53
TAF5 ENSG00000148835 10 Lassosum -0.00306427553918387 0.0379615197014855 NA NA NA NA -0.16940290535404 NA NA NA NA NA 105138273 1.53900000000002
PPRC1 ENSG00000148840 10 Lassosum -0.00309292655951787 0.936044569940069 NA NA NA NA -0.00124083658062697 NA NA NA NA NA 103901434 1.61999999999998
ITPRIP ENSG00000148841 10 Lassosum 0.00482307070509791 0.26647447646835 NA NA NA NA 0.174578150101701 NA NA NA NA NA 106085028 1.66400000000002
CNNM2 ENSG00000148842 10 Lassosum -0.00139377386440742 0.0305556390645753 NA NA NA NA 0.202722005567027 NA NA NA NA NA 104758209 1.517
PDCD11 ENSG00000148843 10 Lassosum 0.02520634708928 0.404644899765861 NA NA NA NA -0.0546707129620265 NA NA NA NA NA 105181227 1.947
ADAM12 ENSG00000148848 10 Lassosum 0.0977651553504764 0.323223610025979 NA NA NA NA 0.0910292693308637 NA NA NA NA NA 127888987 1.69799999999998
RGS10 ENSG00000148908 10 Lassosum 0.0116686205099195 0.647373409251734 NA NA NA NA 0.0834420699502971 NA NA NA NA NA 121280780 1.774
BTBD10 ENSG00000148925 11 Lassosum 0.0845125997738287 0.680631012089124 NA NA NA NA -2.23279742690212 NA NA NA NA NA 13447196 1.874
ADM ENSG00000148926 11 Lassosum 0.00534291213783389 0.953115938100368 NA NA NA NA 0.0171628589328067 NA NA NA NA NA 10327585 2.095
GAS2 ENSG00000148935 11 Lassosum 0.00346545820873512 0.44073057693891 NA NA NA NA 0.0735149362183387 NA NA NA NA NA 22740894 2.27799999999999
LIN7C ENSG00000148943 11 Lassosum 0.00387021091062312 0.147910813254471 NA NA NA NA -0.157585297789842 NA NA NA NA NA 27522221 1.46100000000001
IMMP1L ENSG00000148950 11 Lassosum -0.00323271984924545 0.38026941017526 NA NA NA NA -0.598590522304564 NA NA NA NA NA 31492570 1.61599999999999
PGAP2 ENSG00000148985 11 Lassosum -0.00311397302670402 0.0117301668540474 NA NA NA NA 0.919243891560334 NA NA NA NA NA 3833277 2.006
TUT1 ENSG00000149016 11 Lassosum 0.00547022603817315 0.0115652351523639 NA NA NA NA 0.828428902547528 NA NA NA NA NA 62351083 1.59399999999999
HSD17B12 ENSG00000149084 11 Lassosum 0.208405963953406 0.446294032196733 NA NA NA NA 0.309761344712497 NA NA NA NA NA 43728076 1.80199999999999
APIP ENSG00000149089 11 Lassosum 0.173186769251477 0.296838469268992 NA NA NA NA -2.57030732423503 NA NA NA NA NA 34906343 2.44500000000002
DGKZ ENSG00000149091 11 Lassosum -0.00264438671653933 0.0233721125634836 NA NA NA NA 0.115665342046466 NA NA NA NA NA 46378279 1.363
EIF3M ENSG00000149100 11 Lassosum 0.000166925026812703 0.964205113187815 NA NA NA NA 0.0221593712790306 NA NA NA NA NA 32616576 1.577
TNKS1BP1 ENSG00000149115 11 Lassosum -0.00164042396724207 0.233016167347515 NA NA NA NA -4.10297801535487 NA NA NA NA NA 57079769 1.76599999999999
SERPING1 ENSG00000149131 11 Lassosum 0.02239198470463 0.0495686277626012 NA NA NA NA -15.5081282358081 NA NA NA NA NA 57373593 1.49800000000002
SSRP1 ENSG00000149136 11 Lassosum 0.00532837359145 0.195312132023014 NA NA NA NA -0.107476205406115 NA NA NA NA NA 57098405 1.75799999999998
SLC43A1 ENSG00000149150 11 Lassosum 0.0024055828181534 0.596286704961126 NA NA NA NA -0.0524058232531119 NA NA NA NA NA 57267633 1.67500000000001
PTPRJ ENSG00000149177 11 Lassosum 0.0444221056191266 0.478813937494475 NA NA NA NA 0.0503914274214893 NA NA NA NA NA 48095891 1.59899999999999
C11orf49 ENSG00000149179 11 Lassosum 0.0130515627066555 0.18518606696624 NA NA NA NA 0.103508527546079 NA NA NA NA NA 47072088 1.72500000000002
ARFGAP2 ENSG00000149182 11 Lassosum 0.00374849416300138 0.0571474212395 NA NA NA NA 0.066852498912286 NA NA NA NA NA 47192262 1.38900000000001
CELF1 ENSG00000149187 11 Lassosum 0.00724024914670685 0.313128889691334 NA NA NA NA 0.0188078182033614 NA NA NA NA NA 47537308 1.369
C11orf73 ENSG00000149196 11 Lassosum 0.0480839922253302 3.24482631496922e-05 NA NA NA NA -0.437975537766662 NA NA NA NA NA 86035111 1.81199999999998
CCDC81 ENSG00000149201 11 Lassosum 0.00176179764162498 0.740726246114208 NA NA NA NA -0.00483987231907882 NA NA NA NA NA 86109964 1.798
