# Supplementary material for: SUMMIT: An integrative approach for better transcriptomic data imputation improves causal gene identification
Source: Nat Commun. 2022 Oct 25;13:6336. doi: 10.1038/s41467-022-34016-y (PMC9593997; doi:10.1038/s41467-022-34016-y)
Supplement: Supplementary file 7 — Source Data [file 41467_2022_34016_MOESM7_ESM.zip › Source Data/Figure-3/real-data-new/Lassosum/AST/AST-72]

gene_symbol gene_id chromosome model_best r2_test p_SCAD p_ElNet p_LASSO p_MCP p_MNet z_SCAD z_ElNet z_LASSO z_MCP z_MNet p_ACAT gene_pos runtime
SESN3 ENSG00000149212 11 Lassosum 0.022135583406328 0.0863035957078069 NA NA NA NA -0.263281219775144 NA NA NA NA NA 94932204 4.514
ENDOD1 ENSG00000149218 11 Lassosum 0.0997045483901238 0.11168070313941 NA NA NA NA -0.451647155718028 NA NA NA NA NA 94844391 2.934
CCDC82 ENSG00000149231 11 Lassosum 0.0905687176061893 0.7170384671263 NA NA NA NA 0.122740032334053 NA NA NA NA NA 96104510 2.501
KLHL35 ENSG00000149243 11 Lassosum 0.182112176707242 0.0458369211939857 NA NA NA NA 2.21283652637317 NA NA NA NA NA 75137556 2.673
SERPINH1 ENSG00000149257 11 Lassosum 0.00584456542022316 0.877144306326493 NA NA NA NA 0.0388737561683072 NA NA NA NA NA 75278464 2.354
CAPN5 ENSG00000149260 11 Lassosum -0.00285883869954939 0.193957878732194 NA NA NA NA 0.29253040128414 NA NA NA NA NA 76807590 2.416
INTS4 ENSG00000149262 11 Lassosum 0.0441585936087076 0.671818084040077 NA NA NA NA -0.499085910799292 NA NA NA NA NA 77647745 2.333
PAK1 ENSG00000149269 11 Lassosum 0.00882047605335712 0.0551892391354734 NA NA NA NA 0.794458906667983 NA NA NA NA NA 77109216 2.884
RPS3 ENSG00000149273 11 Lassosum 0.144743990751928 0.225909043723137 NA NA NA NA -0.0570096567086465 NA NA NA NA NA 75121927 2.066
ZC3H12C ENSG00000149289 11 Lassosum 0.173460063027356 0.0424198945817 NA NA NA NA -0.598641124473256 NA NA NA NA NA 110003326 2.226
TTC12 ENSG00000149292 11 Lassosum 0.121388916905482 0.0271591698174645 NA NA NA NA -1.15073619781531 NA NA NA NA NA 113219758 2.584
NCAM1 ENSG00000149294 11 Lassosum 0.033991360592622 0.400726303207935 NA NA NA NA 0.0969602102072944 NA NA NA NA NA 112990577 2.114
NPAT ENSG00000149308 11 Lassosum 0.0239407663313898 0.621852366216655 NA NA NA NA -0.000717653764068326 NA NA NA NA NA 108060655 2.106
ATM ENSG00000149311 11 Lassosum 0.0335469257500446 0.29212773374673 NA NA NA NA -1.21765639463502 NA NA NA NA NA 108166520 1.91
AASDHPPT ENSG00000149313 11 Lassosum -0.000705425780896718 0.721751065216288 NA NA NA NA 0.125384146437208 NA NA NA NA NA 105957832 2.102
GLB1L2 ENSG00000149328 11 Lassosum 0.0142542428718475 0.430551663379956 NA NA NA NA -0.177910357462514 NA NA NA NA NA 134225001 1.986
SLX4IP ENSG00000149346 20 Lassosum 0.0787296646732389 0.497483930492067 NA NA NA NA 0.0452493311788153 NA NA NA NA NA 10516714 1.959
LAMTOR1 ENSG00000149357 11 Lassosum 0.021156665249224 0.313302243927003 NA NA NA NA -0.0437172968074785 NA NA NA NA NA 71805687 2.547
GRIK4 ENSG00000149403 11 Lassosum 0.362994237577976 0.795779830076237 NA NA NA NA 0.0890742892484132 NA NA NA NA NA 120621040 1.959
ST14 ENSG00000149418 11 Lassosum 0.023379650985598 0.884382753619144 NA NA NA NA -0.19314975106923 NA NA NA NA NA 130054864 2.212
HYOU1 ENSG00000149428 11 Lassosum 0.00302648751455525 0.0785797666766135 NA NA NA NA 0.109379824665311 NA NA NA NA NA 118921406 2.1
CSRP2BP ENSG00000149474 20 Lassosum 0.0115286356860186 0.120102629165983 NA NA NA NA 0.0274530776700993 NA NA NA NA NA 18143765 1.538
DAK ENSG00000149476 11 Lassosum -0.000275654570187189 0.199123818963179 NA NA NA NA -0.11725927492736 NA NA NA NA NA 61110724 2.586
MTA2 ENSG00000149480 11 Lassosum 0.00607164575583685 0.133825763562923 NA NA NA NA 0.00112753768549923 NA NA NA NA NA 62364999 1.65499999999999
TMEM138 ENSG00000149483 11 Lassosum 0.0100100878187377 0.145105404059394 NA NA NA NA 0.281706953282329 NA NA NA NA NA 61133227 1.887
FADS1 ENSG00000149485 11 Lassosum 0.0159216965705617 3.77984089481285e-11 NA NA NA NA 1.55439459819503 NA NA NA NA NA 61581944 1.833
ROM1 ENSG00000149489 11 Lassosum 0.0141033095028811 0.0594438468807862 NA NA NA NA 0.125782344113966 NA NA NA NA NA 62380893 1.995
EML3 ENSG00000149499 11 Lassosum 0.251793162215686 0.138540338317022 NA NA NA NA 4.78486237688954 NA NA NA NA NA 62374963 1.785
INCENP ENSG00000149503 11 Lassosum 0.0154989478871138 0.193898202855497 NA NA NA NA 0.375947501489067 NA NA NA NA NA 61906040 1.91799999999999
ZP1 ENSG00000149506 11 Lassosum 0.000560539701821794 0.0893900610689008 NA NA NA NA 0.121558116381663 NA NA NA NA NA 60639100 2.03400000000001
MS4A3 ENSG00000149516 11 Lassosum -0.00204715518282805 0.857870878708349 NA NA NA NA -0.263995485376645 NA NA NA NA NA 59831330 2.074
PLCH2 ENSG00000149527 1 Lassosum 0.275237703136256 0.291166024548452 NA NA NA NA 0.169572752881112 NA NA NA NA NA 2397194 6.497
FRG1B ENSG00000149531 20 Lassosum 0.0283546064157721 0.00417109104263027 NA NA NA NA -0.46610974894441 NA NA NA NA NA 29622933 0.619
CPSF7 ENSG00000149532 11 Lassosum 0.0240073891906017 0.975055865943884 NA NA NA NA 0.000254106965143624 NA NA NA NA NA 61183812 3.196
MS4A2 ENSG00000149534 11 Lassosum -0.00217747117309108 0.135001717231875 NA NA NA NA -0.210797480191762 NA NA NA NA NA 59859589 2.44
B3GAT3 ENSG00000149541 11 Lassosum 0.000911290114814389 0.133024705756981 NA NA NA NA 0.0123684283731213 NA NA NA NA NA 62386207 2.254
EI24 ENSG00000149547 11 Lassosum -9.13128689503662e-05 0.617843343064538 NA NA NA NA 0.333687178407083 NA NA NA NA NA 125446843 1.795
CCDC15 ENSG00000149548 11 Lassosum 0.208665126771504 0.878209201345209 NA NA NA NA 0.0328014858190403 NA NA NA NA NA 124867701 1.94000000000001
CHEK1 ENSG00000149554 11 Lassosum 0.00207185948564659 0.467520175668333 NA NA NA NA 0.068209304044333 NA NA NA NA NA 125520593 2.405
FEZ1 ENSG00000149557 11 Lassosum 0.00763518651674988 0.396144342717144 NA NA NA NA -0.0459761849722471 NA NA NA NA NA 125340929 1.79600000000001
ESAM ENSG00000149564 11 Lassosum 0.00565988777154558 0.624631140878248 NA NA NA NA -0.0661304543859111 NA NA NA NA NA 124627106 2.099
KIRREL3 ENSG00000149571 11 Lassosum -0.00276708613688936 0.127754656495603 NA NA NA NA 0.252098655602237 NA NA NA NA NA 126583304 2.39099999999999
MPZL2 ENSG00000149573 11 Lassosum 0.0569559092497901 0.244955652243504 NA NA NA NA -5.55015738537746 NA NA NA NA NA 118129684 1.81200000000001
SCN2B ENSG00000149575 11 Lassosum 0.0240567205788438 0.259974502431016 NA NA NA NA 0.0101118719447903 NA NA NA NA NA 118040027 1.78099999999999
SIDT2 ENSG00000149577 11 Lassosum 0.0509399103863557 0.798915940440873 NA NA NA NA -0.0611609055199266 NA NA NA NA NA 117058804 2.175
TMEM25 ENSG00000149582 11 Lassosum -0.00104181074536003 0.0240788142487274 NA NA NA NA 0.218359610668958 NA NA NA NA NA 118409875 1.756
TAGLN ENSG00000149591 11 Lassosum 0.184404841835396 0.527280052368785 NA NA NA NA 0.247786045221517 NA NA NA NA NA 117072767 2.36199999999999
DUSP15 ENSG00000149599 20 Lassosum 0 NA NA NA NA NA NA NA NA NA NA NA 30446995 0.692000000000007
COMMD7 ENSG00000149600 20 Lassosum 0.0675631237549573 0.156193802425533 NA NA NA NA 0.173999589045541 NA NA NA NA NA 31311153 0.972000000000008
SPATA25 ENSG00000149634 20 Lassosum -0.00263381234561755 0.447926350017553 NA NA NA NA 0.0320957109348278 NA NA NA NA NA 44515701 1.116
DSN1 ENSG00000149636 20 Lassosum 0.00275074990351165 0.910859437910883 NA NA NA NA 0.0059626562748723 NA NA NA NA NA 35391212 0.605000000000004
SOGA1 ENSG00000149639 20 Lassosum 0.00893288693985395 0.240649747844925 NA NA NA NA 0.0565183762909072 NA NA NA NA NA 35448967 0.792999999999992
LSM14B ENSG00000149657 20 Lassosum 0.0382584361175405 0.937104712774521 NA NA NA NA 0.0482872171931992 NA NA NA NA NA 60703975 1.372
YTHDF1 ENSG00000149658 20 Lassosum 0.00291405515727627 0.0460618284170731 NA NA NA NA -0.125519048801272 NA NA NA NA NA 61837183 1.02099999999999
CABLES2 ENSG00000149679 20 Lassosum 0.167646343384488 0.189432273816196 NA NA NA NA -0.119105164456584 NA NA NA NA NA 60973014 1.203
ORAOV1 ENSG00000149716 11 Lassosum 0.0174395650847544 0.716530191266896 NA NA NA NA 0.0442255364679478 NA NA NA NA NA 69479014 2.399
TRPT1 ENSG00000149743 11 Lassosum 0.0147837291874449 0.836119290969799 NA NA NA NA 0.053846386864965 NA NA NA NA NA 63992498 1.56
NUDT22 ENSG00000149761 11 Lassosum -0.00324798763034195 0.0153456998561802 NA NA NA NA -2.35851269823214 NA NA NA NA NA 63995785 1.491
FERMT3 ENSG00000149781 11 Lassosum 0.0170815227133115 0.102017639446718 NA NA NA NA -1.85421952084418 NA NA NA NA NA 63982752 1.708
PLCB3 ENSG00000149782 11 Lassosum -0.00323522941115595 0.134969568926179 NA NA NA NA 0.340444730739437 NA NA NA NA NA 64027808 1.64399999999999
MRPL49 ENSG00000149792 11 Lassosum -0.00287934295394576 0.25636448830032 NA NA NA NA 0.102109050287791 NA NA NA NA NA 64892249 1.77499999999999
CDC42EP2 ENSG00000149798 11 Lassosum 0.00177473826534058 0.808917891980019 NA NA NA NA -0.0359198653974815 NA NA NA NA NA 65086094 1.52600000000001
FAU ENSG00000149806 11 Lassosum 0.049323779295093 0.807047733974334 NA NA NA NA 0.0171833823887401 NA NA NA NA NA 64889022 1.50200000000001
TM7SF2 ENSG00000149809 11 Lassosum 0.014364428133582 0.987042758319038 NA NA NA NA -0.00278722896647483 NA NA NA NA NA 64881586 1.76900000000001
VPS51 ENSG00000149823 11 Lassosum -0.00170277911184913 0.426686308833765 NA NA NA NA 0.00768000287834894 NA NA NA NA NA 64868064 1.554
TBX6 ENSG00000149922 16 Lassosum 0.158746469863672 0.0399110792912309 NA NA NA NA -1.1685284533856 NA NA NA NA NA 30100161 1.46899999999999
PPP4C ENSG00000149923 16 Lassosum 0.0162953232564094 0.206386035666062 NA NA NA NA 0.268815148539615 NA NA NA NA NA 30091998 1.19299999999998
ALDOA ENSG00000149925 16 Lassosum -0.00325380702426048 0.0164856326630223 NA NA NA NA 1.48838096101393 NA NA NA NA NA 30073094 0.748000000000019
DOC2A ENSG00000149927 16 Lassosum 0.00057482626557892 0.250698858484941 NA NA NA NA 0.0178906668180555 NA NA NA NA NA 30025710 0.935999999999979
HIRIP3 ENSG00000149929 16 Lassosum 0 NA NA NA NA NA NA NA NA NA NA NA 30005701 0.950000000000017
TAOK2 ENSG00000149930 16 Lassosum 0.000554861558129116 0.315900996713049 NA NA NA NA 0.0624095352196536 NA NA NA NA NA 29994272 0.745000000000005
TMEM219 ENSG00000149932 16 Lassosum 0 NA NA NA NA NA NA NA NA NA NA NA 29968289 0.949000000000012
KLRF1 ENSG00000150045 12 Lassosum 0 NA NA NA NA NA NA NA NA NA NA NA 9988841 1.965
CLEC1A ENSG00000150048 12 Lassosum 0.00631476693742572 0.970442885595025 NA NA NA NA 0.00371609162254296 NA NA NA NA NA 10243189 2.11700000000002
MPP7 ENSG00000150054 10 Lassosum 0.059191628224829 0.298545145530106 NA NA NA NA 6.11725043375766 NA NA NA NA NA 28481668 3.81199999999998
ITGB1 ENSG00000150093 10 Lassosum 0.00030953353707075 0.840167952650926 NA NA NA NA 0.00578673626218982 NA NA NA NA NA 33241983 1.59
CTF1 ENSG00000150281 16 Lassosum -0.00311619173151834 0.0117556919128477 NA NA NA NA 0.0128620484447618 NA NA NA NA NA 30911404 1.26900000000001
CWC15 ENSG00000150316 11 Lassosum 0.0305299560672048 0.275837912320596 NA NA NA NA 0.20274104021888 NA NA NA NA NA 94701281 2.47299999999998
FCGR1A ENSG00000150337 1 Lassosum 0.0132566894254819 0.686396431678134 NA NA NA NA -0.431374617585502 NA NA NA NA NA 149759150 4.97
ARID5B ENSG00000150347 10 Lassosum -0.00256649131257203 0.338162762897413 NA NA NA NA 4.79325717451668 NA NA NA NA NA 63758881 2.965
DCUN1D2 ENSG00000150401 13 Lassosum 0.0402711324900025 0.101026526969135 NA NA NA NA 0.631666752849795 NA NA NA NA NA 114127700 1.31299999999999
TMCO3 ENSG00000150403 13 Lassosum 0.200359456636726 0.34937795867471 NA NA NA NA -0.249692964632613 NA NA NA NA NA 114174926 1.43299999999999
TMEM218 ENSG00000150433 11 Lassosum 8.07216736404825e-05 0.992889484962657 NA NA NA NA -0.00104599713042905 NA NA NA NA NA 124974028 2.506
TIRAP ENSG00000150455 11 Lassosum 0.00523920798263089 0.780981693006959 NA NA NA NA 0.0145907143432532 NA NA NA NA NA 126160850 2.887
N6AMT2 ENSG00000150456 13 Lassosum 0.010429440898987 0.411436183704909 NA NA NA NA 0.0521338660501006 NA NA NA NA NA 21325483 1.602
LATS2 ENSG00000150457 13 Lassosum -0.00211531735744108 0.61872090513125 NA NA NA NA -0.0598963295474805 NA NA NA NA NA 21591428 1.39099999999999
SAP18 ENSG00000150459 13 Lassosum 0.0153193085479159 0.134187082560083 NA NA NA NA -0.0674672290390745 NA NA NA NA NA 21718937 1.42599999999999
KIAA1328 ENSG00000150477 18 Lassosum 0.0577444102251847 0.471500676723295 NA NA NA NA -0.0406554623587319 NA NA NA NA NA 34610602 1.702
CTAGE5 ENSG00000150527 14 Lassosum 0.00444157929686961 0.616083386015229 NA NA NA NA 0.0322153142475787 NA NA NA NA NA 39795322 1.36700000000002
HNMT ENSG00000150540 2 Lassosum 0.0639715091496188 0.341585784446854 NA NA NA NA 0.107229899752591 NA NA NA NA NA 138747760 7.65799999999999
PDCD4 ENSG00000150593 10 Lassosum -0.00266850688266862 0.0764651677639734 NA NA NA NA -0.0980539434849027 NA NA NA NA NA 112645664 1.63399999999999
ADRA2A ENSG00000150594 10 Lassosum 0 NA NA NA NA NA NA NA NA NA NA NA 112838724 2.06900000000002
GPM6A ENSG00000150625 4 Lassosum 0.0505577474689173 0.0522375708454927 NA NA NA NA 0.914931134134742 NA NA NA NA NA 176738950 5.28100000000001
VEGFC ENSG00000150630 4 Lassosum -0.00186484646394969 0.0655233472640642 NA NA NA NA -0.00168410230661769 NA NA NA NA NA 177659285 2.62899999999999
CCDC102B ENSG00000150636 18 Lassosum -0.00159574259379136 0.502506175642273 NA NA NA NA 0.574423470060856 NA NA NA NA NA 66552436 1.149
CD226 ENSG00000150637 18 Lassosum -0.00140763393517185 0.0117752927983411 NA NA NA NA 3.44782527012788 NA NA NA NA NA 67563716 1.34999999999999
FSIP1 ENSG00000150667 15 Lassosum 0.00641605671959178 0.993231861990327 NA NA NA NA -0.02658816184192 NA NA NA NA NA 39983631 1.785
RGS18 ENSG00000150681 1 Lassosum 0.0633930977575411 0.754080684679745 NA NA NA NA 0.288808766353106 NA NA NA NA NA 192141266 5.066
PRSS23 ENSG00000150687 11 Lassosum -0.00295471605115738 0.682251141073109 NA NA NA NA 3.13525191201259e-05 NA NA NA NA NA 86583026 2.316
MTMR12 ENSG00000150712 5 Lassosum 0.00941703447687481 0.0214816960257948 NA NA NA NA 0.000107252021039395 NA NA NA NA NA 32270107 2.96900000000002
