# Supplementary material for: SUMMIT: An integrative approach for better transcriptomic data imputation improves causal gene identification
Source: Nat Commun. 2022 Oct 25;13:6336. doi: 10.1038/s41467-022-34016-y (PMC9593997; doi:10.1038/s41467-022-34016-y)
Supplement: Supplementary file 7 — Source Data [file 41467_2022_34016_MOESM7_ESM.zip › Source Data/Figure-3/real-data-new/Lassosum/AST/AST-73]

gene_symbol gene_id chromosome model_best r2_test p_SCAD p_ElNet p_LASSO p_MCP p_MNet z_SCAD z_ElNet z_LASSO z_MCP z_MNet p_ACAT gene_pos runtime
CCT5 ENSG00000150753 5 Lassosum 0.0897802784130176 0.235218929687556 NA NA NA NA -0.243782836991997 NA NA NA NA NA 10258278 6.894
FAM173B ENSG00000150756 5 Lassosum 0.0889512352877737 0.131531390508129 NA NA NA NA 0.76358497949105 NA NA NA NA NA 10238225 4.039
DOCK1 ENSG00000150760 10 Lassosum 0.0217619466197043 0.615898535823623 NA NA NA NA 0.0524455434511427 NA NA NA NA NA 128922379 5.874
DIXDC1 ENSG00000150764 11 Lassosum 0.0268133639545944 0.000178544268847654 NA NA NA NA -0.413050331810758 NA NA NA NA NA 111845588 2.901
DLAT ENSG00000150768 11 Lassosum -0.00323864873705082 0.000106873776630978 NA NA NA NA 0.0325135824167464 NA NA NA NA NA 111915326 2.709
C11orf57 ENSG00000150776 11 Lassosum -0.000104451261785155 0.0049823495630426 NA NA NA NA -0.216367335829713 NA NA NA NA NA 111950342 1.748
TIMM8B ENSG00000150779 11 Lassosum 0.00112149309349752 0.164214843409734 NA NA NA NA -0.0895927405820932 NA NA NA NA NA 111956523 1.927
IL18 ENSG00000150782 11 Lassosum -0.00321236487935073 0.0174504677658039 NA NA NA NA 1.88702261614698 NA NA NA NA NA 112024407 2.186
PTS ENSG00000150787 11 Lassosum 0.00243269895236897 0.470476713576664 NA NA NA NA -0.0256022261807275 NA NA NA NA NA 112118883 1.926
PIP4K2A ENSG00000150867 10 Lassosum 0.0389931477892232 0.0220701277559527 NA NA NA NA 7.89608948598869 NA NA NA NA NA 22913631 2.896
FOXO1 ENSG00000150907 13 Lassosum 0.0053742795271613 9.46662541761406e-06 NA NA NA NA -7.66792292716678 NA NA NA NA NA 41185269 2.61
CRIM1 ENSG00000150938 2 Lassosum 0.0174871235045518 0.0896425764163908 NA NA NA NA 0.0994813382218544 NA NA NA NA NA 36680673 6.751
SEC24D ENSG00000150961 4 Lassosum 0.0195199192919614 0.0176592124961666 NA NA NA NA -1.23546145911975 NA NA NA NA NA 119701908 6.462
ABCB9 ENSG00000150967 12 Lassosum 0.0296223406737871 0.000586896849529969 NA NA NA NA 0.395749729802277 NA NA NA NA NA 123435847 2.659
RILPL2 ENSG00000150977 12 Lassosum 0.0263273861958629 0.531703444148358 NA NA NA NA -0.203831221582304 NA NA NA NA NA 123910600 2.07700000000001
DHX37 ENSG00000150990 12 Lassosum 0.00865457552557647 0.0685505622253177 NA NA NA NA -1.58952341800739 NA NA NA NA NA 125452519 1.861
UBC ENSG00000150991 12 Lassosum 0.00496629653635916 0.396000740826243 NA NA NA NA 0.00831942805692588 NA NA NA NA NA 125399032 1.89100000000001
ITPR1 ENSG00000150995 3 Lassosum 0.0657519264707469 0.715760135440707 NA NA NA NA -1.60417308665149 NA NA NA NA NA 4712278 5.41
PRSS53 ENSG00000151006 16 Lassosum 0.0318890194132364 0.0661983468054853 NA NA NA NA 0.302262732474027 NA NA NA NA NA 31097847 1.063
SLC7A11 ENSG00000151012 4 Lassosum 0.00924511404743356 0.21381761201271 NA NA NA NA 0.0756538884862953 NA NA NA NA NA 139124377 6.73
CCRN4L ENSG00000151014 4 Lassosum 0.0624933710740025 0.218800020714339 NA NA NA NA -0.0181145099851897 NA NA NA NA NA 139951924 3.959
ENKUR ENSG00000151023 10 Lassosum 0.0128249827421462 0.374689954924205 NA NA NA NA -0.08386306376112 NA NA NA NA NA 25287996 2.961
CACNA2D4 ENSG00000151062 12 Lassosum -0.00020114550850181 0.806736540728523 NA NA NA NA 0.0161263477936211 NA NA NA NA NA 1964562 4.11
DCP1B ENSG00000151065 12 Lassosum 0.0270793477481822 0.47245181145138 NA NA NA NA 0.00473562938175547 NA NA NA NA NA 2084460 1.44
THRB ENSG00000151090 3 Lassosum 0.00242841481055511 0.0892984594126663 NA NA NA NA -1.43474865364527 NA NA NA NA NA 24347712 4.167
NGLY1 ENSG00000151092 3 Lassosum 0.0140924535716832 0.425066647899694 NA NA NA NA -0.0076922684743187 NA NA NA NA NA 25795982 2.32499999999999
OXSM ENSG00000151093 3 Lassosum -0.00101009148187536 0.590069120976645 NA NA NA NA 0.00621864139666472 NA NA NA NA NA 25830216 2.66300000000001
UEVLD ENSG00000151116 11 Lassosum 0.128841570343112 0.997427200832681 NA NA NA NA 0.000530393866505342 NA NA NA NA NA 18580725 3.21300000000001
TMEM86A ENSG00000151117 11 Lassosum 0.0681886884286856 0.447183018549923 NA NA NA NA 0.0517931187216624 NA NA NA NA NA 18720500 1.75700000000001
C12orf45 ENSG00000151131 12 Lassosum 0.010538295878123 0.185248069171405 NA NA NA NA -1.25667661551463 NA NA NA NA NA 105411801 3.107
C12orf23 ENSG00000151135 12 Lassosum 0.000864532824128905 0.0170808990571484 NA NA NA NA -0.707985591660508 NA NA NA NA NA 107361026 2.018
BTBD11 ENSG00000151136 12 Lassosum 0.0335886914910928 0.600939357460416 NA NA NA NA 0.223820030365585 NA NA NA NA NA 107882804 2.30500000000001
UBE3B ENSG00000151148 12 Lassosum 0.103758586467767 0.868489189878097 NA NA NA NA -0.0362567291632491 NA NA NA NA NA 109944857 1.67399999999999
ANK3 ENSG00000151150 10 Lassosum 0.0603035413033782 0.215782584409945 NA NA NA NA -1.10928398932687 NA NA NA NA NA 62140703 2.73
IPMK ENSG00000151151 10 Lassosum 0.30048204686943 0.597991634590023 NA NA NA NA 4.81649317397071 NA NA NA NA NA 59989486 1.776
RAD9B ENSG00000151164 12 Lassosum 0.130190103344091 0.00646407607968157 NA NA NA NA -0.19654825942157 NA NA NA NA NA 110954675 1.90400000000001
PLBD2 ENSG00000151176 12 Lassosum 0.01518469425458 0.973882317057163 NA NA NA NA -0.000345682040592552 NA NA NA NA NA 113811787 1.90600000000001
DLG5 ENSG00000151208 10 Lassosum 0.229571138749558 0.351836791889617 NA NA NA NA 0.291976131777007 NA NA NA NA NA 79618463 2.167
SLC2A13 ENSG00000151229 12 Lassosum -0.00318838233955443 0.885332271438448 NA NA NA NA -0.0857187123832089 NA NA NA NA NA 40324357 1.98399999999999
GXYLT1 ENSG00000151233 12 Lassosum 0.0294080250123566 0.396990927064513 NA NA NA NA -0.0551319889904833 NA NA NA NA NA 42507164 2.19499999999999
TWF1 ENSG00000151239 12 Lassosum 0.127529209419112 0.839880710277226 NA NA NA NA -0.00837315842261442 NA NA NA NA NA 44193852 1.985
DIP2C ENSG00000151240 10 Lassosum 0.0470802293421866 0.408360090880014 NA NA NA NA 0.475003098110012 NA NA NA NA NA 527906 1.64
EIF4E ENSG00000151247 4 Lassosum 0.00715431839352476 0.686405034248758 NA NA NA NA -0.0724875915433213 NA NA NA NA NA 99822311 4.74400000000001
TEX30 ENSG00000151287 13 Lassosum 0.0757884386938948 0.694238363461932 NA NA NA NA 0.010252444787632 NA NA NA NA NA 103422250 2.32599999999999
CSNK1G3 ENSG00000151292 5 Lassosum 0.0353372328302834 0.842239117128623 NA NA NA NA -0.0033800883016463 NA NA NA NA NA 122900266 3.10399999999998
SRFBP1 ENSG00000151304 5 Lassosum -0.00294423416779988 0.151845616395372 NA NA NA NA 0.0647988039351707 NA NA NA NA NA 121354460 2.38400000000001
FAM177A1 ENSG00000151327 14 Lassosum 0.107302283457294 0.49693672465509 NA NA NA NA 0.170370700058096 NA NA NA NA NA 35548224 2.05799999999999
MBIP ENSG00000151332 14 Lassosum -0.00208464600194525 0.158407417530052 NA NA NA NA -0.0341306706067657 NA NA NA NA NA 36778823 2.16800000000001
EXT2 ENSG00000151348 11 Lassosum 0.271391727209163 0.730769369125449 NA NA NA NA -0.0557234574833562 NA NA NA NA NA 44192039 4.328
TMEM18 ENSG00000151353 2 Lassosum 0.012407216049287 0.265165244655628 NA NA NA NA -0.155765252733686 NA NA NA NA NA 672387 6
NDUFC2 ENSG00000151366 11 Lassosum 0.0930126830463831 0.877583143715759 NA NA NA NA -0.0485779720677367 NA NA NA NA NA 77785307 2.238
ME3 ENSG00000151376 11 Lassosum 0.214843738687131 0.524075396383407 NA NA NA NA 0.260948897900704 NA NA NA NA NA 86267914 2.89700000000002
NUBPL ENSG00000151413 14 Lassosum -0.00321658890659382 0.845967292093336 NA NA NA NA -0.0231595457218419 NA NA NA NA NA 32144796 1.31799999999998
NEK7 ENSG00000151414 1 Lassosum -0.00162306220357444 0.354329999238687 NA NA NA NA -0.0676913638841526 NA NA NA NA NA 198208821 4.47200000000001
FER ENSG00000151422 5 Lassosum 0.000611713583226425 0.000815266161260247 NA NA NA NA 1.35012782567874 NA NA NA NA NA 108308032 3.65599999999998
VIPAS39 ENSG00000151445 14 Lassosum 0.162512460764534 0.139731885169808 NA NA NA NA -0.0721948536976769 NA NA NA NA NA 77908656 3.59300000000002
ANKRD50 ENSG00000151458 4 Lassosum 0.006691179378289 0.00138545160195101 NA NA NA NA 0.653354861766548 NA NA NA NA NA 125609547 3.571
UPF2 ENSG00000151461 10 Lassosum -0.00283267601349246 0.459916998231376 NA NA NA NA -0.587349746518696 NA NA NA NA NA 12023595 4.18099999999998
CDC123 ENSG00000151465 10 Lassosum 0.0232065673197456 0.704651802756327 NA NA NA NA 0.0960725249073104 NA NA NA NA NA 12265276 2.09800000000001
SCLT1 ENSG00000151466 4 Lassosum 0.0166087422331378 0.861555828611156 NA NA NA NA -0.0713973921333339 NA NA NA NA NA 129900420 2.86099999999999
CCDC3 ENSG00000151468 10 Lassosum 0.0357754471858481 0.524717270020081 NA NA NA NA -0.0731097609210888 NA NA NA NA NA 13040139 2.13300000000001
C4orf33 ENSG00000151470 4 Lassosum 0.117519237159125 0.623390833243757 NA NA NA NA 0.690494061331938 NA NA NA NA NA 130024479 3.31299999999999
FRMD4A ENSG00000151474 10 Lassosum 0.0954305286457789 0.675080569975271 NA NA NA NA 0.0400367368801208 NA NA NA NA NA 14094923 2.20099999999999
PTPRO ENSG00000151490 12 Lassosum 0.00384398404856867 0.672775716570052 NA NA NA NA -0.526442354624284 NA NA NA NA NA 15612832 2.21299999999999
EPS8 ENSG00000151491 12 Lassosum 0.00984253749653796 0.608662156523259 NA NA NA NA 0.163966390526516 NA NA NA NA NA 15904177 2.43600000000001
ACAD8 ENSG00000151498 11 Lassosum 0.164339285888655 0.539610951802591 NA NA NA NA -0.359189181493123 NA NA NA NA NA 134129569 1.84999999999999
THYN1 ENSG00000151500 11 Lassosum 0.0521055557080176 0.794871028049216 NA NA NA NA -0.0260707199234662 NA NA NA NA NA 134120718 2.154
VPS26B ENSG00000151502 11 Lassosum 0.0204523061861831 0.0638003648312236 NA NA NA NA -0.341407381780873 NA NA NA NA NA 134106112 1.893
NCAPD3 ENSG00000151503 11 Lassosum 0.00525187302146168 0.0315027165636089 NA NA NA NA 2.24153760848386 NA NA NA NA NA 134057681 1.95699999999999
VTI1A ENSG00000151532 10 Lassosum -0.00027811235046693 0.949161449932651 NA NA NA NA 0.000778254877482258 NA NA NA NA NA 114392629 2.91800000000001
QDPR ENSG00000151552 4 Lassosum 0.13485601210626 0.261386432505878 NA NA NA NA 0.534732009778584 NA NA NA NA NA 17487870 5.339
FAM160B1 ENSG00000151553 10 Lassosum 0.106079265521133 0.000432482914128892 NA NA NA NA -0.385489832026709 NA NA NA NA NA 116620547 2.60999999999999
QTRTD1 ENSG00000151576 3 Lassosum 0.000835628994832804 0.0183741957729542 NA NA NA NA -0.815642467409407 NA NA NA NA NA 113765974 5.15100000000001
MMAA ENSG00000151611 4 Lassosum -0.000284854807649282 0.436954626932021 NA NA NA NA -0.0252874399283248 NA NA NA NA NA 146560301 5.619
ZNF827 ENSG00000151612 4 Lassosum -8.39870239941476e-05 0.00229189855208029 NA NA NA NA -0.0406763436456645 NA NA NA NA NA 146769283 2.78800000000001
NR3C2 ENSG00000151623 4 Lassosum -0.00281536357003676 0.858150722310792 NA NA NA NA 0.00526778802642469 NA NA NA NA NA 149182881 3.21000000000001
AKR1C2 ENSG00000151632 10 Lassosum 0.024913620031725 0.302550987807817 NA NA NA NA -0.494924416015007 NA NA NA NA NA 5045087 2.32299999999998
DPYSL4 ENSG00000151640 10 Lassosum 0.0455644040172495 0.172582550876423 NA NA NA NA -4.70193214874732 NA NA NA NA NA 134009842 3.14000000000001
VENTX ENSG00000151650 10 Lassosum 0.022063978844708 0.938660787514775 NA NA NA NA 0.011266500761758 NA NA NA NA NA 135053304 1.34399999999999
ADAM8 ENSG00000151651 10 Lassosum 0.00652732550669388 0.714135799675516 NA NA NA NA -0.000748150818786159 NA NA NA NA NA 135083139 2.47
ITIH2 ENSG00000151655 10 Lassosum 0.0655767335357803 0.328869965734357 NA NA NA NA 0.40462757680263 NA NA NA NA NA 7768357 2.041
KIN ENSG00000151657 10 Lassosum -0.00291551096508846 0.0897689623581727 NA NA NA NA -0.0777239306274841 NA NA NA NA NA 7812589 2.16299999999998
PIGF ENSG00000151665 2 Lassosum 0.00148128692905203 0.770463333519716 NA NA NA NA 0.0367267170848898 NA NA NA NA NA 46826167 3.85500000000002
ANKAR ENSG00000151687 2 Lassosum -0.00322893920059508 0.251800121834774 NA NA NA NA 0.113393126519395 NA NA NA NA NA 190582467 3.75399999999999
INPP1 ENSG00000151689 2 Lassosum 0.00537105956435191 0.310207605425187 NA NA NA NA 0.665252096587402 NA NA NA NA NA 191222293 2.30099999999999
MFSD6 ENSG00000151690 2 Lassosum 0.152369252182006 0.308104925040729 NA NA NA NA 0.432534651221836 NA NA NA NA NA 191323506 2.54299999999998
RNF144A ENSG00000151692 2 Lassosum 0.00434832875904734 0.412398442245431 NA NA NA NA 0.182252585413801 NA NA NA NA NA 7132970 3.13900000000001
ASAP2 ENSG00000151693 2 Lassosum -0.0014639675877377 0.88052172742391 NA NA NA NA -0.0114170877788241 NA NA NA NA NA 9446353 2.71499999999997
ADAM17 ENSG00000151694 2 Lassosum -0.00291145557154393 0.325555504331561 NA NA NA NA -0.408874334902691 NA NA NA NA NA 9662268 2.97399999999999
FLI1 ENSG00000151702 11 Lassosum -0.00297805383430805 0.679372472171224 NA NA NA NA -0.0508940514729808 NA NA NA NA NA 128619103 2.50800000000004
TMEM45B ENSG00000151715 11 Lassosum 0.166248257883398 0.0632643491355104 NA NA NA NA -0.595368204509428 NA NA NA NA NA 129707806 2.26799999999997
WWC2 ENSG00000151718 4 Lassosum 0.00804891958696341 0.75863934376405 NA NA NA NA 0.346156149619384 NA NA NA NA NA 184131188 4.91500000000002
MLF1IP ENSG00000151725 4 Lassosum 0.032007759104319 0.569853399579361 NA NA NA NA 0.192848636747887 NA NA NA NA NA 185635529 4.09000000000003
ACSL1 ENSG00000151726 4 Lassosum -0.000601953351757611 0.128559462957362 NA NA NA NA 0.508721105229826 NA NA NA NA NA 185712360 2.899
SLC25A4 ENSG00000151729 4 Lassosum 0.00575952464641249 0.242499248654864 NA NA NA NA -0.0788219486068616 NA NA NA NA NA 186066414 2.66900000000004
AMN1 ENSG00000151743 12 Lassosum 0.00246296389597311 0.660474353674345 NA NA NA NA -0.0492071137191976 NA NA NA NA NA 31853089 2.339
BICD1 ENSG00000151746 12 Lassosum 0.000466339927989168 0.339864493583891 NA NA NA NA -0.17616284018776 NA NA NA NA NA 32398168 1.54899999999998
SAV1 ENSG00000151748 14 Lassosum 0.00763423355552462 0.538947155299146 NA NA NA NA 0.132887592680549 NA NA NA NA NA 51116912 2.03100000000001
CCDC122 ENSG00000151773 13 Lassosum 0.132540069229349 0.0437265005397119 NA NA NA NA 0.324185322435861 NA NA NA NA NA 44425954 1.59800000000001
SERP2 ENSG00000151778 13 Lassosum -0.00153398803247273 0.246407909170581 NA NA NA NA 0.146428271228809 NA NA NA NA NA 44959825 1.68799999999999
