# Supplementary material for: SUMMIT: An integrative approach for better transcriptomic data imputation improves causal gene identification
Source: Nat Commun. 2022 Oct 25;13:6336. doi: 10.1038/s41467-022-34016-y (PMC9593997; doi:10.1038/s41467-022-34016-y)
Supplement: Supplementary file 7 — Source Data [file 41467_2022_34016_MOESM7_ESM.zip › Source Data/Figure-3/real-data-new/Lassosum/AST/AST-74]

gene_symbol gene_id chromosome model_best r2_test p_SCAD p_ElNet p_LASSO p_MCP p_MNet z_SCAD z_ElNet z_LASSO z_MCP z_MNet p_ACAT gene_pos runtime
NBAS ENSG00000151779 2 Lassosum 0.0273368474228517 0.860167730958769 NA NA NA NA 0.00887454943478399 NA NA NA NA NA 15504243 6.926
ZNF385D ENSG00000151789 3 Lassosum 0.00510142152431914 0.776070565673172 NA NA NA NA 0.0155371915198939 NA NA NA NA NA 21937363 6.846
GUF1 ENSG00000151806 4 Lassosum 0.112882044481115 0.595728735227586 NA NA NA NA 0.314398209571156 NA NA NA NA NA 44691693 6.079
SACS ENSG00000151835 13 Lassosum 0.0188278671235164 0.695187543051439 NA NA NA NA -0.00336306282494089 NA NA NA NA NA 23955403 2.017
PABPC3 ENSG00000151846 13 Lassosum 0.00516817843671857 0.252344615086918 NA NA NA NA -0.0164747323049887 NA NA NA NA NA 25671699 1.411
CENPJ ENSG00000151849 13 Lassosum 0.000653141991185713 0.388589313336961 NA NA NA NA 0.0710904888134778 NA NA NA NA NA 25477094 1.961
FBXO4 ENSG00000151876 5 Lassosum 0.0253345494143727 0.846767213443145 NA NA NA NA -0.0237173972851922 NA NA NA NA NA 41933600 4.738
C5orf28 ENSG00000151881 5 Lassosum -0.00225381940185199 0.713708466872651 NA NA NA NA 0.0244559528228709 NA NA NA NA NA 43464174 1.672
CCL28 ENSG00000151882 5 Lassosum -0.00243803759774197 0.416792895442471 NA NA NA NA 0.111914274423931 NA NA NA NA NA 43394620 2.191
PARP8 ENSG00000151883 5 Lassosum 0.0530770565141669 0.64781503389419 NA NA NA NA 0.119481444236461 NA NA NA NA NA 50052044 2.308
CACUL1 ENSG00000151893 10 Lassosum 0.0136704069864032 0.869784324052728 NA NA NA NA -0.0114648394090013 NA NA NA NA NA 120474220 3.196
DST ENSG00000151914 6 Lassosum 0.00171958500492397 0.0309589995657081 NA NA NA NA 1.15682497704902 NA NA NA NA NA 56571105 4.538
TIAL1 ENSG00000151923 10 Lassosum 0.00230841739413423 0.319242214115014 NA NA NA NA -0.0102629458825423 NA NA NA NA NA 121345370 2.217
BAG3 ENSG00000151929 10 Lassosum 0.00776799277287388 0.203807393881579 NA NA NA NA -0.0225217252709217 NA NA NA NA NA 121424106 2.238
GLT1D1 ENSG00000151948 12 Lassosum 0.0218057962902961 0.974905160494184 NA NA NA NA 0.0185324091826827 NA NA NA NA NA 129403740 2.993
TMEM132D ENSG00000151952 12 Lassosum 0.124467916277842 0.997840360751 NA NA NA NA 0.000780715215500996 NA NA NA NA NA 129972240 1.947
LIX1L ENSG00000152022 1 Lassosum -0.00271751212281579 0.625888181208194 NA NA NA NA -0.00304735123526746 NA NA NA NA NA 145489377 4.282
AP1S3 ENSG00000152056 2 Lassosum 0.0309966240669667 0.00016814264302313 NA NA NA NA -13.7718878026191 NA NA NA NA NA 224659573 6.12
RABGAP1L ENSG00000152061 1 Lassosum 0.0280635907594703 3.39362917440197e-06 NA NA NA NA 7.18112919212101 NA NA NA NA NA 174546496 3.422
TMEM56 ENSG00000152078 1 Lassosum -0.000731538994334535 0.354610375000683 NA NA NA NA 0.0280379165656031 NA NA NA NA NA 95623028 4.81
MZT2B ENSG00000152082 2 Lassosum -0.00322300504050754 0.977023766354445 NA NA NA NA -0.0082675465260607 NA NA NA NA NA 130943806 3.417
FAM168B ENSG00000152102 2 Lassosum 0 NA NA NA NA NA NA NA NA NA NA NA 131828241 3.099
AC093838.4 ENSG00000152117 2 Lassosum 0.00027507271304239 0.563199128024805 NA NA NA NA 0.391530545536896 NA NA NA NA NA 132264766 2.621
MGAT5 ENSG00000152127 2 Lassosum 0.051545336497735 0.0193273133818578 NA NA NA NA -0.254384851141354 NA NA NA NA NA 135044873 2.688
TMEM163 ENSG00000152128 2 Lassosum 0.116449145261603 0.6745243456259 NA NA NA NA -0.305676361880317 NA NA NA NA NA 135344950 2.657
GPATCH11 ENSG00000152133 2 Lassosum -0.00129351289334578 0.14210762355759 NA NA NA NA -0.187776751779045 NA NA NA NA NA 37318990 3.40900000000001
GEMIN6 ENSG00000152147 2 Lassosum 0.0050548863519132 0.781492498260032 NA NA NA NA -0.0335545101381896 NA NA NA NA NA 38994137 2.38600000000001
RNF219 ENSG00000152193 13 Lassosum 0.00208839346538947 0.00241511734226009 NA NA NA NA 0.373042052931626 NA NA NA NA NA 79210870 1.82599999999999
CYSLTR2 ENSG00000152207 13 Lassosum 0.0200480955814211 0.272581801690456 NA NA NA NA 1.15843424416459 NA NA NA NA NA 49282224 1.47
ARL11 ENSG00000152213 13 Lassosum 0.0223575832701989 0.75764819428072 NA NA NA NA 0.031969833485708 NA NA NA NA NA 50205221 1.25700000000001
SETBP1 ENSG00000152217 18 Lassosum 0.00520291820279872 0.728321863254094 NA NA NA NA -0.0437664441828487 NA NA NA NA NA 42454306 1.708
ARL14EP ENSG00000152219 11 Lassosum 0.0736098395521 0.277172766343844 NA NA NA NA -0.858917063097092 NA NA NA NA NA 30352186 3.7
EPG5 ENSG00000152223 18 Lassosum 0.223368204467337 0.703523920709704 NA NA NA NA -0.583570841711649 NA NA NA NA NA 43487407 1.111
PSTPIP2 ENSG00000152229 18 Lassosum 0.140791998222814 0.920163540555332 NA NA NA NA -0.00198469730412014 NA NA NA NA NA 43607870 1.327
ATP5A1 ENSG00000152234 18 Lassosum 0.342520976290298 0.380927989979371 NA NA NA NA 0.440822381144115 NA NA NA NA NA 43674205 1.00800000000001
HAUS1 ENSG00000152240 18 Lassosum 0.041859503936455 0.75149298722379 NA NA NA NA 0.0591986786101411 NA NA NA NA NA 43696298 1.187
C18orf25 ENSG00000152242 18 Lassosum 0.086672914271489 0.0451846800263631 NA NA NA NA -1.22229464066752 NA NA NA NA NA 43800234 0.996000000000009
SPC25 ENSG00000152253 2 Lassosum -0.0029068384337323 0.680436646928808 NA NA NA NA 0.0573901494861279 NA NA NA NA NA 169730261 3.70899999999999
PDK1 ENSG00000152256 2 Lassosum 0.106676831653183 0.238037358231099 NA NA NA NA 2.4956690664285 NA NA NA NA NA 173454962 3.45
SPON1 ENSG00000152268 11 Lassosum 0.00538925334086771 0.551294904534508 NA NA NA NA 0.453755632956962 NA NA NA NA NA 14136780 2.706
PDE3B ENSG00000152270 11 Lassosum -0.00325660119559412 0.995267682017358 NA NA NA NA -0.000751021217240474 NA NA NA NA NA 14778809 2.35900000000001
TCF7L1 ENSG00000152284 2 Lassosum 0.125529928507684 0.0427080309225749 NA NA NA NA -0.0357898287471955 NA NA NA NA NA 85449022 4.435
TGOLN2 ENSG00000152291 2 Lassosum -0.00234548190074579 0.00264119268848834 NA NA NA NA -5.51639661887081 NA NA NA NA NA 85550347 2.334
KCNK13 ENSG00000152315 14 Lassosum 0.282232768712564 0.773662424998837 NA NA NA NA -0.0231273296586335 NA NA NA NA NA 90590155 1.812
UHMK1 ENSG00000152332 1 Lassosum -0.00187685867899789 0.438672060264606 NA NA NA NA 2.28030303258206 NA NA NA NA NA 162483230 4.96899999999999
ATG10 ENSG00000152348 5 Lassosum 0.271854496875255 0.010306556187089 NA NA NA NA 17.8929173440083 NA NA NA NA NA 81420260 4.81700000000001
POC5 ENSG00000152359 5 Lassosum 0.238089979801123 0.155849142152222 NA NA NA NA 0.591292071279463 NA NA NA NA NA 74991631 2.375
SPOCK1 ENSG00000152377 5 Lassosum -0.00317929589138188 0.592740636104261 NA NA NA NA 0.0307736201980769 NA NA NA NA NA 136622527 2.613
FAM151B ENSG00000152380 5 Lassosum 0.149088093310599 0.58705854948258 NA NA NA NA -0.0251049137063419 NA NA NA NA NA 79811085 1.93799999999999
TADA1 ENSG00000152382 1 Lassosum 0.0368401622712213 0.679626219375036 NA NA NA NA -0.165917837576671 NA NA NA NA NA 166835655 3.99000000000001
CWF19L2 ENSG00000152404 11 Lassosum 0.147912082971961 0.844433501340743 NA NA NA NA -0.0534041667118445 NA NA NA NA NA 107262821 2.245
JMY ENSG00000152409 5 Lassosum 0.0691319805528499 0.00256367705039774 NA NA NA NA 0.983583204580022 NA NA NA NA NA 78577525 3.92399999999998
HOMER1 ENSG00000152413 5 Lassosum -0.00127884908759701 0.541802518746215 NA NA NA NA 0.00620587116530325 NA NA NA NA NA 78739249 2.01300000000001
XRCC4 ENSG00000152422 5 Lassosum -0.00252011299489441 0.316533657096473 NA NA NA NA 0.508309675525439 NA NA NA NA NA 82511461 2.11199999999999
ZNF547 ENSG00000152433 19 Lassosum 0.0264684081119101 0.390215265879077 NA NA NA NA -0.0918197443300272 NA NA NA NA NA 57882889 1.33100000000002
ZNF773 ENSG00000152439 19 Lassosum 0.0699379918069523 0.0947248872338841 NA NA NA NA 0.289630452482612 NA NA NA NA NA 58020527 1.166
ZNF776 ENSG00000152443 19 Lassosum -0.00302641648393109 0.319067484018979 NA NA NA NA -0.139074158816049 NA NA NA NA NA 58263845 0.741000000000014
ZNF256 ENSG00000152454 19 Lassosum 0.0223212096510054 0.836967846869179 NA NA NA NA 0.0113185656034314 NA NA NA NA NA 58455622 0.894000000000005
SUV39H2 ENSG00000152455 10 Lassosum 0 NA NA NA NA NA NA NA NA NA NA NA 14933566 2.392
DCLRE1C ENSG00000152457 10 Lassosum 0.134720235054991 0.287388251565386 NA NA NA NA -0.0990101727611649 NA NA NA NA NA 14967894 3.14400000000001
OLAH ENSG00000152463 10 Lassosum -0.00174679448578674 0.571140638639432 NA NA NA NA -0.199925026772561 NA NA NA NA NA 15095038 1.93300000000002
RPP38 ENSG00000152464 10 Lassosum -0.00160858702495248 0.947216587827618 NA NA NA NA 0.00132038279480379 NA NA NA NA NA 15143654 1.678
NMT2 ENSG00000152465 10 Lassosum 0.0213297742003288 0.0626346158993892 NA NA NA NA -3.06715801897337 NA NA NA NA NA 15177637 1.65899999999999
ZNF837 ENSG00000152475 19 Lassosum 0.00822930297116597 0.0881759090409901 NA NA NA NA 0.118620662763409 NA NA NA NA NA 58885706 0.883999999999986
USP12 ENSG00000152484 13 Lassosum -0.00313120455247784 0.335112217496487 NA NA NA NA -0.311293015649249 NA NA NA NA NA 27693163 1.733
CCDC50 ENSG00000152492 3 Lassosum 0.135234206343976 0.879375384532273 NA NA NA NA 0.0111251393338435 NA NA NA NA NA 191081662 4.595
CAMK4 ENSG00000152495 5 Lassosum 0.0313724313424751 3.10607085356006e-11 NA NA NA NA -0.526011772531431 NA NA NA NA NA 110694967 2.49000000000001
TRIM36 ENSG00000152503 5 Lassosum 0.0438003886493312 0.422425546945449 NA NA NA NA 0.237958301941491 NA NA NA NA NA 114488351 2.471
ZFP36L2 ENSG00000152518 2 Lassosum -0.000502066518847766 0.83940233079485 NA NA NA NA -0.0112513841871879 NA NA NA NA NA 43451644 4.00699999999998
PAN3 ENSG00000152520 13 Lassosum 0.0571459558982632 0.968548841246107 NA NA NA NA -0.00519477659112899 NA NA NA NA NA 28791059 3.79500000000002
PLEKHH2 ENSG00000152527 2 Lassosum 0.0476176510582409 0.9525983018194 NA NA NA NA 0.0440117048409618 NA NA NA NA NA 43929769 2.762
PFKM ENSG00000152556 12 Lassosum 0.0180244626329158 0.91756216217718 NA NA NA NA 0.0706875026345876 NA NA NA NA NA 48519554 1.64399999999998
TMEM123 ENSG00000152558 11 Lassosum 0.00678608859647833 0.868357904843943 NA NA NA NA -0.00379633869593889 NA NA NA NA NA 102304089 3.80600000000001
SPEF2 ENSG00000152582 5 Lassosum 0.0216514030500401 0.947626037342748 NA NA NA NA -0.146178694154643 NA NA NA NA NA 35716329 2.15000000000001
MBNL1 ENSG00000152601 3 Lassosum -0.00321246372122075 0.180406643828174 NA NA NA NA -0.512720630986717 NA NA NA NA NA 152072593 3.928
NADKD1 ENSG00000152620 5 Lassosum 0.0176648571098178 0.67313481486858 NA NA NA NA -0.0232718185830432 NA NA NA NA NA 36217537 2.34399999999999
GPD1L ENSG00000152642 3 Lassosum 0.102705434805195 0.0919879046945433 NA NA NA NA -5.41017413853086 NA NA NA NA NA 32178693 2.30500000000001
CLEC4F ENSG00000152672 2 Lassosum 0.320368704080627 0.527011482855179 NA NA NA NA 0.381379729005689 NA NA NA NA NA 71041753 3.73100000000002
SLC30A6 ENSG00000152683 2 Lassosum 0.000689371131537664 0.954650516769337 NA NA NA NA 0.00618458107226533 NA NA NA NA NA 32420190 3.22200000000001
PELO ENSG00000152684 5 Lassosum 0.0174854135786018 0.455347420356886 NA NA NA NA -0.282363949268939 NA NA NA NA NA 52091827 3.149
RASGRP3 ENSG00000152689 2 Lassosum 0.0409347206849657 0.0751564603215923 NA NA NA NA 0.139402244924819 NA NA NA NA NA 33725604 3.06799999999998
SAR1B ENSG00000152700 5 Lassosum 0.0534948436343513 0.403346625791066 NA NA NA NA 0.142460506292509 NA NA NA NA NA 133960897 2.45600000000002
CATSPER3 ENSG00000152705 5 Lassosum -0.0017787799625586 0.434344395751675 NA NA NA NA -0.0481126273834354 NA NA NA NA NA 134325494 2.69299999999998
GPR180 ENSG00000152749 13 Lassosum 0.106035546965241 0.42000391289994 NA NA NA NA 3.679137701344 NA NA NA NA NA 95270528 1.82300000000001
TCTEX1D1 ENSG00000152760 1 Lassosum 0.342299267786896 0.311530820717149 NA NA NA NA -0.136807486988004 NA NA NA NA NA 67231306 5.39400000000001
ANKRD22 ENSG00000152766 10 Lassosum 0.13139196154718 0.0789433884996384 NA NA NA NA -0.117653495443208 NA NA NA NA NA 90596732 2.28300000000002
FARP1 ENSG00000152767 13 Lassosum 0.201611787288844 0.532059110461637 NA NA NA NA 0.048208867505528 NA NA NA NA NA 98948421 2.11499999999998
IFIT5 ENSG00000152778 10 Lassosum 0.0396979476582995 0.303021619177378 NA NA NA NA 0.222831321239667 NA NA NA NA NA 91177550 1.64200000000002
PANK1 ENSG00000152782 10 Lassosum 0.0107140518468444 0.543108646460433 NA NA NA NA 0.147374515105823 NA NA NA NA NA 91373980 2.47300000000001
PRDM8 ENSG00000152784 4 Lassosum -0.00181208759890361 0.155319598490623 NA NA NA NA 0.171442992250767 NA NA NA NA NA 81115258 2.87799999999999
HNRPDL ENSG00000152795 4 Lassosum -0.00321481628501474 0.716226094018692 NA NA NA NA 0.0390729832943264 NA NA NA NA NA 83347505 3.483
HHEX ENSG00000152804 10 Lassosum 0.00905471491054077 2.72868734800955e-05 NA NA NA NA -4.93122852639153 NA NA NA NA NA 94451674 1.57500000000002
UTRN ENSG00000152818 6 Lassosum -0.00309613906468442 0.715509172323982 NA NA NA NA 0.0629003203765424 NA NA NA NA NA 144890503 4.73499999999996
PTPRK ENSG00000152894 6 Lassosum -0.00296345177927448 0.0199614550745527 NA NA NA NA -1.20371994833605 NA NA NA NA NA 128565897 1.58600000000001
GGPS1 ENSG00000152904 1 Lassosum 0.0521112486176244 0.0174960404164168 NA NA NA NA 0.337947965625172 NA NA NA NA NA 235499256 4.90600000000001
ZNF117 ENSG00000152926 7 Lassosum 0.180607805310785 0.938332321523253 NA NA NA NA 0.0056449092956421 NA NA NA NA NA 64452711 1.76099999999997
RAD17 ENSG00000152942 5 Lassosum 0.00939491011505189 0.808181757368694 NA NA NA NA 0.0937677091659084 NA NA NA NA NA 68687874 5.411
MED21 ENSG00000152944 12 Lassosum 0.012145010112902 0.371815136193987 NA NA NA NA -0.950215001306735 NA NA NA NA NA 27197377 1.61200000000002
PLOD2 ENSG00000152952 3 Lassosum 0.00367647266456939 0.529223714915361 NA NA NA NA 0.0222455775647301 NA NA NA NA NA 145834333 4.25200000000001
STK32B ENSG00000152953 4 Lassosum 0.043118003457816 0.718399398119173 NA NA NA NA -0.00721907195744033 NA NA NA NA NA 5277947 3.57300000000004
