# Supplementary material for: SUMMIT: An integrative approach for better transcriptomic data imputation improves causal gene identification
Source: Nat Commun. 2022 Oct 25;13:6336. doi: 10.1038/s41467-022-34016-y (PMC9593997; doi:10.1038/s41467-022-34016-y)
Supplement: Supplementary file 7 — Source Data [file 41467_2022_34016_MOESM7_ESM.zip › Source Data/Figure-3/real-data-new/Lassosum/AST/AST-75]

gene_symbol gene_id chromosome model_best r2_test p_SCAD p_ElNet p_LASSO p_MCP p_MNet z_SCAD z_ElNet z_LASSO z_MCP z_MNet p_ACAT gene_pos runtime
JAKMIP1 ENSG00000152969 4 Lassosum 0.0145226011633193 0.209424846962853 NA NA NA NA 0.331156077049596 NA NA NA NA NA 6115122 7.127
GPR125 ENSG00000152990 4 Lassosum 0.0160856294275937 0.90654605583893 NA NA NA NA 0.00780511993253737 NA NA NA NA NA 22432185 4.503
SREK1IP1 ENSG00000153006 5 Lassosum -0.00321523736623353 0.724661129294516 NA NA NA NA 0.0487958310590383 NA NA NA NA NA 64040425 5.381
LGI2 ENSG00000153012 4 Lassosum 0.00392012818486964 0.01338060216165 NA NA NA NA 0.242005985102805 NA NA NA NA NA 25016485 5.293
CWC27 ENSG00000153015 5 Lassosum -0.00222431395699396 0.613008895040921 NA NA NA NA -0.0361849502846248 NA NA NA NA NA 64189673 3.966
MR1 ENSG00000153029 1 Lassosum 0.00148608542198514 0.568535772507403 NA NA NA NA 0.163361299697389 NA NA NA NA NA 181017070 6.257
SRP19 ENSG00000153037 5 Lassosum 0.0256830562476814 0.0174820533731326 NA NA NA NA -0.233893357663038 NA NA NA NA NA 112212830 3.72799999999999
CENPH ENSG00000153044 5 Lassosum -0.00210960391613479 0.397889727154024 NA NA NA NA -0.00909928135553119 NA NA NA NA NA 68495779 3.321
CDYL ENSG00000153046 6 Lassosum -0.00254789878174733 0.361255494438273 NA NA NA NA 0.0213806544803635 NA NA NA NA NA 4831089 3.04
CARHSP1 ENSG00000153048 16 Lassosum 0.0920422128783658 0.424541103203132 NA NA NA NA -0.138892810360185 NA NA NA NA NA 8954832 1.498
BANK1 ENSG00000153064 4 Lassosum 0.00482836879532833 0.171134326359852 NA NA NA NA -0.0514415256620375 NA NA NA NA NA 102664206 8.575
TXNDC11 ENSG00000153066 16 Lassosum 0.0100380738390667 0.53028594493084 NA NA NA NA 0.145607018569564 NA NA NA NA NA 11804835 1.721
DAB2 ENSG00000153071 5 Lassosum -0.00321231154959234 0.13265455676266 NA NA NA NA -0.558440531716219 NA NA NA NA NA 39417091 3.195
ACOXL ENSG00000153093 2 Lassosum 0.0105535761324036 0.304131671898599 NA NA NA NA -0.0920672919077031 NA NA NA NA NA 111682974 7.581
BCL2L11 ENSG00000153094 2 Lassosum -0.00132358228173568 0.00368099990271321 NA NA NA NA -3.06841554131925 NA NA NA NA NA 111901489 3.61199999999999
ANAPC1 ENSG00000153107 2 Lassosum 0.0193419542583876 0.185211886163565 NA NA NA NA 0.435837960730529 NA NA NA NA NA 112583057 3.85300000000001
CAST ENSG00000153113 5 Lassosum 0.257229974567285 0.21010710451019 NA NA NA NA -5.78680207794697 NA NA NA NA NA 95990412 1.95699999999999
SCOC ENSG00000153130 4 Lassosum 0.0704320422894213 0.695120452317735 NA NA NA NA -0.0641679774136703 NA NA NA NA NA 141241075 5.842
CETN3 ENSG00000153140 5 Lassosum -0.00318504257241914 0.633069703225602 NA NA NA NA 0.0631437482138886 NA NA NA NA NA 89696840 3.46799999999999
SMARCA5 ENSG00000153147 4 Lassosum -0.00254813391052267 0.616360301708782 NA NA NA NA 0.0341351023663625 NA NA NA NA NA 144456627 4.703
SYCP2L ENSG00000153157 6 Lassosum 0.12873845772385 0.435609115662681 NA NA NA NA -0.302662669352537 NA NA NA NA NA 10863790 2.98899999999999
BMP6 ENSG00000153162 6 Lassosum 0.0259898972333974 0.381121671979759 NA NA NA NA -0.747318856312854 NA NA NA NA NA 7804342 3.598
RASSF3 ENSG00000153179 12 Lassosum -0.00299372149044297 0.701301204311606 NA NA NA NA 0.0443349922704735 NA NA NA NA NA 65047820 2.116
HNRNPU ENSG00000153187 1 Lassosum 0 NA NA NA NA NA NA NA NA NA NA NA 245021156 5.434
RANBP2 ENSG00000153201 2 Lassosum -0.00325731918775762 0.0439571265914027 NA NA NA NA -0.227517535812306 NA NA NA NA NA 109369102 6.08799999999999
AHCTF1 ENSG00000153207 1 Lassosum 0.0573971148996271 0.870506225601738 NA NA NA NA 0.035453893789821 NA NA NA NA NA 247048840 3.744
MERTK ENSG00000153208 2 Lassosum 0.115590581525317 0.0511250388238958 NA NA NA NA 2.52909113703587 NA NA NA NA NA 112721597 3.40000000000001
TMEM87B ENSG00000153214 2 Lassosum 0.122612160793528 0.0424290934932058 NA NA NA NA 0.0152205966025096 NA NA NA NA NA 112844847 4.246
NR4A2 ENSG00000153234 2 Lassosum -0.00167039163241967 0.0748916102749602 NA NA NA NA 0.157667703718803 NA NA NA NA NA 157189902 3.821
RBMS1 ENSG00000153250 2 Lassosum 0.000399191690598877 0.574008867131251 NA NA NA NA -1.36011604717617 NA NA NA NA NA 161239483 2.512
SCN3A ENSG00000153253 2 Lassosum 0.00165396711140975 0.432148221320987 NA NA NA NA -0.509328914775266 NA NA NA NA NA 166002304 2.76599999999999
CD96 ENSG00000153283 3 Lassosum -0.00305596050140888 0.235697418665702 NA NA NA NA 0.246415826080136 NA NA NA NA NA 111322761 3.792
SLC25A27 ENSG00000153291 6 Lassosum 0.00745975143415045 0.943037693352604 NA NA NA NA -0.0132833435392874 NA NA NA NA NA 46633303 3.357
FAM49B ENSG00000153310 8 Lassosum 0.0331858653603158 0.845838930422022 NA NA NA NA 0.00353913884713048 NA NA NA NA NA 130940607 4.35999999999999
ASAP1 ENSG00000153317 8 Lassosum 0.044455490178148 0.813895345942803 NA NA NA NA -1.32565597291032 NA NA NA NA NA 131260129 2.84800000000001
TRAPPC8 ENSG00000153339 18 Lassosum 0.00123415567466212 0.0771303359380044 NA NA NA NA -2.91124652106007 NA NA NA NA NA 29471117 1.809
LINC00467 ENSG00000153363 1 Lassosum 0.0352316705752556 0.86613292572677 NA NA NA NA -0.202405337852825 NA NA NA NA NA 211581011 4.72800000000001
INO80C ENSG00000153391 18 Lassosum 0.0440039547262779 0.659789616474909 NA NA NA NA 0.382280530341081 NA NA NA NA NA 33055074 1.44
LPCAT1 ENSG00000153395 5 Lassosum 0.0131071980636495 0.128512601160225 NA NA NA NA -0.322859124281308 NA NA NA NA NA 1490343 3.63000000000002
NMRAL1 ENSG00000153406 16 Lassosum 0.00176820422977098 0.303426700761124 NA NA NA NA -2.33312705246109 NA NA NA NA NA 4528722 1.49900000000002
UBALD1 ENSG00000153443 16 Lassosum 0 NA NA NA NA NA NA NA NA NA NA NA 4661956 0.972000000000008
TMEM251 ENSG00000153485 14 Lassosum -0.00279308485956919 0.119072698827454 NA NA NA NA 0.0475347882973757 NA NA NA NA NA 93652365 1.929
ING1 ENSG00000153487 13 Lassosum 0.0607487349035308 0.802604171304736 NA NA NA NA 0.304594045150016 NA NA NA NA NA 111369252 3.00700000000001
TEX29 ENSG00000153495 13 Lassosum 0.0245817254191597 0.147520432117868 NA NA NA NA 0.143363181747711 NA NA NA NA NA 111982563 2.41199999999998
ADPRHL1 ENSG00000153531 13 Lassosum 0.000437162787543022 0.672575011047236 NA NA NA NA 0.0246249932681345 NA NA NA NA NA 114092049 0.963999999999999
CMTM7 ENSG00000153551 3 Lassosum 0.0642477509322055 0.520091699371675 NA NA NA NA -0.212107540697524 NA NA NA NA NA 32478861 3.10599999999999
FBXL2 ENSG00000153558 3 Lassosum 0.0108850732970965 0.470246517067865 NA NA NA NA 0.363073429296731 NA NA NA NA NA 33381835 3.292
UBP1 ENSG00000153560 3 Lassosum 0.00850892274479054 0.228427615047474 NA NA NA NA 0.0807577855594132 NA NA NA NA NA 33456345 2.91200000000001
RMND5A ENSG00000153561 2 Lassosum -0.00209365756189772 0.73582579185723 NA NA NA NA -0.0633991911856002 NA NA NA NA NA 86976230 5.232
CD8A ENSG00000153563 2 Lassosum 0.0182483823654298 0.375412249331429 NA NA NA NA -0.0339062197253559 NA NA NA NA NA 87023624 2.98399999999998
RPIA ENSG00000153574 2 Lassosum 0.0407867673807036 0.932774163880882 NA NA NA NA -0.0131866911819015 NA NA NA NA NA 89020807 2.95700000000002
TUBGCP5 ENSG00000153575 15 Lassosum 0.00168389663779389 0.850512581290259 NA NA NA NA -0.000764449464740122 NA NA NA NA NA 22853643 1.358
LURAP1L ENSG00000153714 9 Lassosum -0.00220161964831633 0.839181144200109 NA NA NA NA 0.0494363025493954 NA NA NA NA NA 12798575 2.96799999999999
GTF2E1 ENSG00000153767 3 Lassosum 0.0279379072499512 0.0583474885389963 NA NA NA NA 0.00646186976784399 NA NA NA NA NA 120481700 2.83700000000002
CFDP1 ENSG00000153774 16 Lassosum 0.118010021030026 0.165602272637317 NA NA NA NA 0.512392794013872 NA NA NA NA NA 75397489 2.184
ZDHHC7 ENSG00000153786 16 Lassosum 0.12313526940515 0.0886572613262038 NA NA NA NA 0.937218620309641 NA NA NA NA NA 85026464 1.494
C7orf31 ENSG00000153790 7 Lassosum 0.0146124413024055 0.194689026043078 NA NA NA NA 0.106904578520982 NA NA NA NA NA 25197145 3.45100000000002
JAZF1 ENSG00000153814 7 Lassosum 0.110549959256056 0.220817056268119 NA NA NA NA 0.199347954444602 NA NA NA NA NA 28045277 2.85399999999998
CMIP ENSG00000153815 16 Lassosum 0.0203006791738753 0.157141936743235 NA NA NA NA -0.306251282600671 NA NA NA NA NA 81612071 1.52199999999999
PID1 ENSG00000153823 2 Lassosum 0.0274062251880823 0.806434525613038 NA NA NA NA 0.184342610809924 NA NA NA NA NA 229925621 5.499
TRIP12 ENSG00000153827 2 Lassosum 0.0347955725122376 0.376468816685544 NA NA NA NA -3.24152212156903 NA NA NA NA NA 230709942 2.37900000000002
FBXO36 ENSG00000153832 2 Lassosum -0.00311757854144945 0.413323745134667 NA NA NA NA 0.00626496237765418 NA NA NA NA NA 230832421 3.01100000000002
CEBPG ENSG00000153879 19 Lassosum -0.00306649538595494 0.304988473525493 NA NA NA NA 0.0492756879794235 NA NA NA NA NA 33868913 0.869
KCTD15 ENSG00000153885 19 Lassosum 0.104622082418202 0.601115138938107 NA NA NA NA -0.0495641301791072 NA NA NA NA NA 34296752 1.18700000000001
ZNF599 ENSG00000153896 19 Lassosum -0.000256290036225293 0.248478381272748 NA NA NA NA -0.0123647882327206 NA NA NA NA NA 35256556 0.810000000000002
MCOLN2 ENSG00000153898 1 Lassosum 0.0101031268787715 0.5336482038007 NA NA NA NA 1.18006522684752 NA NA NA NA NA 85427032 6.07899999999998
LGI4 ENSG00000153902 19 Lassosum -0.000174574316319065 9.00509913711861e-05 NA NA NA NA 0.370555598801801 NA NA NA NA NA 35624386 0.853000000000009
DDAH1 ENSG00000153904 1 Lassosum -0.000727369115464782 0.00673753670782147 NA NA NA NA 3.64025640413821 NA NA NA NA NA 85914107 2.67699999999999
SREK1 ENSG00000153914 5 Lassosum -0.00207840075851551 0.993567988127678 NA NA NA NA -0.00193188102925571 NA NA NA NA NA 65457621 3.202
CHD1 ENSG00000153922 5 Lassosum 0.00147124796699527 0.409947093523515 NA NA NA NA 0.0664323216024149 NA NA NA NA NA 98226574 1.601
DGKE ENSG00000153933 17 Lassosum -0.00151075434539405 0.122094713956588 NA NA NA NA -0.273750774090013 NA NA NA NA NA 54928748 1.49699999999999
HS2ST1 ENSG00000153936 1 Lassosum 0.00227247051916291 0.511868335745494 NA NA NA NA 0.0708540679818025 NA NA NA NA NA 87491332 3.26300000000001
MSI2 ENSG00000153944 17 Lassosum 0.00735407799682275 1.73024279339981e-05 NA NA NA NA 0.533575963937027 NA NA NA NA NA 55547629 1.072
ZUFSP ENSG00000153975 6 Lassosum 0.0168507651872085 0.519489564458159 NA NA NA NA -0.0291055147918233 NA NA NA NA NA 116973369 4.602
HS3ST3A1 ENSG00000153976 17 Lassosum 0.0872111594288398 0.756207778288737 NA NA NA NA -0.00804142557818344 NA NA NA NA NA 13452125 1.55499999999998
GDPD1 ENSG00000153982 17 Lassosum 0.0331163515728837 0.618064791148784 NA NA NA NA -0.000980462149427656 NA NA NA NA NA 57325578 0.800000000000011
NUS1 ENSG00000153989 6 Lassosum 0 NA NA NA NA NA NA NA NA NA NA NA 118014234 2.072
PPP2R5E ENSG00000154001 14 Lassosum 0.0496038562019543 0.0627156147564562 NA NA NA NA 0.304823390465798 NA NA NA NA NA 63924083 1.84199999999998
GRAP ENSG00000154016 17 Lassosum 0.0295006167702304 0.439304734201447 NA NA NA NA 0.112684400474121 NA NA NA NA NA 18937468 0.812999999999988
SLC5A10 ENSG00000154025 17 Lassosum 0.0162375414261423 0.583450220180149 NA NA NA NA 0.654419160116024 NA NA NA NA NA 18889783 1.46700000000001
AK5 ENSG00000154027 1 Lassosum 0.221046153583424 0.25738101858461 NA NA NA NA -0.130253498030279 NA NA NA NA NA 77886693 5.52899999999997
CABYR ENSG00000154040 18 Lassosum 0.00168067504814284 0.206946838736429 NA NA NA NA 0.0392040218769193 NA NA NA NA NA 21730254 1.64100000000002
IMPACT ENSG00000154059 18 Lassosum 0 NA NA NA NA NA NA NA NA NA NA NA 22020039 0.997000000000014
C6orf57 ENSG00000154079 6 Lassosum 0.00438063137754008 0.59860391083565 NA NA NA NA -0.815725667666748 NA NA NA NA NA 71287946 5.00099999999998
DNAAF1 ENSG00000154099 16 Lassosum 0.324563327961942 0.0362742668236252 NA NA NA NA -0.489929668943857 NA NA NA NA NA 84195619 2.14400000000001
C16orf74 ENSG00000154102 16 Lassosum 0.00609370879518012 0.182780281657975 NA NA NA NA 0.159792853225051 NA NA NA NA NA 85754212 2.15999999999997
TBCEL ENSG00000154114 11 Lassosum 0.00589733414414995 0.590862463448768 NA NA NA NA -0.0169603423896056 NA NA NA NA NA 120928132 2.04300000000001
JPH3 ENSG00000154118 16 Lassosum 0.0240149029019617 0.863462536434176 NA NA NA NA -0.000149893342678241 NA NA NA NA NA 87683601 1.75400000000002
ANKH ENSG00000154122 5 Lassosum 0.163080837773047 0.781937374194772 NA NA NA NA -0.116683861940247 NA NA NA NA NA 14788398 4.37800000000004
FAM105B ENSG00000154124 5 Lassosum 0.155629759066212 0.0522831611600585 NA NA NA NA -1.34492439299681 NA NA NA NA NA 14682296 2.185
UBASH3B ENSG00000154127 11 Lassosum 0.0320078108757483 0.0153504678567811 NA NA NA NA 0.380969869214007 NA NA NA NA NA 122605782 1.71800000000002
ROBO4 ENSG00000154133 11 Lassosum -0.00113185017390816 0.19480085061243 NA NA NA NA 0.614587112671545 NA NA NA NA NA 124760991 2.08800000000002
ROBO3 ENSG00000154134 11 Lassosum 0.198932772342018 0.262564427796966 NA NA NA NA 5.90259096719782 NA NA NA NA NA 124743324 1.50700000000001
TBRG1 ENSG00000154144 11 Lassosum -0.00196231514919121 0.17169718200652 NA NA NA NA 0.00515708267849946 NA NA NA NA NA 124499009 2.601
NRGN ENSG00000154146 11 Lassosum -0.0013421391309183 0.969450519740186 NA NA NA NA -0.0295107702459269 NA NA NA NA NA 124613849 1.50700000000001
FAM134B ENSG00000154153 5 Lassosum 0.114826567683292 0.795870229497603 NA NA NA NA -0.0244132122006617 NA NA NA NA NA 16545157 2.21199999999999
GPR15 ENSG00000154165 3 Lassosum 0.00227996602950098 0.211013128585979 NA NA NA NA 0.00680715154201991 NA NA NA NA NA 98251351 5.89800000000002
TOMM70A ENSG00000154174 3 Lassosum 0.0116394997460929 0.582309421893041 NA NA NA NA -0.0801701895759056 NA NA NA NA NA 100101258 1.94100000000003
ABI3BP ENSG00000154175 3 Lassosum -0.00318183684560758 0.360509469669042 NA NA NA NA 2.35450292154609 NA NA NA NA NA 100590179 2.26900000000001
ANGPT1 ENSG00000154188 8 Lassosum 0.0320873955435901 0.306833584855141 NA NA NA NA -0.625405432368139 NA NA NA NA NA 108386002 2.20400000000001
