# Supplementary material for: SUMMIT: An integrative approach for better transcriptomic data imputation improves causal gene identification
Source: Nat Commun. 2022 Oct 25;13:6336. doi: 10.1038/s41467-022-34016-y (PMC9593997; doi:10.1038/s41467-022-34016-y)
Supplement: Supplementary file 7 — Source Data [file 41467_2022_34016_MOESM7_ESM.zip › Source Data/Figure-3/real-data-new/Lassosum/AST/AST-76]

gene_symbol gene_id chromosome model_best r2_test p_SCAD p_ElNet p_LASSO p_MCP p_MNet z_SCAD z_ElNet z_LASSO z_MCP z_MNet p_ACAT gene_pos runtime
PITPNC1 ENSG00000154217 17 Lassosum 0.0689884853534958 0.82190780443687 NA NA NA NA -0.0477769698228182 NA NA NA NA NA 65533473 2.38
CC2D1B ENSG00000154222 1 Lassosum 0.295408435939919 0.173119035470389 NA NA NA NA 0.134671636105038 NA NA NA NA NA 52821630 7.049
CERS3 ENSG00000154227 15 Lassosum 0.0483826256141234 0.104952828030591 NA NA NA NA 1.22685584782172 NA NA NA NA NA 101012900 3.945
PRKCA ENSG00000154229 17 Lassosum 0.015920092421702 0.027292617904066 NA NA NA NA 2.8037956060148 NA NA NA NA NA 64552807 2.211
LRRK1 ENSG00000154237 15 Lassosum 0.00916064745051326 0.423394878653144 NA NA NA NA -2.70968769058962 NA NA NA NA NA 101534868 1.58
ABCA9 ENSG00000154258 17 Lassosum -0.00325064407157472 0.0925740446161055 NA NA NA NA -0.10410634528269 NA NA NA NA NA 67013917 1.113
ABCA6 ENSG00000154262 17 Lassosum 0.000471918860654674 0.0315544095850765 NA NA NA NA -0.0947259729625442 NA NA NA NA NA 67106436 1.129
ABCA10 ENSG00000154263 17 Lassosum 0.00177844214268741 0.0529829897479328 NA NA NA NA 1.96992418261916 NA NA NA NA NA 67192171 1.394
ABCA5 ENSG00000154265 17 Lassosum 0.0262068796682172 0.332623624182183 NA NA NA NA 0.033638466695588 NA NA NA NA NA 67281918 0.856999999999999
ENPP3 ENSG00000154269 6 Lassosum 0.0138257469924267 0.383962932644736 NA NA NA NA 0.144420480324641 NA NA NA NA NA 132009067 4.593
C4orf19 ENSG00000154274 4 Lassosum 0.0539234809878396 0.197561176992874 NA NA NA NA -0.0727640338426627 NA NA NA NA NA 37540340 7.114
UCHL1 ENSG00000154277 4 Lassosum 0.0100792146867031 0.341723212073823 NA NA NA NA 0.0630144393794827 NA NA NA NA NA 41264451 3.474
MIA3 ENSG00000154305 1 Lassosum -0.00305554153761123 0.196066996203621 NA NA NA NA -0.508551724307592 NA NA NA NA NA 222816391 4.309
DISP1 ENSG00000154309 1 Lassosum 0.0058132865283933 0.301118064258663 NA NA NA NA 1.2680035751003 NA NA NA NA NA 223083871 2.969
TNIK ENSG00000154310 3 Lassosum -0.00201777276802173 0.493829992406572 NA NA NA NA 0.00582704742229955 NA NA NA NA NA 170978662 3.77200000000001
TDH ENSG00000154316 8 Lassosum 0.00232395050221701 0.000103017002934922 NA NA NA NA 15.4026570520073 NA NA NA NA NA 11211553 6.047
FAM167A ENSG00000154319 8 Lassosum 0.157868839011247 0.0208234783226647 NA NA NA NA -1.55164025136354 NA NA NA NA NA 11305598 2.048
NEIL2 ENSG00000154328 8 Lassosum 0.0496315361904546 0.00604669136615717 NA NA NA NA -7.34802678445404 NA NA NA NA NA 11636001 1.929
PGM5 ENSG00000154330 9 Lassosum 0.168998853161367 0.282364087490154 NA NA NA NA 0.647782270612996 NA NA NA NA NA 71058896 2.076
OBSCN ENSG00000154358 1 Lassosum -0.00268354003188276 0.696488066253437 NA NA NA NA -0.345738689583991 NA NA NA NA NA 228481204 4.057
LONRF1 ENSG00000154359 8 Lassosum 0.0185392924312058 0.857138807256434 NA NA NA NA -0.00101518173221087 NA NA NA NA NA 12596492 3.75399999999999
TRIM11 ENSG00000154370 1 Lassosum 0.0108646156017957 0.371436985680454 NA NA NA NA 0.012117043344433 NA NA NA NA NA 228587957 3.604
ENAH ENSG00000154380 1 Lassosum 0.007103743588735 0.685371138091822 NA NA NA NA -0.0301133109748215 NA NA NA NA NA 225759173 4.36800000000001
CCSAP ENSG00000154429 1 Lassosum 0.137189942232879 0.0902881405892252 NA NA NA NA 1.05662796335769 NA NA NA NA NA 229467899 2.46100000000001
SH3RF1 ENSG00000154447 4 Lassosum 0.232584865224046 0.773168186089535 NA NA NA NA -0.0262252394103752 NA NA NA NA NA 170103831 4.949
GBP5 ENSG00000154451 1 Lassosum -0.00319684407233356 0.700064257589408 NA NA NA NA 0.0790205835497588 NA NA NA NA NA 89731588 2.971
BUB3 ENSG00000154473 10 Lassosum 0.000673248128899795 0.89192914498006 NA NA NA NA -0.273013391084832 NA NA NA NA NA 124919339 4.339
FAM69A ENSG00000154511 1 Lassosum 0.0208101598290027 0.0251422727548072 NA NA NA NA -0.729436228394416 NA NA NA NA NA 93367390 2.732
ATP5G3 ENSG00000154518 2 Lassosum 0.131713663544436 0.554745544486276 NA NA NA NA -0.00398761737951068 NA NA NA NA NA 176045160 4.92699999999999
SRSF12 ENSG00000154548 6 Lassosum 0.0309933441229537 0.872196475767093 NA NA NA NA -0.0207694613818531 NA NA NA NA NA 89816739 4.459
SORBS2 ENSG00000154556 4 Lassosum -0.00316330102403484 0.585440151547097 NA NA NA NA 0.0862873757562323 NA NA NA NA NA 186692202 5.649
TCEB1 ENSG00000154582 8 Lassosum -0.00305010046860232 0.254812764231211 NA NA NA NA -0.989426659004443 NA NA NA NA NA 74867963 3.42
LY96 ENSG00000154589 8 Lassosum 7.74547484120314e-05 0.146894362641841 NA NA NA NA 0.365894851141249 NA NA NA NA NA 74922454 2.361
BTG3 ENSG00000154640 21 Lassosum -0.00318667534554917 0.828655487583168 NA NA NA NA 0.0147657752366816 NA NA NA NA NA 18975618 0.930000000000007
C21orf91 ENSG00000154642 21 Lassosum 0.00229128554525693 0.932894412683629 NA NA NA NA -0.00989727124763666 NA NA NA NA NA 19176493 0.939999999999998
L3MBTL4 ENSG00000154655 18 Lassosum 0.0645215015607727 0.699107694857923 NA NA NA NA -0.0209066686734744 NA NA NA NA NA 6184970 1.785
RABGEF1 ENSG00000154710 7 Lassosum -0.0032192616323472 0.174152457668088 NA NA NA NA -0.382264935593452 NA NA NA NA NA 66241085 2.75700000000001
MRPL39 ENSG00000154719 21 Lassosum 0.0903122146713079 0.607981249864718 NA NA NA NA 0.0763233283235316 NA NA NA NA NA 26968898 1.19200000000001
JAM2 ENSG00000154721 21 Lassosum 0.0195710864453555 0.380286356129908 NA NA NA NA 0.0584662249405183 NA NA NA NA NA 27050729 0.591999999999999
ATP5J ENSG00000154723 21 Lassosum 0.00528359440612458 0.789247576984807 NA NA NA NA -0.00581145004201278 NA NA NA NA NA 27098399 0.793999999999997
GABPA ENSG00000154727 21 Lassosum -0.00316909346885641 0.260158722901093 NA NA NA NA -0.00743884263411338 NA NA NA NA NA 27125826 0.608000000000004
ADAMTS1 ENSG00000154734 21 Lassosum 0.0297129482839745 0.475606736666538 NA NA NA NA 0.109342982585389 NA NA NA NA NA 28213167 1.003
TSEN2 ENSG00000154743 3 Lassosum 0.0452930206054681 0.00071252398579597 NA NA NA NA -0.859734772992853 NA NA NA NA NA 12553526 5.48099999999999
SLFN13 ENSG00000154760 17 Lassosum 0.0336457829614453 0.933443447957025 NA NA NA NA -0.0153693829355902 NA NA NA NA NA 33768985 0.930999999999983
WNT7A ENSG00000154764 3 Lassosum 0 NA NA NA NA NA NA NA NA NA NA NA 13889686 3.22800000000001
XPC ENSG00000154767 3 Lassosum 0.00189780866217126 0.867393264106655 NA NA NA NA 0.00268818814909958 NA NA NA NA NA 14203465 2.68899999999999
CCDC174 ENSG00000154781 3 Lassosum 0.059516095172418 0.272941825569046 NA NA NA NA -0.364092386366979 NA NA NA NA NA 14703718 2.666
FGD5 ENSG00000154783 3 Lassosum 0.00295597247289714 0.504286167823786 NA NA NA NA 0.053712372637694 NA NA NA NA NA 14918182 2.41900000000001
FLCN ENSG00000154803 17 Lassosum 0.0285641738514076 0.634637088631447 NA NA NA NA -0.464103884464099 NA NA NA NA NA 17128014 1.42699999999999
DPH3 ENSG00000154813 3 Lassosum 0.0118044838933918 0.162197984509986 NA NA NA NA 0.21360505374211 NA NA NA NA NA 16302982 2.10599999999999
OXNAD1 ENSG00000154814 3 Lassosum 0.0426242814142084 0.796447147461957 NA NA NA NA 0.0119996655606907 NA NA NA NA NA 16342764 3.274
PLCL2 ENSG00000154822 3 Lassosum 0.11652413647359 0.00470891256925826 NA NA NA NA 0.361126965676279 NA NA NA NA NA 16988122 2.73999999999998
CXXC1 ENSG00000154832 18 Lassosum -0.00127325587978322 0.362241884548049 NA NA NA NA 0.507483835036563 NA NA NA NA NA 47811693 1.09400000000002
SKA1 ENSG00000154839 18 Lassosum -0.00277522289278798 0.0352613096323236 NA NA NA NA -0.141035309040297 NA NA NA NA NA 47910954 0.980999999999995
PPP4R1 ENSG00000154845 18 Lassosum 0.0814889104125506 0.200906266824762 NA NA NA NA 1.56210003827292 NA NA NA NA NA 9581013 1.74199999999999
CCDC144B ENSG00000154874 17 Lassosum 0.00254447595772478 0.216333625598099 NA NA NA NA -0.0419919583586965 NA NA NA NA NA 18480415 0.753999999999991
MPPE1 ENSG00000154889 18 Lassosum 0.0857211338565248 0.458530134417641 NA NA NA NA -0.324815243590659 NA NA NA NA NA 11895921 1.22200000000001
USP43 ENSG00000154914 17 Lassosum 0.0323599109796447 0.279933233150494 NA NA NA NA -0.0014088837520503 NA NA NA NA NA 9590508 1.071
RAB6B ENSG00000154917 3 Lassosum 0.0361108042036137 0.610204562954297 NA NA NA NA 0.11306777655014 NA NA NA NA NA 133578881 3.673
EME1 ENSG00000154920 17 Lassosum 0.00435549364738264 0.00406458322628145 NA NA NA NA 0.0647468137747849 NA NA NA NA NA 48454712 2.10399999999998
EPHB1 ENSG00000154928 3 Lassosum 0.00348243287746564 0.643421932115319 NA NA NA NA -2.54679999450746 NA NA NA NA NA 134647976 2.78900000000002
ACSS1 ENSG00000154930 20 Lassosum -0.000643391431643936 0.306961294714291 NA NA NA NA -0.318883958018329 NA NA NA NA NA 25013242 1.62299999999999
ANKRD40 ENSG00000154945 17 Lassosum 0.0218183607607177 0.12176205651651 NA NA NA NA -0.160888961189973 NA NA NA NA NA 48777918 2.03999999999999
ZNF18 ENSG00000154957 17 Lassosum -0.00324843213291182 0.496650476163857 NA NA NA NA -0.103986051715075 NA NA NA NA NA 11890794 1.09100000000001
VOPP1 ENSG00000154978 7 Lassosum 0.112545089525786 0.20928460697118 NA NA NA NA -0.107867352647384 NA NA NA NA NA 55572215 2.17699999999999
CYP2U1 ENSG00000155016 4 Lassosum 0.00665217087998315 0.158529978274847 NA NA NA NA -0.323444367368203 NA NA NA NA NA 108863569 4.55099999999999
FBXL18 ENSG00000155034 7 Lassosum 0.0314574689811168 0.212354054988278 NA NA NA NA 0.00438499615133201 NA NA NA NA NA 5512197 2.57100000000003
PROM2 ENSG00000155066 2 Lassosum 0.00025968968718848 0.222007360194112 NA NA NA NA 1.88490015128324 NA NA NA NA NA 95948628 3.64800000000002
UNC93B2 ENSG00000155070 7 Lassosum 0.0115336415205765 0.300534436730218 NA NA NA NA -0.194404939077816 NA NA NA NA NA 6897288 3.578
AKD1 ENSG00000155085 6 Lassosum 0.134364812814018 0.0145003665331423 NA NA NA NA 0.806717720030473 NA NA NA NA NA 109913239 1.99299999999999
KLF10 ENSG00000155090 8 Lassosum 0.0209099222851132 0.138951153596876 NA NA NA NA 0.00334099785366633 NA NA NA NA NA 103664568 4.14000000000001
PTPRN2 ENSG00000155093 7 Lassosum 0.0335011624680875 0.12228268863287 NA NA NA NA -3.07911611677741 NA NA NA NA NA 157856115 3.90299999999999
AZIN1 ENSG00000155096 8 Lassosum 0.0289318629801317 0.623787227877159 NA NA NA NA 0.158462913440169 NA NA NA NA NA 103872338 2.69
ATP6V1C1 ENSG00000155097 8 Lassosum 0.332946421077294 0.921791064921308 NA NA NA NA -0.0144317463535973 NA NA NA NA NA 104059285 2.52199999999999
TMEM55A ENSG00000155099 8 Lassosum 0.0220447273429409 0.0698176026159892 NA NA NA NA 0.205473106305992 NA NA NA NA NA 92029658 2.12199999999999
OTUD6B ENSG00000155100 8 Lassosum -0.00270516669754195 0.80957464500854 NA NA NA NA 0.0106174927437593 NA NA NA NA NA 92090873 2.70800000000003
CDK19 ENSG00000155111 6 Lassosum -0.00182048378985988 0.327837555237778 NA NA NA NA -0.837994713514563 NA NA NA NA NA 111034171 2.49300000000002
GTF3C6 ENSG00000155115 6 Lassosum -0.00321975888533976 0.947011938362784 NA NA NA NA 0.00363605384812382 NA NA NA NA NA 111284428 2.63800000000001
MARCKS ENSG00000155130 6 Lassosum -0.00224522435886976 0.951076495053363 NA NA NA NA -0.00274833594879611 NA NA NA NA NA 114181594 2.81800000000001
TTC39B ENSG00000155158 9 Lassosum 0.200214167366526 0.902690655693492 NA NA NA NA 0.222903965052182 NA NA NA NA NA 15239100 1.71300000000002
AGPAT5 ENSG00000155189 8 Lassosum -0.000328390361994391 0.60309268117258 NA NA NA NA 0.138422259761941 NA NA NA NA NA 6591531 5.40099999999998
MMS19 ENSG00000155229 10 Lassosum 0.0283659720370546 0.890574294566521 NA NA NA NA -0.000426444392473343 NA NA NA NA NA 99238316 2.30799999999999
PI4K2A ENSG00000155252 10 Lassosum -0.0016355731664266 0.365962744246757 NA NA NA NA -1.55864016566322 NA NA NA NA NA 99390161 2.15800000000002
MARVELD1 ENSG00000155254 10 Lassosum 0.0516055363538863 0.171485125777803 NA NA NA NA -0.0760135286244645 NA NA NA NA NA 99475418 1.45600000000002
ZFYVE27 ENSG00000155256 10 Lassosum 0.00533542325124803 0.460527705258344 NA NA NA NA 0.072727425394912 NA NA NA NA NA 99508771 2.30099999999999
GOLGA7B ENSG00000155265 10 Lassosum -0.00182112373545662 0.689015551176657 NA NA NA NA -0.0174168519946014 NA NA NA NA NA 99618889 1.614
TRMT44 ENSG00000155275 4 Lassosum 0.0075321565648151 0.0220534217557731 NA NA NA NA -0.231194218415729 NA NA NA NA NA 8466562 3.11100000000002
SLC25A28 ENSG00000155287 10 Lassosum 0.000416572420965489 0.618272738918517 NA NA NA NA 0.0852142376311873 NA NA NA NA NA 101375324 1.834
HSPA13 ENSG00000155304 21 Lassosum -0.00184115318354738 0.108813930873296 NA NA NA NA -0.0434098456863762 NA NA NA NA NA 15749620 0.632000000000005
SAMSN1 ENSG00000155307 21 Lassosum -0.00303617448201887 0.229090222477604 NA NA NA NA 0.238455504859975 NA NA NA NA NA 15906636 1.321
USP25 ENSG00000155313 21 Lassosum -0.00305636719062874 0.36656456273016 NA NA NA NA 0.0372811489947872 NA NA NA NA NA 17177360 0.500999999999976
GRAMD3 ENSG00000155324 5 Lassosum -0.000357745041044133 0.39477977517873 NA NA NA NA 0.0230482312907419 NA NA NA NA NA 125764005 4.89500000000001
ZCCHC10 ENSG00000155329 5 Lassosum -0.00315938513702174 0.287315421361833 NA NA NA NA 0.176601475456198 NA NA NA NA NA 132347486 2.178
C16orf87 ENSG00000155330 16 Lassosum -0.0013024765659877 0.545915231696648 NA NA NA NA -0.0545808741962379 NA NA NA NA NA 46847921 1.34
MOV10 ENSG00000155363 1 Lassosum -0.00196241454042934 0.892105745687369 NA NA NA NA -0.0191625045500659 NA NA NA NA NA 113229565 5.14099999999999
RHOC ENSG00000155366 1 Lassosum 0.0144792832781725 0.982338853398778 NA NA NA NA -0.000359115794759076 NA NA NA NA NA 113246892 2.82299999999998
PPM1J ENSG00000155367 1 Lassosum -0.00323723207203552 0.61415820153166 NA NA NA NA -0.00124726195231904 NA NA NA NA NA 113251667 3.01499999999999
DBI ENSG00000155368 2 Lassosum -0.000232618742740165 0.492824480682132 NA NA NA NA -0.106734924942796 NA NA NA NA NA 120127311 5.23500000000001
SLC16A1 ENSG00000155380 1 Lassosum -0.00113515674130582 0.120932782216342 NA NA NA NA 0.0152427482144719 NA NA NA NA NA 113477052 4.40699999999998
HEATR3 ENSG00000155393 16 Lassosum 0.160239446029252 0.900061473573222 NA NA NA NA 0.071017486211283 NA NA NA NA NA 50120075 1.47500000000002
