# Supplementary material for: SUMMIT: An integrative approach for better transcriptomic data imputation improves causal gene identification
Source: Nat Commun. 2022 Oct 25;13:6336. doi: 10.1038/s41467-022-34016-y (PMC9593997; doi:10.1038/s41467-022-34016-y)
Supplement: Supplementary file 7 — Source Data [file 41467_2022_34016_MOESM7_ESM.zip › Source Data/Figure-3/real-data-new/Lassosum/AST/AST-77]

gene_symbol gene_id chromosome model_best r2_test p_SCAD p_ElNet p_LASSO p_MCP p_MNet z_SCAD z_ElNet z_LASSO z_MCP z_MNet p_ACAT gene_pos runtime
TRIM74 ENSG00000155428 7 Lassosum 0.00911203092137969 0.41477927959776 NA NA NA NA -0.0956897385174127 NA NA NA NA NA 72435006 5.316
MKI67IP ENSG00000155438 2 Lassosum 0.0297709756301469 0.763635366908562 NA NA NA NA -0.164313136556542 NA NA NA NA NA 122489510 10.002
OXA1L ENSG00000155463 14 Lassosum 0.0164513792243497 0.951280307625716 NA NA NA NA -0.0257971798034748 NA NA NA NA NA 23238369 2.409
SLC7A7 ENSG00000155465 14 Lassosum 0.0012146353732726 0.910682346471776 NA NA NA NA 0.0436445946903502 NA NA NA NA NA 23270730 2.725
LARP1 ENSG00000155506 5 Lassosum 0.369133239779508 0.253686238595173 NA NA NA NA -0.291895818800804 NA NA NA NA NA 154144814 4.158
CNOT8 ENSG00000155508 5 Lassosum -0.00053190554203586 0.708594461178228 NA NA NA NA -0.0614304915600454 NA NA NA NA NA 154246733 3.187
LRGUK ENSG00000155530 7 Lassosum 0.132466144553118 0.239416781336871 NA NA NA NA 0.368684686691708 NA NA NA NA NA 133880697 4.114
SETD9 ENSG00000155542 5 Lassosum 0.369507276223753 0.414165668758875 NA NA NA NA 2.39881763760808 NA NA NA NA NA 56213223 3.686
MIER3 ENSG00000155545 5 Lassosum 0.00217021094648195 0.533639050086774 NA NA NA NA 0.221754426765263 NA NA NA NA NA 56241465 3.234
NUP205 ENSG00000155561 7 Lassosum -0.00174945183986219 0.461096856418033 NA NA NA NA 0.0811436311922284 NA NA NA NA NA 135288086 3.041
ZKSCAN2 ENSG00000155592 16 Lassosum 0.00616839688646631 0.918689261008657 NA NA NA NA 0.00225978023023229 NA NA NA NA NA 25258287 1.331
C9orf85 ENSG00000155621 9 Lassosum 0.0230887694083024 0.206455627154413 NA NA NA NA -0.613690807543382 NA NA NA NA NA 74563698 2.146
PIK3AP1 ENSG00000155629 10 Lassosum 0.0100050665279223 0.282179144950069 NA NA NA NA -0.0296021483669189 NA NA NA NA NA 98416670 4.768
RBM45 ENSG00000155636 2 Lassosum 0.0234696715444491 0.30751515959183 NA NA NA NA -0.00670451215474846 NA NA NA NA NA 178989341 3.777
TTN ENSG00000155657 2 Lassosum -0.00319005570498399 0.365626155300054 NA NA NA NA -0.123440798008401 NA NA NA NA NA 179543122 4.832
PDIA4 ENSG00000155660 7 Lassosum 0.0105477538768454 0.921909331690874 NA NA NA NA 0.00607923052971393 NA NA NA NA NA 148712943 3.057
KDM8 ENSG00000155666 16 Lassosum 0.00340642063890384 9.45739048330017e-12 NA NA NA NA 9.09996700159261 NA NA NA NA NA 27223948 2.732
KCTD18 ENSG00000155729 2 Lassosum -0.00322466013472811 0.0797587179468835 NA NA NA NA 0.230739400339296 NA NA NA NA NA 201369091 3.979
FAM126B ENSG00000155744 2 Lassosum -0.00325732841002813 0.0363095757751854 NA NA NA NA -0.200327108295472 NA NA NA NA NA 201889805 3.52200000000001
ALS2CR12 ENSG00000155749 2 Lassosum 0.0769535545193074 0.606752729055923 NA NA NA NA 0.0155908104131872 NA NA NA NA NA 202187557 3.30099999999999
TMEM237 ENSG00000155755 2 Lassosum 0.0747649946800009 0.539432517959704 NA NA NA NA 0.0280231936451848 NA NA NA NA NA 202496600 3.43900000000001
FZD7 ENSG00000155760 2 Lassosum 0.000252582308776117 1.34491496286188e-05 NA NA NA NA -0.556450199915649 NA NA NA NA NA 202901235 2.952
DEPTOR ENSG00000155792 8 Lassosum 0.000221194055458951 0.209198180622691 NA NA NA NA -0.71965242828085 NA NA NA NA NA 120974554 3.809
RNF20 ENSG00000155827 9 Lassosum 0.00155737084390828 0.235702853449283 NA NA NA NA 0.151671631622977 NA NA NA NA NA 104310877 3.301
PPARGC1B ENSG00000155846 5 Lassosum -0.00143894486317198 0.113807345614501 NA NA NA NA 0.265018293433843 NA NA NA NA NA 149172223 3.14800000000001
ELMO1 ENSG00000155849 7 Lassosum 0.0479421628627222 0.167994521833859 NA NA NA NA 0.533084642959394 NA NA NA NA NA 37191406 5.11099999999999
SLC26A2 ENSG00000155850 5 Lassosum 0.00775663110765601 0.561833293122602 NA NA NA NA 0.599271378489186 NA NA NA NA NA 149356659 2.947
LSM11 ENSG00000155858 5 Lassosum 0 NA NA NA NA NA NA NA NA NA NA NA 157179210 2.90899999999999
MED7 ENSG00000155868 5 Lassosum -0.000568136064980518 0.0147001863325082 NA NA NA NA -0.162354122816242 NA NA NA NA NA 156575226 3.309
RRAGA ENSG00000155876 9 Lassosum 0.0286273405331107 0.246086029525831 NA NA NA NA -0.00216812561054716 NA NA NA NA NA 19050195 2.251
ACPL2 ENSG00000155893 3 Lassosum 0.0412403745137178 0.454422656818667 NA NA NA NA 0.278357192691813 NA NA NA NA NA 140980658 3.634
RASA2 ENSG00000155903 3 Lassosum 0.000525128319826762 0.0820735171050015 NA NA NA NA -0.169454016276222 NA NA NA NA NA 141270036 3.26400000000001
RMND1 ENSG00000155906 6 Lassosum 0.035353777485242 0.21149861511051 NA NA NA NA -0.481587192445972 NA NA NA NA NA 151749624 4.63199999999999
SLA ENSG00000155926 8 Lassosum 0.0319924059158788 0.663591288654146 NA NA NA NA 0.0568220039175927 NA NA NA NA NA 134082135 6.13900000000001
TMBIM4 ENSG00000155957 12 Lassosum 0.063703538244223 0.35444255074951 NA NA NA NA -0.144790760625216 NA NA NA NA NA 66540780 3.634
EFHA2 ENSG00000155970 8 Lassosum 0.0164147673699016 0.278027591918331 NA NA NA NA 0.0116274629165214 NA NA NA NA NA 16932450 3
GRIP1 ENSG00000155974 12 Lassosum 0.0054048957207895 0.531639398103966 NA NA NA NA -0.0249609757807564 NA NA NA NA NA 66969588 1.97
VPS37A ENSG00000155975 8 Lassosum -0.0027798179429972 0.827826169774449 NA NA NA NA -0.0169684032057251 NA NA NA NA NA 17132008 3.17400000000001
KIF5A ENSG00000155980 12 Lassosum -0.00230070633173707 0.636861048631031 NA NA NA NA 0.0250390749920135 NA NA NA NA NA 57962098 1.798
PSD3 ENSG00000156011 8 Lassosum -0.0028681561094317 0.620356900791407 NA NA NA NA -0.000287228783253168 NA NA NA NA NA 18663525 3.773
C9orf41 ENSG00000156017 9 Lassosum 0.0180787426335284 0.970971481047152 NA NA NA NA -0.00208278913644441 NA NA NA NA NA 77619637 2.029
MCU ENSG00000156026 10 Lassosum -0.0031992183945182 0.00786544419714668 NA NA NA NA -0.0233197347890421 NA NA NA NA NA 74549670 3.155
ELMSAN1 ENSG00000156030 14 Lassosum 0.0108959229248976 0.0766837653007647 NA NA NA NA 0.0137339732702236 NA NA NA NA NA 74219406 2.06399999999999
TTC18 ENSG00000156042 10 Lassosum 0.0877890671036257 0.0205729915212413 NA NA NA NA 0.647312748928096 NA NA NA NA NA 75066067 2.072
GNA14 ENSG00000156049 9 Lassosum -0.00237179728823267 0.913003083094895 NA NA NA NA 0.000329749857324652 NA NA NA NA NA 80150609 2.786
FAM161B ENSG00000156050 14 Lassosum 0.0473868808843779 0.386126020358049 NA NA NA NA -0.164664652308799 NA NA NA NA NA 74407660 2.04900000000001
GNAQ ENSG00000156052 9 Lassosum -0.00322988571404004 0.764965877526493 NA NA NA NA 0.0677525735185748 NA NA NA NA NA 80488688 2.31399999999999
GPR61 ENSG00000156097 1 Lassosum -0.00274853152716137 0.722482797016685 NA NA NA NA 0.0313568460296062 NA NA NA NA NA 110086761 6.34100000000001
ADK ENSG00000156110 10 Lassosum 0.225078954175182 0.377408745524699 NA NA NA NA -0.326487812873411 NA NA NA NA NA 76190010 2.39999999999998
KCNMA1 ENSG00000156113 10 Lassosum 0.119207338775039 0.952115642211111 NA NA NA NA 0.0307191617600497 NA NA NA NA NA 79017854 2.46299999999999
BATF ENSG00000156127 14 Lassosum 0.00162057821544748 0.792177025596095 NA NA NA NA -0.0210059814914229 NA NA NA NA NA 76001063 2.459
DCK ENSG00000156136 4 Lassosum -0.00315956008500029 0.294876065477956 NA NA NA NA 0.23233659240904 NA NA NA NA NA 71877443 4.84
DPY19L4 ENSG00000156162 8 Lassosum 0.0164541423799308 0.646826514184108 NA NA NA NA 0.0190667169396345 NA NA NA NA NA 95768997 2.39099999999999
NDUFAF6 ENSG00000156170 8 Lassosum -0.00209900327760426 0.33329391977128 NA NA NA NA 0.198014610508469 NA NA NA NA NA 96018339 2.96000000000001
DRAM2 ENSG00000156171 1 Lassosum 0.0242609395621319 0.0890244235446105 NA NA NA NA 0.581000122679134 NA NA NA NA NA 111671396 6.25199999999998
C8orf37 ENSG00000156172 8 Lassosum 0.0921939584981827 0.966400195381388 NA NA NA NA -0.00214409783758408 NA NA NA NA NA 96269288 3.101
C15orf26 ENSG00000156206 15 Lassosum 0.0942728828704079 0.350335315103347 NA NA NA NA 0.0952785962465365 NA NA NA NA NA 81370445 1.375
WHAMM ENSG00000156232 15 Lassosum 0.045873107685936 0.54749750563865 NA NA NA NA 0.0530037305355979 NA NA NA NA NA 83490995 1.995
N6AMT1 ENSG00000156239 21 Lassosum 0.0425797003741294 0.926042052576588 NA NA NA NA 0.0075761909632853 NA NA NA NA NA 30251103 0.796000000000021
RWDD2B ENSG00000156253 21 Lassosum 0.0193156832265514 0.736600724410673 NA NA NA NA 0.0583304674611709 NA NA NA NA NA 30384202 1.46099999999998
USP16 ENSG00000156256 21 Lassosum -0.0024868258359827 0.310484390683828 NA NA NA NA -0.076206574003306 NA NA NA NA NA 30411879 0.652000000000015
CCT8 ENSG00000156261 21 Lassosum 0.11425893649735 0.88531942486402 NA NA NA NA -3.61371135145287 NA NA NA NA NA 30437122 0.64700000000002
C21orf7 ENSG00000156265 21 Lassosum 0.0882681707482746 0.367166987323253 NA NA NA NA 0.18601483099047 NA NA NA NA NA 30499001 0.640999999999991
BACH1 ENSG00000156273 21 Lassosum 0.00257117785868211 0.218009479404637 NA NA NA NA -0.141729333178794 NA NA NA NA NA 30784731 0.72999999999999
TIAM1 ENSG00000156299 21 Lassosum 0.0957222127681225 0.123377442731176 NA NA NA NA -0.218158368636863 NA NA NA NA NA 32711512 0.646000000000015
SCAF4 ENSG00000156304 21 Lassosum 0 NA NA NA NA NA NA NA NA NA NA NA 33073872 0.642000000000024
CDK20 ENSG00000156345 9 Lassosum -0.00315461732641897 0.179115171061036 NA NA NA NA 0.153319995573011 NA NA NA NA NA 90585525 1.864
PCGF6 ENSG00000156374 10 Lassosum 0.0110279190322184 0.74750160682779 NA NA NA NA 0.0657822425019532 NA NA NA NA NA 105086722 1.54900000000001
ANKRD9 ENSG00000156381 14 Lassosum 0.00679415651797721 0.151930533770753 NA NA NA NA 0.658728484520819 NA NA NA NA NA 102974657 1.852
SFR1 ENSG00000156384 10 Lassosum 0.0202777972352403 0.49002171849455 NA NA NA NA -1.11332426485621 NA NA NA NA NA 105883979 3.38499999999999
SFXN2 ENSG00000156398 10 Lassosum 0.0545877463064315 0.595817612446282 NA NA NA NA 0.0631120459624889 NA NA NA NA NA 104486623 1.673
C14orf2 ENSG00000156411 14 Lassosum 0.0280874859056862 0.577236163836475 NA NA NA NA -0.508601263106403 NA NA NA NA NA 104386615 1.19799999999998
TDRD9 ENSG00000156414 14 Lassosum 0.314590323277926 0.776931733118709 NA NA NA NA 0.243096703271979 NA NA NA NA NA 104456901 1.41200000000001
PCDH1 ENSG00000156453 5 Lassosum 0.00153755605245309 0.285315475726887 NA NA NA NA 0.261042167872808 NA NA NA NA NA 141245874 4.43199999999999
SH3RF2 ENSG00000156463 5 Lassosum -0.00306817881412891 0.0786675483080794 NA NA NA NA -0.234376436892661 NA NA NA NA NA 145388748 2.73099999999999
UQCRB ENSG00000156467 8 Lassosum -0.00290788842491074 0.802231651088219 NA NA NA NA -0.0175197764031209 NA NA NA NA NA 97243005 5.13
MTERFD1 ENSG00000156469 8 Lassosum 0 NA NA NA NA NA NA NA NA NA NA NA 97262732 2.42700000000002
PTDSS1 ENSG00000156471 8 Lassosum 0.00843245094603295 0.92371932625338 NA NA NA NA -0.0410152588926201 NA NA NA NA NA 97311583 2.739
PPP2R2B ENSG00000156475 5 Lassosum 0.00243404737777186 0.0467430966314428 NA NA NA NA -0.08124538903607 NA NA NA NA NA 146216141 2.536
RPL30 ENSG00000156482 8 Lassosum -0.00225901256437266 0.131433345416421 NA NA NA NA 0.0115573032883613 NA NA NA NA NA 99047888 2.25700000000001
SUPV3L1 ENSG00000156502 10 Lassosum 0.0899947280151822 0.0801869384895015 NA NA NA NA 2.37238791956255 NA NA NA NA NA 70954421 3.45099999999999
EEF1A1 ENSG00000156508 6 Lassosum 0.00511424142339156 0.837925111936102 NA NA NA NA 0.113419873588231 NA NA NA NA NA 74229496 3.04900000000001
HKDC1 ENSG00000156510 10 Lassosum 0.0919740416555982 0.391952304372529 NA NA NA NA 0.265380524147051 NA NA NA NA NA 71003687 2.78700000000001
HK1 ENSG00000156515 10 Lassosum 0.0162294231493985 0.391766293274634 NA NA NA NA 0.0644994190707651 NA NA NA NA NA 71095689 2.89000000000001
TYSND1 ENSG00000156521 10 Lassosum 0.0140121809609068 0.451567080628448 NA NA NA NA -4.440060138182 NA NA NA NA NA 71902084 1.96699999999998
CD109 ENSG00000156535 6 Lassosum 0.0280093992373162 0.104676825051514 NA NA NA NA -0.935739514940969 NA NA NA NA NA 74471774 2.63899999999998
LRFN2 ENSG00000156564 6 Lassosum 0.064614606114379 0.55918130180969 NA NA NA NA 0.0410282022614839 NA NA NA NA NA 40457264 2.38200000000001
NODAL ENSG00000156574 10 Lassosum 0.0139007216133566 0.823447954415818 NA NA NA NA 0.00372332395153982 NA NA NA NA NA 72199889 3.16699999999997
UBE2L6 ENSG00000156587 11 Lassosum 0.0102268522512672 0.186282273024406 NA NA NA NA 0.203685337531436 NA NA NA NA NA 57327443 2.93299999999999
ZDHHC5 ENSG00000156599 11 Lassosum 0.0835067761513444 0.0641156335663345 NA NA NA NA -9.76185961524917 NA NA NA NA NA 57451939 2.49200000000002
MED19 ENSG00000156603 11 Lassosum 0.0671703986121689 0.00986290834268674 NA NA NA NA 2.51070239993018 NA NA NA NA NA 57475439 1.71899999999999
ZFAND3 ENSG00000156639 6 Lassosum 0.0202697181525304 0.049711948224143 NA NA NA NA -0.634946566649483 NA NA NA NA NA 37954837 3.62200000000001
NPTN ENSG00000156642 15 Lassosum 0.000144889562000539 0.722118399971802 NA NA NA NA -0.00809078281168147 NA NA NA NA NA 73889415 1.142
KAT6B ENSG00000156650 10 Lassosum 0.00230385136676647 0.576308072061378 NA NA NA NA 0.192561774414528 NA NA NA NA NA 76688860 2.322
SAMD8 ENSG00000156671 10 Lassosum 0.000581824453428692 0.171303412145811 NA NA NA NA -0.0297075442716702 NA NA NA NA NA 76900612 1.55599999999998
RAB11FIP1 ENSG00000156675 8 Lassosum -0.000461709536030641 0.50254897577718 NA NA NA NA 0.0547412502864111 NA NA NA NA NA 37736560 4.97800000000001
MAPK13 ENSG00000156711 6 Lassosum -0.000768435566932846 0.00974990804720239 NA NA NA NA 3.98543453739628 NA NA NA NA NA 36101714 2.88100000000003
BAG4 ENSG00000156735 8 Lassosum 0.032624649399012 0.0110733578815973 NA NA NA NA 6.19199444891479 NA NA NA NA NA 38052435 2.38899999999995
MS4A1 ENSG00000156738 11 Lassosum -0.00063540583891375 0.0052702229287105 NA NA NA NA -0.214310401614294 NA NA NA NA NA 60230729 2.834
WDR67 ENSG00000156787 8 Lassosum 0.00114548749899435 0.865384952406834 NA NA NA NA 0.14144533566905 NA NA NA NA NA 124109300 3.43900000000002
