# Supplementary material for: SUMMIT: An integrative approach for better transcriptomic data imputation improves causal gene identification
Source: Nat Commun. 2022 Oct 25;13:6336. doi: 10.1038/s41467-022-34016-y (PMC9593997; doi:10.1038/s41467-022-34016-y)
Supplement: Supplementary file 7 — Source Data [file 41467_2022_34016_MOESM7_ESM.zip › Source Data/Figure-3/real-data-new/Lassosum/AST/AST-78]

gene_symbol gene_id chromosome model_best r2_test p_SCAD p_ElNet p_LASSO p_MCP p_MNet z_SCAD z_ElNet z_LASSO z_MCP z_MNet p_ACAT gene_pos runtime
WDYHV1 ENSG00000156795 8 Lassosum 0.164033646672756 0.404071431992646 NA NA NA NA 0.800059225932434 NA NA NA NA NA 124454217 6.142
ATAD2 ENSG00000156802 8 Lassosum -0.00303490179057531 0.339676284667046 NA NA NA NA -0.220814577634246 NA NA NA NA NA 124380340 3.799
FBXO32 ENSG00000156804 8 Lassosum -0.00229430095556782 0.1306820255776 NA NA NA NA -1.16094632455369 NA NA NA NA NA 124531787 3.01
NSMCE2 ENSG00000156831 8 Lassosum 0.0047186822023435 0.496764346544282 NA NA NA NA -0.0425739213990232 NA NA NA NA NA 126241641 2.728
ZNF689 ENSG00000156853 16 Lassosum -0.000222244995061294 0.308875965858791 NA NA NA NA 0.135293494065769 NA NA NA NA NA 30624606 1.689
PRR14 ENSG00000156858 16 Lassosum 0 NA NA NA NA NA NA NA NA NA NA NA 30664899 1.491
FBRS ENSG00000156860 16 Lassosum -0.00319124300364715 2.51468249767554e-05 NA NA NA NA 0.209337936709338 NA NA NA NA NA 30675943 1.662
FRRS1 ENSG00000156869 1 Lassosum 0.18396346900229 0.397127736668432 NA NA NA NA 0.00837404034585506 NA NA NA NA NA 100203223 6.447
PHKG2 ENSG00000156873 16 Lassosum -0.0031392530067551 0.351710859374791 NA NA NA NA 0.0584025341788446 NA NA NA NA NA 30766040 2.263
HIAT1 ENSG00000156875 1 Lassosum 0.00496346032493089 0.301253191820218 NA NA NA NA -0.160071089758795 NA NA NA NA NA 100526293 4.925
SASS6 ENSG00000156876 1 Lassosum 0.029939601460816 0.178196512568813 NA NA NA NA 0.142114938934876 NA NA NA NA NA 100573815 3.094
ITGAD ENSG00000156886 16 Lassosum -0.000287181007984971 0.114583049989869 NA NA NA NA 16.299749250618 NA NA NA NA NA 31421229 1.428
MALSU1 ENSG00000156928 7 Lassosum 0.011366440142198 0.874450146310657 NA NA NA NA 0.515275501317514 NA NA NA NA NA 23344853 4.939
VPS8 ENSG00000156931 3 Lassosum 0.0714744192370109 0.94151083041 NA NA NA NA 0.0344179935977496 NA NA NA NA NA 184650166 4.092
GALK2 ENSG00000156958 15 Lassosum 0.143691073840491 0.798742657417692 NA NA NA NA 0.427394129511177 NA NA NA NA NA 49553959 2.129
B3GNT7 ENSG00000156966 2 Lassosum 0.0406947261892525 0.598237065556101 NA NA NA NA -0.00137115698732359 NA NA NA NA NA 232263064 5.119
BUB1B ENSG00000156970 15 Lassosum 0.00801788628018374 0.11015270505815 NA NA NA NA -0.908258585800566 NA NA NA NA NA 40483280 1.582
PDE6D ENSG00000156973 2 Lassosum 0.043025435349206 0.216927181650521 NA NA NA NA -2.05218534690394 NA NA NA NA NA 232624058 3.968
EIF4A2 ENSG00000156976 3 Lassosum -0.00317803346838952 0.00170145216354056 NA NA NA NA 0.830809014445285 NA NA NA NA NA 186504341 5.494
BRPF1 ENSG00000156983 3 Lassosum 0.00664420260648513 0.0876383468578075 NA NA NA NA -0.00843462965772043 NA NA NA NA NA 9781557 2.98999999999999
RPUSD3 ENSG00000156990 3 Lassosum 0.0422848223953487 0.223320085271105 NA NA NA NA -0.0450164609220458 NA NA NA NA NA 9882909 3.717
TATDN2 ENSG00000157014 3 Lassosum 0.0331485630274556 0.473627724034203 NA NA NA NA -2.1141109925429 NA NA NA NA NA 10308593 2.29900000000001
GHRL ENSG00000157017 3 Lassosum 0.0410219473689303 0.757339372735904 NA NA NA NA 0.0174026356015052 NA NA NA NA NA 10330995 2.47799999999999
SEC13 ENSG00000157020 3 Lassosum -0.00319944362160429 0.054398346424911 NA NA NA NA 18.2474166505702 NA NA NA NA NA 10348838 2.491
EXOG ENSG00000157036 3 Lassosum 0.000607579973497918 0.937245115621226 NA NA NA NA 0.0008259040830198 NA NA NA NA NA 38560635 2.77200000000001
NTAN1 ENSG00000157045 16 Lassosum 0.00812585235297547 0.00612735601947126 NA NA NA NA 0.974970706487908 NA NA NA NA NA 15140815 1.32599999999999
NMNAT2 ENSG00000157064 1 Lassosum -0.00284136485522768 0.838058413238435 NA NA NA NA -0.0143747255565052 NA NA NA NA NA 183302554 4.83799999999999
ZFYVE9 ENSG00000157077 1 Lassosum 0.00689208782649764 0.361663087925548 NA NA NA NA 0.0507398657914268 NA NA NA NA NA 52710202 3.36499999999999
SMG1 ENSG00000157106 16 Lassosum 0.0879260464966596 0.525220748239124 NA NA NA NA 0.473916132697533 NA NA NA NA NA 18876975 1.33
FCHO2 ENSG00000157107 5 Lassosum 0.13681998035146 0.13039865970047 NA NA NA NA -0.87563405169147 NA NA NA NA NA 72319078 5.066
RBPMS ENSG00000157110 8 Lassosum 0.00245644158975855 0.374542780721697 NA NA NA NA 0.111441717456561 NA NA NA NA NA 30335861 2.663
TMEM171 ENSG00000157111 5 Lassosum 0.0447260834685488 0.109306660467193 NA NA NA NA -0.339832211405269 NA NA NA NA NA 72421881 3.271
SYN2 ENSG00000157152 3 Lassosum 0.0382710316209467 0.154462545145599 NA NA NA NA 0.168066667643356 NA NA NA NA NA 12139388 3.807
NRG1 ENSG00000157168 8 Lassosum 0.104123429442099 0.404515934378018 NA NA NA NA 0.516179884122159 NA NA NA NA NA 32059725 4.658
C1orf27 ENSG00000157181 1 Lassosum 0.0192813180730012 0.89296869957989 NA NA NA NA 0.0161086739598631 NA NA NA NA NA 186367700 5.066
CPT2 ENSG00000157184 1 Lassosum -0.00101427537250998 0.77171161708911 NA NA NA NA 0.0156900441467465 NA NA NA NA NA 53670985 2.562
NECAP2 ENSG00000157191 1 Lassosum 0.122295385691544 0.119095285093329 NA NA NA NA -1.69149037104838 NA NA NA NA NA 16776870 2.83200000000001
LRP8 ENSG00000157193 1 Lassosum 0.028666526139537 0.0871471360256983 NA NA NA NA -0.365764198269106 NA NA NA NA NA 53752479 2.628
PAXIP1 ENSG00000157212 7 Lassosum 0.00020220743688637 0.273496292330287 NA NA NA NA -0.0561258036166366 NA NA NA NA NA 154765095 3.63
SSBP3 ENSG00000157216 1 Lassosum 0.00787166110490234 0.658801866307876 NA NA NA NA -0.00313185885978712 NA NA NA NA NA 54785671 3.34700000000001
CLDN12 ENSG00000157224 7 Lassosum -0.00302273435858424 0.722758866768996 NA NA NA NA 0.124796151702201 NA NA NA NA NA 90077875 3.137
MMP14 ENSG00000157227 14 Lassosum 0.0118120090380865 0.866634369209323 NA NA NA NA -0.000635958060795294 NA NA NA NA NA 23312001 2.09400000000002
FZD1 ENSG00000157240 7 Lassosum 0.070018045625809 0.0866729535178819 NA NA NA NA -0.337527466036341 NA NA NA NA NA 90895953 2.78800000000001
GATAD1 ENSG00000157259 7 Lassosum -0.00170793354565113 0.71178012470332 NA NA NA NA 0.049186051461792 NA NA NA NA NA 92082458 2.43600000000001
SUSD3 ENSG00000157303 9 Lassosum 0.0565662519016888 0.304654741112757 NA NA NA NA -0.339116231604525 NA NA NA NA NA 95834204 3.018
RP11-66N24.4 ENSG00000157306 14 Lassosum -0.00325718628522886 0.0786646435693507 NA NA NA NA 0.208225520737454 NA NA NA NA NA 24005478 1.524
TMED6 ENSG00000157315 16 Lassosum 0.0213708301932551 0.797983040796747 NA NA NA NA 1.68976874666123 NA NA NA NA NA 69381431 1.489
CLEC18A ENSG00000157322 16 Lassosum 0.154828491690687 0.98797658315376 NA NA NA NA -0.0101495068470186 NA NA NA NA NA 69991475 0.780000000000001
DHRS4 ENSG00000157326 14 Lassosum 0.0371402853648314 0.406670912869339 NA NA NA NA 0.144192070528424 NA NA NA NA NA 24430641 1.86000000000001
CLEC18C ENSG00000157335 16 Lassosum 0.14165197549397 0.000977989340062604 NA NA NA NA 60.0782311055362 NA NA NA NA NA 70214244 1.06700000000001
ARMC12 ENSG00000157343 6 Lassosum 0.00157630649204499 0.0727547807801947 NA NA NA NA -3.36663924737483 NA NA NA NA NA 35710832 7.36799999999999
DDX19B ENSG00000157349 16 Lassosum 0.00178478121107195 0.302524067030396 NA NA NA NA -0.101170882555775 NA NA NA NA NA 70346376 0.853000000000009
ST3GAL2 ENSG00000157350 16 Lassosum 0.000365716004387284 0.0501018787517858 NA NA NA NA -0.108595889821565 NA NA NA NA NA 70443239 1.16800000000001
FUK ENSG00000157353 16 Lassosum -0.000455638585137974 0.232298123716903 NA NA NA NA 0.113322161478313 NA NA NA NA NA 70501250 0.785000000000025
IL34 ENSG00000157368 16 Lassosum -0.00217050532948737 0.662894872494328 NA NA NA NA -0.00299122184806968 NA NA NA NA NA 70654191 1.07299999999998
DHRS1 ENSG00000157379 14 Lassosum 0.0325544320519371 0.920853750097684 NA NA NA NA -0.341587429569758 NA NA NA NA NA 24764421 1.43100000000001
CACNA1D ENSG00000157388 3 Lassosum 0.00289819695776572 0.0188079318017975 NA NA NA NA -0.988407877934714 NA NA NA NA NA 53687586 4.309
KIT ENSG00000157404 4 Lassosum -0.00314565251143528 0.408045025601274 NA NA NA NA 0.0587426502040622 NA NA NA NA NA 55565483 3.56099999999998
AASDH ENSG00000157426 4 Lassosum 0.212136694660366 0.47159403353826 NA NA NA NA -2.11167894581847 NA NA NA NA NA 57229061 4.59300000000002
ZNF19 ENSG00000157429 16 Lassosum 0.0116464864553759 0.307405857832313 NA NA NA NA -0.00283442881555546 NA NA NA NA NA 71548722 0.923000000000002
CACNA2D3 ENSG00000157445 3 Lassosum 0.00225284701803263 0.318942806797386 NA NA NA NA -0.135885973698406 NA NA NA NA NA 54632579 3.42500000000001
RNF111 ENSG00000157450 15 Lassosum 0.0567458410717685 0.946569113943966 NA NA NA NA 0.00114991654513227 NA NA NA NA NA 59273496 3.77199999999999
CCNB2 ENSG00000157456 15 Lassosum -0.00178072263786344 0.0661510953206485 NA NA NA NA -0.0820305853846055 NA NA NA NA NA 59407260 1.268
MYO1E ENSG00000157483 15 Lassosum 0.0756879676573464 0.301337646821355 NA NA NA NA 0.15079692286996 NA NA NA NA NA 59546106 1.23499999999999
APPL1 ENSG00000157500 3 Lassosum -0.00293098317339724 0.499989617453127 NA NA NA NA 0.0975714411248191 NA NA NA NA NA 57284630 2.86600000000001
AFAP1L1 ENSG00000157510 5 Lassosum 0.00133670933236585 0.052802660541984 NA NA NA NA 0.20380179074632 NA NA NA NA NA 148686399 3.358
DSCR3 ENSG00000157538 21 Lassosum 0.0142856335464931 0.999318134753849 NA NA NA NA -2.7628134417678e-05 NA NA NA NA NA 38617991 2.25699999999998
DYRK1A ENSG00000157540 21 Lassosum 0 NA NA NA NA NA NA NA NA NA NA NA 38813458 0.766999999999996
KCNJ15 ENSG00000157551 21 Lassosum 0.159663797931006 0.204507106741135 NA NA NA NA 0.591511286912156 NA NA NA NA NA 39601438 0.896000000000015
ERG ENSG00000157554 21 Lassosum -0.00317797169812173 0.464137196524546 NA NA NA NA -0.016807253966724 NA NA NA NA NA 39892826 1.08099999999999
ETS2 ENSG00000157557 21 Lassosum 0.00496721535383415 0.0559167163176207 NA NA NA NA 0.248736722716045 NA NA NA NA NA 40187055 0.950000000000017
TSPAN18 ENSG00000157570 11 Lassosum -0.00317054918460502 0.904328573305798 NA NA NA NA -0.00813169046497169 NA NA NA NA NA 44850993 2.22499999999999
LCA5L ENSG00000157578 21 Lassosum 0.184064425610407 0.129222389509909 NA NA NA NA -0.360546837321824 NA NA NA NA NA 40797750 1.37199999999999
SLC35B2 ENSG00000157593 6 Lassosum 0.0119123509313392 0.00843128603457868 NA NA NA NA -0.451684451176561 NA NA NA NA NA 44223562 4.988
MX1 ENSG00000157601 21 Lassosum 0.0439352290326049 0.464666591252815 NA NA NA NA 0.546668204580053 NA NA NA NA NA 42811686 1.15899999999999
C2CD2 ENSG00000157617 21 Lassosum 0.0561572823816194 0.817498716482442 NA NA NA NA -0.00654517997991933 NA NA NA NA NA 43339610 1.149
SLC38A10 ENSG00000157637 17 Lassosum 0.11741658728913 0.831530848991952 NA NA NA NA -0.0303659983134945 NA NA NA NA NA 79244073 1.214
C9orf43 ENSG00000157653 9 Lassosum 0.0152877483600851 0.174363089903006 NA NA NA NA 0.107404869699538 NA NA NA NA NA 116182149 4.14499999999998
ZNF618 ENSG00000157657 9 Lassosum 0.00393965479575287 0.055622254588309 NA NA NA NA 0.163831798760801 NA NA NA NA NA 116728716 1.56900000000002
C9orf91 ENSG00000157693 9 Lassosum 0.0147692096840194 0.996945794938481 NA NA NA NA -0.0120067519916295 NA NA NA NA NA 117391094 1.911
SNX22 ENSG00000157734 15 Lassosum 0.00856757280322173 0.521225224679552 NA NA NA NA -0.0266349234045577 NA NA NA NA NA 64446797 1.477
UBN2 ENSG00000157741 7 Lassosum -0.000289532532531389 0.121418776480403 NA NA NA NA -0.906267318392023 NA NA NA NA NA 138954041 2.989
BRAF ENSG00000157764 7 Lassosum -0.00278615134869886 0.0919906285846888 NA NA NA NA 0.0388999404634319 NA NA NA NA NA 140524753 1.98400000000001
PSMG3 ENSG00000157778 7 Lassosum 0.064993149151334 0.377912529896814 NA NA NA NA 0.0170112810575042 NA NA NA NA NA 1608803 1.53699999999998
CABP1 ENSG00000157782 12 Lassosum 0.012467899292062 0.677340680069014 NA NA NA NA 0.0117842377688359 NA NA NA NA NA 121091741 4.303
WDR19 ENSG00000157796 4 Lassosum 0.0522555515674862 0.572075117379249 NA NA NA NA 3.81036931049541 NA NA NA NA NA 39235727 5.40100000000001
SLC37A3 ENSG00000157800 7 Lassosum 0.117426447215793 0.772015808137935 NA NA NA NA -0.101038678240656 NA NA NA NA NA 140048863 4.214
AP3S2 ENSG00000157823 15 Lassosum 0.113833824645619 0.0898635880172599 NA NA NA NA 1.5479329576208 NA NA NA NA NA 90405702 1.22499999999999
FMNL2 ENSG00000157827 2 Lassosum 0.0190895361150673 0.659916455309983 NA NA NA NA -0.132609108853912 NA NA NA NA NA 153349049 5.59099999999998
GAREML ENSG00000157833 2 Lassosum -0.00126750442480339 0.0441803050745784 NA NA NA NA -0.024828365902834 NA NA NA NA NA 26404246 2.548
SPPL3 ENSG00000157837 12 Lassosum -0.00127636764048877 2.20638593372401e-08 NA NA NA NA -1.01603481233247 NA NA NA NA NA 121271243 1.446
CCDC164 ENSG00000157856 2 Lassosum 0.01824331756762 0.991349000225232 NA NA NA NA -8.57815575255952e-05 NA NA NA NA NA 26652181 2.87400000000002
RAB28 ENSG00000157869 4 Lassosum -0.00236504005649896 0.588020440573944 NA NA NA NA -0.0156004566216385 NA NA NA NA NA 13424483 5.33100000000002
FAM213B ENSG00000157870 1 Lassosum 0.160368803000189 0.000535609428194133 NA NA NA NA -0.967786227238583 NA NA NA NA NA 2520419 4.46300000000002
TNFRSF14 ENSG00000157873 1 Lassosum 0.0332961465216272 0.000298082486959401 NA NA NA NA 24.5174091133043 NA NA NA NA NA 2491949 2.36799999999999
PANK4 ENSG00000157881 1 Lassosum -0.00237888061034042 0.0954853092519024 NA NA NA NA 0.418872246349541 NA NA NA NA NA 2449005 2.27600000000001
MEGF11 ENSG00000157890 15 Lassosum 0.0103787043506895 0.100066572240599 NA NA NA NA -0.00307052813772855 NA NA NA NA NA 66366751 1.91300000000001
C12orf43 ENSG00000157895 12 Lassosum 0.0168175078570022 0.176217265739119 NA NA NA NA 4.08454275473745 NA NA NA NA NA 121447265 2.49900000000002
PEX10 ENSG00000157911 1 Lassosum 0.0098401881634308 0.947052719804542 NA NA NA NA 0.000382623262264762 NA NA NA NA NA 2340736 4.13900000000001
RER1 ENSG00000157916 1 Lassosum 0.00167885072354379 0.506697227232303 NA NA NA NA 0.0638127529708112 NA NA NA NA NA 2329228 3.24000000000001
