# Supplementary material for: SUMMIT: An integrative approach for better transcriptomic data imputation improves causal gene identification
Source: Nat Commun. 2022 Oct 25;13:6336. doi: 10.1038/s41467-022-34016-y (PMC9593997; doi:10.1038/s41467-022-34016-y)
Supplement: Supplementary file 7 — Source Data [file 41467_2022_34016_MOESM7_ESM.zip › Source Data/Figure-3/real-data-new/Lassosum/AST/AST-79]

gene_symbol gene_id chromosome model_best r2_test p_SCAD p_ElNet p_LASSO p_MCP p_MNet z_SCAD z_ElNet z_LASSO z_MCP z_MNet p_ACAT gene_pos runtime
SKI ENSG00000157933 1 Lassosum 0.0198642401960865 0.751002758283201 NA NA NA NA -0.0403823471648656 NA NA NA NA NA 2200846 6.074
WIPI2 ENSG00000157954 7 Lassosum 0.0227061441621242 0.809829151926087 NA NA NA NA -0.420437562255764 NA NA NA NA NA 5251638 5.191
LDLRAP1 ENSG00000157978 1 Lassosum 0.217238323032369 0.631739830718246 NA NA NA NA 1.21097578997791 NA NA NA NA NA 25882724 5.743
AGAP1 ENSG00000157985 2 Lassosum 5.06489043590186e-05 0.274632763591134 NA NA NA NA 0.215603676656979 NA NA NA NA NA 236718965 7.572
KRTCAP3 ENSG00000157992 2 Lassosum 0.0551643011640569 0.642389545332977 NA NA NA NA -0.281852902441435 NA NA NA NA NA 27667290 2.577
ANKRD61 ENSG00000157999 7 Lassosum -0.00317746168293231 0.883871402305938 NA NA NA NA -0.328179161790993 NA NA NA NA NA 6073512 3.622
PAFAH2 ENSG00000158006 1 Lassosum 0.0152656753843201 0.0116488053060501 NA NA NA NA 0.785922083690187 NA NA NA NA NA 26305453 5.372
BRE ENSG00000158019 2 Lassosum 0.00210993224920786 0.124471002095786 NA NA NA NA -1.61308994869725 NA NA NA NA NA 28337288 5.542
WDR66 ENSG00000158023 12 Lassosum 0.0294061399655264 0.780593978670068 NA NA NA NA 0.0266535341083427 NA NA NA NA NA 122398800 2.229
MRPL17 ENSG00000158042 11 Lassosum 0 NA NA NA NA NA NA NA NA NA NA NA 6703322 4.933
DUSP2 ENSG00000158050 2 Lassosum -0.00325683712698477 0.49179246860467 NA NA NA NA -0.00461341521024248 NA NA NA NA NA 96810042 5.195
UBXN11 ENSG00000158062 1 Lassosum 0.0454820986956815 0.0631576011318956 NA NA NA NA -0.0121011876634494 NA NA NA NA NA 26626336 3.85899999999999
PTPDC1 ENSG00000158079 9 Lassosum -0.00216365650378547 0.692837898705085 NA NA NA NA 0.735453790907913 NA NA NA NA NA 96832607 3.557
GALNT14 ENSG00000158089 2 Lassosum 0.0167260279626437 0.0681811430425665 NA NA NA NA -0.471476233600782 NA NA NA NA NA 31255700 5.16699999999999
NCK1 ENSG00000158092 3 Lassosum -0.00208740104799321 0.00969648524988244 NA NA NA NA -2.85754375185522 NA NA NA NA NA 136624857 4.992
HPD ENSG00000158104 12 Lassosum 0.0845616793351682 0.612245384116822 NA NA NA NA -0.216160941340047 NA NA NA NA NA 122289467 1.92399999999999
RHPN1 ENSG00000158106 8 Lassosum 0.0017522665904528 0.484214515455357 NA NA NA NA -0.00794518721294179 NA NA NA NA NA 144458723 3.75700000000001
TPRG1L ENSG00000158109 1 Lassosum 0 NA NA NA NA NA NA NA NA NA NA NA 3544128 5.15300000000001
LRRC43 ENSG00000158113 12 Lassosum 0.0195914637259333 0.374901172803462 NA NA NA NA -0.161902143922166 NA NA NA NA NA 122670151 1.896
AAED1 ENSG00000158122 9 Lassosum 0 NA NA NA NA NA NA NA NA NA NA NA 99409722 2.613
XKR8 ENSG00000158156 1 Lassosum 0.0155230884976142 0.652866254722529 NA NA NA NA -0.0128438512766356 NA NA NA NA NA 28290290 4.592
CNNM4 ENSG00000158158 2 Lassosum 0.0621182182716935 0.0158366466728545 NA NA NA NA -0.425708071389591 NA NA NA NA NA 97452133 5.941
EYA3 ENSG00000158161 1 Lassosum 0.255037848201479 0.0251984526574547 NA NA NA NA -0.383055226299635 NA NA NA NA NA 28356031 3.246
DZIP1L ENSG00000158163 3 Lassosum -0.000943641519249194 0.950617745184623 NA NA NA NA 0.000461633825251727 NA NA NA NA NA 137807746 6.634
FANCC ENSG00000158169 9 Lassosum 0.00100537784208476 0.778691824404733 NA NA NA NA 0.000682416036523851 NA NA NA NA NA 97970663 1.297
MRAS ENSG00000158186 3 Lassosum -0.00267780023207709 0.990591420296531 NA NA NA NA -0.00176823721924534 NA NA NA NA NA 138095457 2.306
WASF2 ENSG00000158195 1 Lassosum 0.00363548339056707 0.794695014384778 NA NA NA NA 0.0412700562193859 NA NA NA NA NA 27773699 3.806
ABHD3 ENSG00000158201 18 Lassosum 0.0206087468480119 0.751249196835256 NA NA NA NA 0.112691557706341 NA NA NA NA NA 19257812 1.51900000000001
FAIM ENSG00000158234 3 Lassosum 0.0139834848653536 0.199603966550917 NA NA NA NA 0.349442021826678 NA NA NA NA NA 138339833 3.869
FAM46B ENSG00000158246 1 Lassosum 0.00121599962709962 0.0777902353283707 NA NA NA NA -0.00243940014889755 NA NA NA NA NA 27335419 3.69499999999999
COLEC12 ENSG00000158270 18 Lassosum 0.00619406922187005 0.712764382867685 NA NA NA NA -0.364077286036212 NA NA NA NA NA 410041 1.44
RNF207 ENSG00000158286 1 Lassosum 0.138197084105831 0.0250424546701367 NA NA NA NA 0.240048965645573 NA NA NA NA NA 6273447 4.12100000000001
GPR153 ENSG00000158292 1 Lassosum 0.00382522017376474 0.0504696644049276 NA NA NA NA -0.281858656213547 NA NA NA NA NA 6314220 2.33199999999999
AUTS2 ENSG00000158321 7 Lassosum -0.00159252567398771 0.487560009792578 NA NA NA NA 0.194393049978052 NA NA NA NA NA 69660979 2.636
HIST1H2BD ENSG00000158373 6 Lassosum 0.0359933538934173 3.80014274186622e-11 NA NA NA NA 7.42453569880477 NA NA NA NA NA 26164963 5.20499999999998
CDC25C ENSG00000158402 5 Lassosum -0.00283790746989032 0.403046767065823 NA NA NA NA -0.0631044133026274 NA NA NA NA NA 137647499 2.38900000000001
HIST1H4H ENSG00000158406 6 Lassosum 0.0264681202503193 0.00972526171623087 NA NA NA NA 0.553003328109307 NA NA NA NA NA 26283522 3.33599999999998
MITD1 ENSG00000158411 2 Lassosum 0.0657875186385085 0.163097102442987 NA NA NA NA 1.24130391953696 NA NA NA NA NA 99787705 5.15200000000002
EIF5B ENSG00000158417 2 Lassosum -0.00322373391120445 0.277242285004847 NA NA NA NA 0.019980845118581 NA NA NA NA NA 99985272 2.27099999999999
C2orf62 ENSG00000158428 2 Lassosum 0.13912828119568 0.920205288994269 NA NA NA NA -0.00619405640767418 NA NA NA NA NA 219227200 2.39400000000001
CNOT11 ENSG00000158435 2 Lassosum -0.000782762453531705 0.623251266782357 NA NA NA NA 0.0900443562982073 NA NA NA NA NA 101878021 3.125
KCNB1 ENSG00000158445 20 Lassosum 0.000778108397020416 0.00142420239278975 NA NA NA NA 2.52769206217109 NA NA NA NA NA 48042065 1.55199999999999
TSPAN33 ENSG00000158457 7 Lassosum 0.0461854933741866 0.448859774569163 NA NA NA NA -0.698429153226565 NA NA NA NA NA 128796691 1.57499999999999
AHCYL2 ENSG00000158467 7 Lassosum 0.000884706410108294 0.947408549289161 NA NA NA NA -0.0359435088978853 NA NA NA NA NA 128967458 1.93000000000001
B4GALT5 ENSG00000158470 20 Lassosum 0.0358720883802223 0.959556402699885 NA NA NA NA 0.0695728379414632 NA NA NA NA NA 48289948 0.818999999999988
CD1D ENSG00000158473 1 Lassosum 0.00325275347515841 0.0339721369457899 NA NA NA NA 8.74473194816022 NA NA NA NA NA 158152211 4.54500000000002
CD1A ENSG00000158477 1 Lassosum 0.0678905209186454 0.197375239968146 NA NA NA NA 0.430330404089641 NA NA NA NA NA 158225993 3.459
SPATA2 ENSG00000158480 20 Lassosum -0.00166913452903583 0.419670999072441 NA NA NA NA -0.338620594833911 NA NA NA NA NA 48526004 0.818000000000012
CD1C ENSG00000158481 1 Lassosum 0.0014803337234528 0.208046147492554 NA NA NA NA 0.00387755618374261 NA NA NA NA NA 158261498 2.77499999999998
SNX29P1 ENSG00000158482 16 Lassosum 0.00384426430153573 0.470616391398552 NA NA NA NA -0.272393418275993 NA NA NA NA NA 21397362 1.28700000000001
FAM86C1 ENSG00000158483 11 Lassosum 0.279503951733243 0.431734057283638 NA NA NA NA -0.455020641727456 NA NA NA NA NA 71505419 2.238
CD1B ENSG00000158485 1 Lassosum 0.045299112655134 0.349478284941106 NA NA NA NA 0.249715720917529 NA NA NA NA NA 158299531 4.553
CD1E ENSG00000158488 1 Lassosum 0.0455216768722362 0.391451263458264 NA NA NA NA 0.297604040030366 NA NA NA NA NA 158325298 2.899
NCF1 ENSG00000158517 7 Lassosum 0.0315178186097125 0.230368263825177 NA NA NA NA -0.531125137845186 NA NA NA NA NA 74195984 3.886
CPA5 ENSG00000158525 7 Lassosum 0.501635520201693 0.463176496560173 NA NA NA NA 1.49705453085131 NA NA NA NA NA 129996600 1.90299999999999
ZC3H18 ENSG00000158545 16 Lassosum 0.140937481534908 0.894825199795462 NA NA NA NA -0.00181967821336199 NA NA NA NA NA 88667581 1.05200000000002
ZFAND2B ENSG00000158552 2 Lassosum 0.00480146786832081 0.134374638256711 NA NA NA NA -0.0820603451604585 NA NA NA NA NA 220067166 5.38500000000002
GDPD5 ENSG00000158555 11 Lassosum 0.00582138890602191 0.0701709642395122 NA NA NA NA -0.548430035386715 NA NA NA NA NA 75191316 2.33499999999998
DYNC1I1 ENSG00000158560 7 Lassosum 0.00111354463662661 0.0470973290285879 NA NA NA NA -0.873444612567159 NA NA NA NA NA 95570750 4.31800000000001
TMED4 ENSG00000158604 7 Lassosum 0.0383175300191965 0.162147796380426 NA NA NA NA -3.09480658440127 NA NA NA NA NA 44619689 1.852
PPP1R15B ENSG00000158615 1 Lassosum -0.00325725267179622 0.769465663913856 NA NA NA NA -0.0190657941005959 NA NA NA NA NA 204376717 4.16499999999999
COPG2 ENSG00000158623 7 Lassosum 0.226965070913388 0.945093401492861 NA NA NA NA -0.158360546706442 NA NA NA NA NA 130249843 2.97900000000001
C11orf30 ENSG00000158636 11 Lassosum -0.00135924301690027 0.028581329986952 NA NA NA NA 0.0220035740309825 NA NA NA NA NA 76210018 1.50899999999999
AGPAT6 ENSG00000158669 8 Lassosum 0.0947181937858109 0.278636136220677 NA NA NA NA 0.0763133608668672 NA NA NA NA NA 41458613 3.14599999999999
ZSCAN12 ENSG00000158691 6 Lassosum -0.00155203172194907 0.312474973396944 NA NA NA NA -0.153775038932219 NA NA NA NA NA 28357121 3.50900000000001
TAGLN2 ENSG00000158710 1 Lassosum -0.00180662112574592 0.727340440619464 NA NA NA NA -0.0469453522897484 NA NA NA NA NA 159891709 3.387
ELK4 ENSG00000158711 1 Lassosum 0.01870699787123 0.0602753104576103 NA NA NA NA 0.0280066925733004 NA NA NA NA NA 205589080 1.90099999999998
SLAMF8 ENSG00000158714 1 Lassosum 0.0799605101010477 0.583443211676468 NA NA NA NA 0.101507375562113 NA NA NA NA NA 159801789 3.29600000000002
SLC45A3 ENSG00000158715 1 Lassosum -0.00310141647592155 0.355853917597086 NA NA NA NA 0.523278811129179 NA NA NA NA NA 205638283 2.197
DUSP23 ENSG00000158716 1 Lassosum 0.0369314841038396 0.298349175000135 NA NA NA NA -0.124550194899866 NA NA NA NA NA 159751527 2.239
RNF166 ENSG00000158717 16 Lassosum 0.0337483119162691 0.156568154434739 NA NA NA NA -0.549769685035444 NA NA NA NA NA 88767866 1.38800000000001
NBL1 ENSG00000158747 1 Lassosum 0.0102360408207832 0.0543086433728503 NA NA NA NA 0.855403614762287 NA NA NA NA NA 19975996 2.751
HTR6 ENSG00000158748 1 Lassosum 0.206062923489121 0.156226606364911 NA NA NA NA 1.35027241661349 NA NA NA NA NA 19998917 2.47399999999999
ITLN2 ENSG00000158764 1 Lassosum 0.0255799318225812 0.428586356255081 NA NA NA NA 0.00405782426318601 NA NA NA NA NA 160919702 2.34400000000002
F11R ENSG00000158769 1 Lassosum 0.00454395437604149 0.642107568330352 NA NA NA NA 0.763115942894394 NA NA NA NA NA 160986892 2.38199999999998
USF1 ENSG00000158773 1 Lassosum 0.0770181432060302 0.453793411106148 NA NA NA NA -0.649293656817805 NA NA NA NA NA 161012404 2.71000000000001
SPATA2L ENSG00000158792 16 Lassosum 0.146752532334388 0.358455968235124 NA NA NA NA 0.180425701402465 NA NA NA NA NA 89765432 1.59799999999998
NIT1 ENSG00000158793 1 Lassosum 0.00708126341911364 0.0124396530310022 NA NA NA NA -0.0449804555120726 NA NA NA NA NA 161091555 2.113
DEDD ENSG00000158796 1 Lassosum -0.00322705204853424 0.00797136219120383 NA NA NA NA 0.0602966067055504 NA NA NA NA NA 161096621 2.72
ZNF276 ENSG00000158805 16 Lassosum 0.00763349105936795 0.0158335398362339 NA NA NA NA 0.729868872190842 NA NA NA NA NA 89797059 1.75
NPM2 ENSG00000158806 8 Lassosum -0.00266499756920258 0.207839865259698 NA NA NA NA 0.286917988935872 NA NA NA NA NA 21888022 3.94900000000001
FGF17 ENSG00000158815 8 Lassosum 0.000292040187446774 0.0235041479959065 NA NA NA NA 0.144819615733608 NA NA NA NA NA 21903114 2.161
CDA ENSG00000158825 1 Lassosum -0.00321563583930784 0.33801759084604 NA NA NA NA 7.22574983307733 NA NA NA NA NA 20930421 3.017
PINK1 ENSG00000158828 1 Lassosum -0.0032527974644494 0.121620233509432 NA NA NA NA -0.315758664802138 NA NA NA NA NA 20968976 2.96300000000002
B4GALT3 ENSG00000158850 1 Lassosum 0.00530084712872592 0.0563150284519677 NA NA NA NA -7.83409362418394e-05 NA NA NA NA NA 161144193 3.23599999999999
EPB49 ENSG00000158856 8 Lassosum -0.00261482973691396 0.168254353508263 NA NA NA NA -0.00830768454512588 NA NA NA NA NA 21923272 2.09000000000003
ADAMTS4 ENSG00000158859 1 Lassosum -0.00219395832397473 0.133038185607692 NA NA NA NA -2.15894211605485 NA NA NA NA NA 161164192 2.858
FAM160B2 ENSG00000158863 8 Lassosum 0.0491147761166951 0.178979937224441 NA NA NA NA 0.0019191020209253 NA NA NA NA NA 21954539 2.68000000000001
NDUFS2 ENSG00000158864 1 Lassosum 0.00306826461402243 0.000156659992958414 NA NA NA NA -0.135624553519244 NA NA NA NA NA 161175539 2.18599999999998
SLC5A11 ENSG00000158865 16 Lassosum 0.345718889581648 0.182303424189283 NA NA NA NA 5.20229299426252 NA NA NA NA NA 24890055 2.27499999999998
FCER1G ENSG00000158869 1 Lassosum 0.0765643910767522 8.96023946716073e-06 NA NA NA NA -2.05874349657705 NA NA NA NA NA 161187756 2.12
APOA2 ENSG00000158874 1 Lassosum 0.0143328034908804 0.000649371776044765 NA NA NA NA -0.168101016711202 NA NA NA NA NA 161192751 2.44999999999999
TOMM40L ENSG00000158882 1 Lassosum 0.0920272411814277 0.657647526002291 NA NA NA NA -0.0881028835336572 NA NA NA NA NA 161198100 2.44099999999997
MPZ ENSG00000158887 1 Lassosum 0.051851212508595 0.563056046808447 NA NA NA NA 0.0446026925652982 NA NA NA NA NA 161277143 2.52300000000002
KIAA1967 ENSG00000158941 8 Lassosum 0.0374101148263256 0.533006076169194 NA NA NA NA -1.166614996487 NA NA NA NA NA 22470586 4.64600000000002
CACHD1 ENSG00000158966 1 Lassosum 0.0273766153382141 0.980129748954996 NA NA NA NA -0.00930430348407394 NA NA NA NA NA 65047584 2.38399999999996
CDC42SE2 ENSG00000158985 5 Lassosum 0.00305100479609055 0.00161931537382451 NA NA NA NA 10.8935090255599 NA NA NA NA NA 130657663 4.65800000000002
RAPGEF6 ENSG00000158987 5 Lassosum 0.0217589288519698 0.639986495101845 NA NA NA NA 0.499284357043147 NA NA NA NA NA 130865271 1.90800000000002
EPB41 ENSG00000159023 1 Lassosum 0.0487140278748537 0.174041814110141 NA NA NA NA 0.0274986409168263 NA NA NA NA NA 29330078 2.108
MIS18A ENSG00000159055 21 Lassosum -0.00311678892823308 0.74123423548339 NA NA NA NA 0.0559296543047106 NA NA NA NA NA 33645955 1.65500000000003
