# Supplementary material for: SUMMIT: An integrative approach for better transcriptomic data imputation improves causal gene identification
Source: Nat Commun. 2022 Oct 25;13:6336. doi: 10.1038/s41467-022-34016-y (PMC9593997; doi:10.1038/s41467-022-34016-y)
Supplement: Supplementary file 7 — Source Data [file 41467_2022_34016_MOESM7_ESM.zip › Source Data/Figure-3/real-data-new/Lassosum/AST/AST-8]

gene_symbol gene_id chromosome model_best r2_test p_SCAD p_ElNet p_LASSO p_MCP p_MNet z_SCAD z_ElNet z_LASSO z_MCP z_MNet p_ACAT gene_pos runtime
NGFR ENSG00000064300 17 Lassosum 0.00246081958539979 0.27914772236272 NA NA NA NA 0.0359230081376921 NA NA NA NA NA 47582517 2.534
TAF2 ENSG00000064313 8 Lassosum 0.0768517048879076 0.49418917309935 NA NA NA NA 0.389643087208501 NA NA NA NA NA 120794059 5.967
HIPK2 ENSG00000064393 7 Lassosum 0.00340045664331379 0.876400796814146 NA NA NA NA -0.00868201981502158 NA NA NA NA NA 139361946 7.152
TNPO3 ENSG00000064419 7 Lassosum 0.267780424382167 0.0113687749558812 NA NA NA NA -0.880350618716237 NA NA NA NA NA 128645073 1.909
RFXANK ENSG00000064490 19 Lassosum 0.0346353753169002 0.20391350206491 NA NA NA NA 1.67965008560998 NA NA NA NA NA 19307843 1.328
TMEM161A ENSG00000064545 19 Lassosum 0.0862679304389871 0.331512266919854 NA NA NA NA -0.0289479314986435 NA NA NA NA NA 19239650 1.202
LPAR2 ENSG00000064547 19 Lassosum 0.146986369788831 0.868177192946084 NA NA NA NA 0.220679877811591 NA NA NA NA NA 19737108 1.214
CTSA ENSG00000064601 20 Lassosum 0.0257630188382892 0.399000544937538 NA NA NA NA -0.0187488199192351 NA NA NA NA NA 44523525 1.819
SUGP2 ENSG00000064607 19 Lassosum 0.00577060944468311 0.0529597524260202 NA NA NA NA -0.338462047416911 NA NA NA NA NA 19123264 1.95
SLC12A2 ENSG00000064651 5 Lassosum -0.00187665706215512 0.120781328953199 NA NA NA NA -0.0923185693297885 NA NA NA NA NA 127472419 3.425
SNX24 ENSG00000064652 5 Lassosum 0.0420443672719888 0.2995990500012 NA NA NA NA -0.00291237982090604 NA NA NA NA NA 122272091 3.787
EYA2 ENSG00000064655 20 Lassosum 0.00140017626430411 0.197945394272078 NA NA NA NA 0.121551953511188 NA NA NA NA NA 45670377 1.319
CNN2 ENSG00000064666 19 Lassosum 0.239398993590502 0.0334535208915036 NA NA NA NA -0.44508125627027 NA NA NA NA NA 1032640 1.217
ABCA7 ENSG00000064687 19 Lassosum 0.32432595152042 0.302809515808293 NA NA NA NA -0.100192384436025 NA NA NA NA NA 1052836 1.529
DDX20 ENSG00000064703 1 Lassosum 0.0561152055494072 0.92524971049914 NA NA NA NA 0.00185217942423502 NA NA NA NA NA 112304252 6.38
BTBD1 ENSG00000064726 15 Lassosum -0.00232614602801062 0.352112309867349 NA NA NA NA 0.0552707686369011 NA NA NA NA NA 83710640 2.058
FAR2 ENSG00000064763 12 Lassosum -0.00322118093288482 0.369954627553753 NA NA NA NA -0.108746023889509 NA NA NA NA NA 29397974 3.778
BCAS1 ENSG00000064787 20 Lassosum 0.00539716565841764 0.113258176129054 NA NA NA NA 0.490283343853098 NA NA NA NA NA 52620310 2.425
CHI3L2 ENSG00000064886 1 Lassosum 0.129438209582271 0.713704524242067 NA NA NA NA -0.290157141149194 NA NA NA NA NA 111764727 4.931
SBNO2 ENSG00000064932 19 Lassosum -0.00193518518385893 0.126580480508739 NA NA NA NA 0.126736908773392 NA NA NA NA NA 1140959 1.172
PMS1 ENSG00000064933 2 Lassosum 0.0446566171930534 0.0927564264095304 NA NA NA NA 0.377457221325885 NA NA NA NA NA 190695731 6.154
HMG20B ENSG00000064961 19 Lassosum -0.00313201255114182 0.559606488709136 NA NA NA NA -0.0729267801015919 NA NA NA NA NA 3575930 1.163
CALCRL ENSG00000064989 2 Lassosum 0.0362616374333092 0.0671106558611075 NA NA NA NA -0.233967711373119 NA NA NA NA NA 188260521 4.009
TAF11 ENSG00000064995 6 Lassosum -0.00192826526404755 0.00415869324336671 NA NA NA NA -3.88802397619409 NA NA NA NA NA 34850710 4.206
ANKS1A ENSG00000064999 6 Lassosum 0.0334467131950913 0.214597116960407 NA NA NA NA -0.0968876672446254 NA NA NA NA NA 34958110 2.717
AP3D1 ENSG00000065000 19 Lassosum 0.0306682979531278 0.431946048351855 NA NA NA NA -0.578859737091945 NA NA NA NA NA 2132726 1.342
ZNF76 ENSG00000065029 6 Lassosum 0.0830284707815582 7.37234223847986e-09 NA NA NA NA 28.5033345673031 NA NA NA NA NA 35245224 3.19799999999999
SLC9A3R2 ENSG00000065054 16 Lassosum 0.00150216335870657 0.0710290497976937 NA NA NA NA -0.135014179482281 NA NA NA NA NA 2082192 1.437
NTHL1 ENSG00000065057 16 Lassosum 0.0160660943690968 0.75142727224753 NA NA NA NA -0.0039188171516737 NA NA NA NA NA 2093841 0.864000000000004
UHRF1BP1 ENSG00000065060 6 Lassosum 0.359291918220007 0.754755767291112 NA NA NA NA -4.01803736093166 NA NA NA NA NA 34805386 2.14
GNAI3 ENSG00000065135 1 Lassosum -0.00207329986599047 0.540928284761209 NA NA NA NA -0.209811096311047 NA NA NA NA NA 110114104 6.241
IPO5 ENSG00000065150 13 Lassosum -0.00322997748578802 0.909648327268566 NA NA NA NA -0.0485671986836805 NA NA NA NA NA 98641146 1.809
OAT ENSG00000065154 10 Lassosum 0.0529960804188997 0.132641189015786 NA NA NA NA 0.147974028248414 NA NA NA NA NA 126096708 2.813
WDR3 ENSG00000065183 1 Lassosum 0.00306351002736061 0.500075026746884 NA NA NA NA -1.62527856781248 NA NA NA NA NA 118487696 4.70099999999999
PKN2 ENSG00000065243 1 Lassosum -0.00311972736646093 0.0511385638454142 NA NA NA NA -0.0553528026724848 NA NA NA NA NA 89225921 2.378
WDR18 ENSG00000065268 19 Lassosum 0.14298915746067 0.341150882561843 NA NA NA NA 3.77170673889104 NA NA NA NA NA 988871 0.989999999999995
TRAM2 ENSG00000065308 6 Lassosum 0.0112739874522464 0.282134347362031 NA NA NA NA -0.0429411559205681 NA NA NA NA NA 52401956 5.08199999999999
NTN1 ENSG00000065320 17 Lassosum 0.00983515917967281 0.382823036325863 NA NA NA NA -0.0552569237435111 NA NA NA NA NA 9036088 1.48099999999999
MCM10 ENSG00000065328 10 Lassosum 0 NA NA NA NA NA NA NA NA NA NA NA 13228329 3.89100000000001
DGKA ENSG00000065357 12 Lassosum -0.000790603671901868 0.875015368716681 NA NA NA NA 0.00557185070660441 NA NA NA NA NA 56334457 1.381
ERBB3 ENSG00000065361 12 Lassosum 0.00836282363085727 1.49155740907033e-16 NA NA NA NA 21.9791175587177 NA NA NA NA NA 56485465 1.916
ANKRD44 ENSG00000065413 2 Lassosum 0.0332996348950615 0.216884652056088 NA NA NA NA -0.0414759274644111 NA NA NA NA NA 198003819 6.997
KARS ENSG00000065427 16 Lassosum -0.00142931032421934 0.0672602872949399 NA NA NA NA 0.24569563721134 NA NA NA NA NA 75672081 1.733
ADAT1 ENSG00000065457 16 Lassosum 0.120369798845883 0.879234557061354 NA NA NA NA -0.027321565433826 NA NA NA NA NA 75644038 1.62799999999999
PDIA5 ENSG00000065485 3 Lassosum 0.00776567541798756 0.731436455055191 NA NA NA NA 0.869979512086538 NA NA NA NA NA 122864991 6.91900000000001
TBC1D22B ENSG00000065491 6 Lassosum 0.0143171478203628 0.0713159940064629 NA NA NA NA 0.045956035958046 NA NA NA NA NA 37263147 4.239
NDUFB4 ENSG00000065518 3 Lassosum -0.000996231227519573 0.326531542931967 NA NA NA NA 0.00671784607899708 NA NA NA NA NA 120318251 4.042
SPEN ENSG00000065526 1 Lassosum 0.0391694436330973 0.890955844319087 NA NA NA NA 0.0118138095020222 NA NA NA NA NA 16220657 4.67699999999999
MYLK ENSG00000065534 3 Lassosum 0 NA NA NA NA NA NA NA NA NA NA NA 123466037 3.74599999999998
ZC3H15 ENSG00000065548 2 Lassosum 0.00861521131099607 0.411587149247612 NA NA NA NA 0.0179813951339141 NA NA NA NA NA 187362486 5.27500000000001
MAP2K4 ENSG00000065559 17 Lassosum 0.00354570721974945 0.768040422809795 NA NA NA NA 0.0106930062611188 NA NA NA NA NA 11985644 1.04400000000001
TMEM206 ENSG00000065600 1 Lassosum 0.0172272179080437 0.111527236635641 NA NA NA NA 0.250264888143025 NA NA NA NA NA 212562758 3.24299999999999
SLK ENSG00000065613 10 Lassosum 0.0691478645644215 0.000713850780941794 NA NA NA NA 0.127803759749995 NA NA NA NA NA 105757975 4.80599999999998
CYB5R4 ENSG00000065615 6 Lassosum 0.0173826621875346 0.947788551634957 NA NA NA NA -0.00220379878625258 NA NA NA NA NA 84619754 3.77100000000002
COL17A1 ENSG00000065618 10 Lassosum 0.140170144881503 0.0226326756599764 NA NA NA NA 0.00927815343396182 NA NA NA NA NA 105818402 2.898
GSTO2 ENSG00000065621 10 Lassosum 0.0016809504458517 0.390258827794829 NA NA NA NA 0.163616519756438 NA NA NA NA NA 106044123 1.46699999999998
SEC61A2 ENSG00000065665 10 Lassosum 0.0858855369306569 0.511583438956094 NA NA NA NA 0.511810849810246 NA NA NA NA NA 12191798 1.90000000000001
PRKCQ ENSG00000065675 10 Lassosum 0.0344635047391029 8.62007921382816e-11 NA NA NA NA 0.0185914798440367 NA NA NA NA NA 6545684 2.23599999999999
TLE2 ENSG00000065717 19 Lassosum -0.00244589041344723 0.818275135698556 NA NA NA NA -0.00705492776381198 NA NA NA NA NA 3022634 1.185
ASB1 ENSG00000065802 2 Lassosum 0.178232044483198 0.213014887794389 NA NA NA NA 0.314617629685114 NA NA NA NA NA 239348137 4.03399999999999
FAM107B ENSG00000065809 10 Lassosum 0.0337712054319923 0.890749700638882 NA NA NA NA 0.1827121079872 NA NA NA NA NA 14688726 3.46000000000001
ME1 ENSG00000065833 6 Lassosum -0.000971570319033832 0.00670444515402406 NA NA NA NA -0.0750846161381057 NA NA NA NA NA 84030452 3.10399999999998
TBC1D1 ENSG00000065882 4 Lassosum 0.0434802076436321 0.845223538449833 NA NA NA NA 0.132777872783275 NA NA NA NA NA 38016752 6.24200000000002
CDK13 ENSG00000065883 7 Lassosum 0.0114664873996686 0.789628986271252 NA NA NA NA -0.0435064662528473 NA NA NA NA NA 40063184 3.71199999999999
MTHFD2 ENSG00000065911 2 Lassosum 0.106826173091711 0.332092733974646 NA NA NA NA 0.0243251149530174 NA NA NA NA NA 74435190 4.131
YBX1 ENSG00000065978 1 Lassosum 0 NA NA NA NA NA NA NA NA NA NA NA 43158059 7.00999999999999
PDE4A ENSG00000065989 19 Lassosum 0.00611579613173074 0.182792138670748 NA NA NA NA -0.230226637967651 NA NA NA NA NA 10553877 1.45600000000002
PPP2R5A ENSG00000066027 1 Lassosum 0.206729712231756 0.251686066964257 NA NA NA NA 0.472383245261583 NA NA NA NA NA 212497039 2.59399999999999
ELAVL1 ENSG00000066044 19 Lassosum -0.00323758859565437 0.585092717623025 NA NA NA NA 0.350660880348287 NA NA NA NA NA 8047003 1.363
TIE1 ENSG00000066056 1 Lassosum 0 NA NA NA NA NA NA NA NA NA NA NA 43777721 2.536
DIP2B ENSG00000066084 12 Lassosum 0.0575649549862759 0.910035051471018 NA NA NA NA 0.686498740124979 NA NA NA NA NA 51020609 3.72899999999998
SMARCD1 ENSG00000066117 12 Lassosum 0.014927258599551 0.108104695684137 NA NA NA NA -0.0134886475985216 NA NA NA NA NA 50486625 1.15000000000001
KDM4A ENSG00000066135 1 Lassosum -0.00311632257670502 0.466685694204593 NA NA NA NA 0.0447383093748874 NA NA NA NA NA 44143507 2.98399999999998
NFYC ENSG00000066136 1 Lassosum 0.0256957845057649 0.692884661114877 NA NA NA NA -0.0138430487831072 NA NA NA NA NA 41197297 2.334
ZMYND12 ENSG00000066185 1 Lassosum 0.0245062749111897 0.427251492659221 NA NA NA NA -1.08883310430934 NA NA NA NA NA 42908969 3.19499999999999
SLC9A3 ENSG00000066230 5 Lassosum 0.0579029520181388 0.442685026653935 NA NA NA NA -1.39636420748078 NA NA NA NA NA 498936 2.88300000000001
ASPM ENSG00000066279 1 Lassosum 0.0156643199065994 0.796512711757827 NA NA NA NA 0.00913784449751517 NA NA NA NA NA 197084541 2.82599999999999
CD84 ENSG00000066294 1 Lassosum 0.036969818404971 0.518358907491345 NA NA NA NA -0.0852487767957944 NA NA NA NA NA 160530095 3.023
ELOVL1 ENSG00000066322 1 Lassosum -0.00324790126949437 0.16980025820326 NA NA NA NA 0.0549204246510332 NA NA NA NA NA 43831382 3.21000000000001
SPI1 ENSG00000066336 11 Lassosum -0.00274037743269417 0.456387831040893 NA NA NA NA -4.5220195347387 NA NA NA NA NA 47388269 1.98099999999999
ZNRD1 ENSG00000066379 6 Lassosum 0.164403871448516 0.762075519492239 NA NA NA NA 0.0800664183911282 NA NA NA NA NA 30029681 1.73599999999999
ZBTB11 ENSG00000066422 3 Lassosum -0.00325732786712796 0.413974706030798 NA NA NA NA -1.30262335501194 NA NA NA NA NA 101382036 6.31300000000002
ATXN3 ENSG00000066427 14 Lassosum 0.136721400958063 NA NA NA NA NA NA NA NA NA NA NA 92548930 1.99299999999999
GOLGA5 ENSG00000066455 14 Lassosum -0.00287584259636731 0.378716183347891 NA NA NA NA -0.0330933488771097 NA NA NA NA NA 93283442 1.16199999999998
LRRC40 ENSG00000066557 1 Lassosum -0.00318085068490004 0.365616085435569 NA NA NA NA -0.0658502927953446 NA NA NA NA NA 70640895 5.16499999999996
ISOC1 ENSG00000066583 5 Lassosum 0.0739789971867671 0.254165821013378 NA NA NA NA -15.9705795076883 NA NA NA NA NA 128440082 2.74700000000001
TRMT11 ENSG00000066651 6 Lassosum 0.00463423515867378 0.927855612749272 NA NA NA NA -0.0113921773992447 NA NA NA NA NA 126334256 3.73699999999997
THUMPD1 ENSG00000066654 16 Lassosum 0.0139696028304217 0.078246877064618 NA NA NA NA 0.116077156948111 NA NA NA NA NA 20749196 0.930999999999983
MSANTD3 ENSG00000066697 9 Lassosum 0.0106389321337265 0.357939362314794 NA NA NA NA 0.944046483218275 NA NA NA NA NA 103201474 2.09399999999999
KIF26A ENSG00000066735 14 Lassosum -0.00237151317110262 0.592316091507041 NA NA NA NA 0.07688471416955 NA NA NA NA NA 104626145 4.20700000000005
ATG2B ENSG00000066739 14 Lassosum -0.00325395628914671 0.00270594727382388 NA NA NA NA 0.265978147758546 NA NA NA NA NA 96788901 1.47199999999998
ARFGEF1 ENSG00000066777 8 Lassosum -0.00287268855497658 0.556331393580555 NA NA NA NA 1.25469807048219 NA NA NA NA NA 68170829 2.44100000000003
ZFAT ENSG00000066827 8 Lassosum 0.0042248228761621 0.486807790328181 NA NA NA NA -0.0798222144176656 NA NA NA NA NA 135607661 1.92500000000001
MTFR1 ENSG00000066855 8 Lassosum 0.0508901847912783 0.598671281526599 NA NA NA NA -0.241833215158065 NA NA NA NA NA 66620232 1.98400000000004
STAG3 ENSG00000066923 7 Lassosum 0.0164615260333768 0.641170532057894 NA NA NA NA -1.85605120502736 NA NA NA NA NA 99797148 2.65299999999996
FECH ENSG00000066926 18 Lassosum 0.0215582428001783 0.733926603926024 NA NA NA NA 0.199428960212211 NA NA NA NA NA 55234759 2.63499999999999
MYO9A ENSG00000066933 15 Lassosum 0.0152699600312747 0.810094831615232 NA NA NA NA 0.0187826656927654 NA NA NA NA NA 72262775 1.05599999999998
PFKP ENSG00000067057 10 Lassosum 0.133024407111061 0.210757839121091 NA NA NA NA -1.39410394908379 NA NA NA NA NA 3144808 2.88900000000001
IDI1 ENSG00000067064 10 Lassosum 0.00257651368702849 0.298131508479482 NA NA NA NA 0.115956187960962 NA NA NA NA NA 1090479 2.5
SP100 ENSG00000067066 2 Lassosum 0 NA NA NA NA NA NA NA NA NA NA NA 231344731 3.97000000000003
