# Supplementary material for: SUMMIT: An integrative approach for better transcriptomic data imputation improves causal gene identification
Source: Nat Commun. 2022 Oct 25;13:6336. doi: 10.1038/s41467-022-34016-y (PMC9593997; doi:10.1038/s41467-022-34016-y)
Supplement: Supplementary file 7 — Source Data [file 41467_2022_34016_MOESM7_ESM.zip › Source Data/Figure-3/real-data-new/Lassosum/AST/AST-80]

gene_symbol gene_id chromosome model_best r2_test p_SCAD p_ElNet p_LASSO p_MCP p_MNet z_SCAD z_ElNet z_LASSO z_MCP z_MNet p_ACAT gene_pos runtime
ALG8 ENSG00000159063 11 Lassosum 0.00452029318008784 0.690019115519283 NA NA NA NA 0.17557692625479 NA NA NA NA NA 77831344 4.313
FBXW5 ENSG00000159069 9 Lassosum 0.128130344255986 0.453426561301619 NA NA NA NA -0.228098436881829 NA NA NA NA NA 139837017 3.767
C21orf59 ENSG00000159079 21 Lassosum 0.0040284603361489 0.805535150555586 NA NA NA NA -0.0333057678585001 NA NA NA NA NA 33974782 0.958
SYNJ1 ENSG00000159082 21 Lassosum -0.000191841493065059 0.390883994080594 NA NA NA NA -0.106205113316082 NA NA NA NA NA 34050714 1.106
PAXBP1 ENSG00000159086 21 Lassosum -0.00323807053588476 0.305255570437684 NA NA NA NA -0.244151404439881 NA NA NA NA NA 34125189 0.642999999999999
IFNAR2 ENSG00000159110 21 Lassosum 0.0259891826139322 0.321136059322042 NA NA NA NA 0.183089652525329 NA NA NA NA NA 34620087 0.661
MRPL10 ENSG00000159111 17 Lassosum 0.0309639194360372 0.042900010438227 NA NA NA NA -4.3219963278679 NA NA NA NA NA 45904769 1.564
IFNGR2 ENSG00000159128 21 Lassosum 0.0496060639072975 0.255120864499466 NA NA NA NA 0.296942276925307 NA NA NA NA NA 34813428 0.742000000000001
GART ENSG00000159131 21 Lassosum -0.0019699930998538 0.321873742385536 NA NA NA NA 0.013108637692446 NA NA NA NA NA 34896017 0.842000000000001
SON ENSG00000159140 21 Lassosum -0.000249184842809669 0.993904391504005 NA NA NA NA 0.0130865408815813 NA NA NA NA NA 34932368 0.777000000000001
DONSON ENSG00000159147 21 Lassosum -0.00207481101312568 0.237383190816731 NA NA NA NA -0.737554914696067 NA NA NA NA NA 34954398 0.881
SV2A ENSG00000159164 1 Lassosum 0.00443205713263717 0.293873559707129 NA NA NA NA -0.118211121157544 NA NA NA NA NA 149882152 4.537
LAD1 ENSG00000159166 1 Lassosum 0 NA NA NA NA NA NA NA NA NA NA NA 201355554 4.054
CSRP1 ENSG00000159176 1 Lassosum 0.00388494969337294 0.0566117505888372 NA NA NA NA 0.034634845704079 NA NA NA NA NA 201465621 3.305
C1QC ENSG00000159189 1 Lassosum 0.00583922019987726 0.108954495471409 NA NA NA NA 0.108278324957336 NA NA NA NA NA 22972363 3.066
ATP5G1 ENSG00000159199 17 Lassosum 0.0699551863150307 0.00435097922065204 NA NA NA NA -0.510872235090762 NA NA NA NA NA 46971680 1.431
RCAN1 ENSG00000159200 21 Lassosum -0.00225895760162587 0.531334085164598 NA NA NA NA -0.782766826441349 NA NA NA NA NA 35936440 1.91
UBE2Z ENSG00000159202 17 Lassosum 0.256169598733153 0.0111383064478443 NA NA NA NA -8.22987880486788 NA NA NA NA NA 46996074 1.739
C1orf51 ENSG00000159208 1 Lassosum -0.0032318314116957 0.00141502780103089 NA NA NA NA -0.0427560837807867 NA NA NA NA NA 150257229 4.49
SNF8 ENSG00000159210 17 Lassosum 0.0136074932722431 4.36307633312714e-06 NA NA NA NA 8.03415734351136 NA NA NA NA NA 47014578 1.33900000000001
CLIC6 ENSG00000159212 21 Lassosum 0.00349109281262205 0.724569315372126 NA NA NA NA 0.120262565480653 NA NA NA NA NA 36066106 0.795000000000002
CCDC24 ENSG00000159214 1 Lassosum 0.0227952351460675 0.593620265840249 NA NA NA NA -0.171336202620139 NA NA NA NA NA 44459615 3.995
RUNX1 ENSG00000159216 21 Lassosum 0 NA NA NA NA NA NA NA NA NA NA NA 36758572 0.789000000000001
CBR1 ENSG00000159228 21 Lassosum 0.157145482218695 0.157324177928241 NA NA NA NA 0.257164808744953 NA NA NA NA NA 37443851 0.975999999999999
CBR3 ENSG00000159231 21 Lassosum 0.0148947921504426 0.770438848603815 NA NA NA NA -0.134616277512782 NA NA NA NA NA 37513037 0.923000000000002
C2orf81 ENSG00000159239 2 Lassosum 0.00214416255443339 0.94931874131301 NA NA NA NA 0.00698302000795043 NA NA NA NA NA 74645011 4.316
TUBBP5 ENSG00000159247 9 Lassosum 0.0607311117694959 0.649664475703508 NA NA NA NA -0.906169201957481 NA NA NA NA NA 141058193 2.296
MORC3 ENSG00000159256 21 Lassosum 0.0573392408436023 0.544935496374059 NA NA NA NA 0.122794467829636 NA NA NA NA NA 37725466 2.076
CHAF1B ENSG00000159259 21 Lassosum 0.0301921847346235 0.717988238419965 NA NA NA NA -0.00496048634510016 NA NA NA NA NA 37773400 0.649999999999999
HLCS ENSG00000159267 21 Lassosum 0.109772365749925 0.524320234618929 NA NA NA NA -5.20955868397808 NA NA NA NA NA 38243014 0.691000000000003
ARHGAP27 ENSG00000159314 17 Lassosum 0.000635617545566292 0.010753878833233 NA NA NA NA -0.798663062110091 NA NA NA NA NA 43491531 0.823999999999998
ADPGK ENSG00000159322 15 Lassosum 0.029850630908406 0.0414075080287994 NA NA NA NA 0.309993735506037 NA NA NA NA NA 73060948 1.448
PTMS ENSG00000159335 12 Lassosum 0.000662796028854218 0.805001549602923 NA NA NA NA -0.0560863541624786 NA NA NA NA NA 6877399 2.78699999999999
PADI4 ENSG00000159339 1 Lassosum 0.114019786764952 0.625636369620732 NA NA NA NA -1.28184124454237 NA NA NA NA NA 17662594 6.16200000000001
ADIPOR1 ENSG00000159346 1 Lassosum 0.0216985273431181 0.44604287553699 NA NA NA NA 0.0587798122365512 NA NA NA NA NA 202918825 3.093
CYB5R1 ENSG00000159348 1 Lassosum 0.112010298954642 0.593581168976752 NA NA NA NA 0.141474284127668 NA NA NA NA NA 202933702 2.556
PSMD4 ENSG00000159352 1 Lassosum 0.055094931992035 0.0845511013838312 NA NA NA NA -0.12196802717053 NA NA NA NA NA 151233567 2.70399999999999
ATP13A2 ENSG00000159363 1 Lassosum 0.0539634995331026 0.585425913110913 NA NA NA NA 0.00779955963120938 NA NA NA NA NA 17325438 2.28100000000001
M1AP ENSG00000159374 2 Lassosum 0.00832767048580585 0.218749236774705 NA NA NA NA 0.075272830635846 NA NA NA NA NA 74830237 4.81700000000001
PSMB4 ENSG00000159377 1 Lassosum 0.0107545508025769 0.00285199209072214 NA NA NA NA -0.0381968908850287 NA NA NA NA NA 151373215 3.973
BTG2 ENSG00000159388 1 Lassosum 0.0563962075072574 0.782149583071626 NA NA NA NA -0.9975476913563 NA NA NA NA NA 203276674 3.715
HK2 ENSG00000159399 2 Lassosum 0.00477163584832052 0.607012693042308 NA NA NA NA -0.174642070329807 NA NA NA NA NA 75090797 4.349
C1R ENSG00000159403 12 Lassosum -0.00301475764431425 0.365202246357002 NA NA NA NA 0.00484714395196617 NA NA NA NA NA 7216358 2.04899999999999
CELF3 ENSG00000159409 1 Lassosum -0.000974909789693168 0.0946960306682945 NA NA NA NA -0.100151803652117 NA NA NA NA NA 151682085 3.96300000000001
ALDH4A1 ENSG00000159423 1 Lassosum 0.120284987956169 0.0316526064515012 NA NA NA NA 0.140818928693568 NA NA NA NA NA 19213600 4.04899999999999
STARD9 ENSG00000159433 15 Lassosum 0.0268336471404499 0.102636139006317 NA NA NA NA 0.0051683855212425 NA NA NA NA NA 42940518 1.44500000000001
THEM4 ENSG00000159445 1 Lassosum 0.154547535112601 0.50959490185402 NA NA NA NA -5.54229824095515 NA NA NA NA NA 151864172 2.32899999999999
UBR1 ENSG00000159459 15 Lassosum -0.00311797244358192 0.228457954961494 NA NA NA NA 0.17438359076664 NA NA NA NA NA 43316703 1.084
AMFR ENSG00000159461 16 Lassosum 0.00701721016635515 0.710726013574023 NA NA NA NA 4.38305934849607 NA NA NA NA NA 56427407 2.377
MED8 ENSG00000159479 1 Lassosum 0.00900838476359622 0.00201458191670003 NA NA NA NA 0.753761114927132 NA NA NA NA NA 43852533 2.875
RGL4 ENSG00000159496 22 Lassosum 0.0994751454385908 0.88400965952271 NA NA NA NA 0.00504505131312693 NA NA NA NA NA 24035843 0.602000000000004
ISL2 ENSG00000159556 15 Lassosum 0.0921717493866603 0.0192147031277721 NA NA NA NA -8.00184618686474 NA NA NA NA NA 76631941 1.494
RSPRY1 ENSG00000159579 16 Lassosum 0.00387194181764228 0.617893024466933 NA NA NA NA 0.0452156195038353 NA NA NA NA NA 57247218 1.33199999999999
CCDC17 ENSG00000159588 1 Lassosum 0.0289014179268725 0.0340657737477294 NA NA NA NA -1.44468414362615 NA NA NA NA NA 46087722 3.53
GPBP1L1 ENSG00000159592 1 Lassosum -0.00244912322547397 0.000806273555902292 NA NA NA NA -0.019518143632547 NA NA NA NA NA 46123380 2.64800000000001
NAE1 ENSG00000159593 16 Lassosum 0.000151077324030302 0.619243024221639 NA NA NA NA -1.76226860417055 NA NA NA NA NA 66871968 1.34900000000002
TMEM69 ENSG00000159596 1 Lassosum 0.0181201027174267 0.00129131867061021 NA NA NA NA -0.0671717460868227 NA NA NA NA NA 46156500 2.65599999999998
GPR114 ENSG00000159618 16 Lassosum 0.0101301411780674 0.0288205440624148 NA NA NA NA -0.482932074043663 NA NA NA NA NA 57600963 1.857
CCDC135 ENSG00000159625 16 Lassosum 0.391078706065355 0.138970144712766 NA NA NA NA 0.0291592661098237 NA NA NA NA NA 57747211 2.10500000000002
ACE ENSG00000159640 17 Lassosum 0.0267513647079122 0.707147788020257 NA NA NA NA 0.0860000386922421 NA NA NA NA NA 61576813 0.73399999999998
TEPP ENSG00000159648 16 Lassosum 0.0994930342697813 0.0109271920051396 NA NA NA NA 0.258501959129565 NA NA NA NA NA 58016179 1.37900000000002
EFCAB14 ENSG00000159658 1 Lassosum 0.110892438717073 0.269415100936563 NA NA NA NA -0.620354115685734 NA NA NA NA NA 47154595 2.88400000000001
SPON2 ENSG00000159674 4 Lassosum 0.020479177881583 0.612008688837176 NA NA NA NA 0.0896260791858045 NA NA NA NA NA 1181735 7.04499999999999
CHCHD6 ENSG00000159685 3 Lassosum 0.00297367777337298 0.0335860216661929 NA NA NA NA -0.0980897605554567 NA NA NA NA NA 126551156 5.47300000000001
CTBP1 ENSG00000159692 4 Lassosum 0.00652627750218504 0.0416022536787628 NA NA NA NA 4.2886346666347 NA NA NA NA NA 1224488 2.62100000000001
TPPP3 ENSG00000159713 16 Lassosum 0 NA NA NA NA NA NA NA NA NA NA NA 67425575 0.884999999999991
ZDHHC1 ENSG00000159714 16 Lassosum 0.0455054063112773 0.792453025788094 NA NA NA NA -0.034268760634678 NA NA NA NA NA 67439529 1.261
ATP6V0D1 ENSG00000159720 16 Lassosum 0.182383926920423 0.972534162320168 NA NA NA NA 0.037814112136127 NA NA NA NA NA 67493528 1.49300000000002
AGRP ENSG00000159723 16 Lassosum 0 NA NA NA NA NA NA NA NA NA NA NA 67517095 0.73399999999998
ZFYVE28 ENSG00000159733 4 Lassosum 0.0845006465789281 0.769645922412135 NA NA NA NA 0.122863572645485 NA NA NA NA NA 2345849 2.64099999999999
RLTPR ENSG00000159753 16 Lassosum 0.00124886591565687 0.0009301678121056 NA NA NA NA -10.2223093993307 NA NA NA NA NA 67685147 0.731000000000023
C16orf86 ENSG00000159761 16 Lassosum 0.072439415435681 0.991601982028449 NA NA NA NA -0.00143850191675317 NA NA NA NA NA 67701690 1.10599999999999
FAM131B ENSG00000159784 7 Lassosum 0.0392826190873407 0.251032740176495 NA NA NA NA 0.0321146184341987 NA NA NA NA NA 143055178 4.68699999999998
RGS12 ENSG00000159788 4 Lassosum 0.0545302592179854 0.00044896521244444 NA NA NA NA 2.76782930732566 NA NA NA NA NA 3368197 2.358
PSKH1 ENSG00000159792 16 Lassosum -0.00201430970173044 0.184386929784921 NA NA NA NA -0.107668583979675 NA NA NA NA NA 67945378 1.64500000000001
ZYX ENSG00000159840 7 Lassosum 0.0510252009957678 0.840365848877018 NA NA NA NA -0.0465286853080897 NA NA NA NA NA 143083188 1.59699999999998
ABR ENSG00000159842 17 Lassosum 0.0153953771359133 0.538554860158145 NA NA NA NA 0.0695560172197662 NA NA NA NA NA 1019536 1.49100000000001
CCDC117 ENSG00000159873 22 Lassosum 0.0188701289382636 0.18630951858595 NA NA NA NA -0.163672562458792 NA NA NA NA NA 29176972 0.552999999999997
ZNF230 ENSG00000159882 19 Lassosum 0.00273951426316166 0.240300839922234 NA NA NA NA 0.254164832518005 NA NA NA NA NA 44512589 1.53199999999998
CCDC107 ENSG00000159884 9 Lassosum 0.0273575107366861 0.598896758831889 NA NA NA NA 0.00040541706233049 NA NA NA NA NA 35659904 2.87200000000001
ZNF222 ENSG00000159885 19 Lassosum -0.00322055943929 0.00791536007417914 NA NA NA NA 0.23384278087748 NA NA NA NA NA 44533379 0.759999999999991
NPR2 ENSG00000159899 9 Lassosum -0.00325636628635007 0.150315855101721 NA NA NA NA -1.30428621169274 NA NA NA NA NA 35800940 3.25
ZNF890P ENSG00000159904 7 Lassosum 0.135005533875623 0.0468206977245093 NA NA NA NA 1.56805903361615 NA NA NA NA NA 5172523 1.66
ZNF221 ENSG00000159905 19 Lassosum 0.0102846573363071 0.710791702159963 NA NA NA NA 0.0326353775275489 NA NA NA NA NA 44463618 1.49699999999999
ZNF233 ENSG00000159915 19 Lassosum 0 NA NA NA NA NA NA NA NA NA NA NA 44766894 0.807999999999993
ZNF235 ENSG00000159917 19 Lassosum 0.00123839703937123 0.0947800136187857 NA NA NA NA 0.0573955971184912 NA NA NA NA NA 44771040 0.815000000000026
GNE ENSG00000159921 9 Lassosum -0.000676165162867282 0.910709097865924 NA NA NA NA -0.114220037554237 NA NA NA NA NA 36245745 1.72099999999998
TNFRSF13C ENSG00000159958 22 Lassosum 0.0732512597026159 0.350953916672816 NA NA NA NA 0.131369048808528 NA NA NA NA NA 42321933 0.52200000000002
ARHGAP35 ENSG00000160007 19 Lassosum 0.0173821355177275 0.333168176646838 NA NA NA NA -0.00780988472972372 NA NA NA NA NA 47465133 0.75
PTGIR ENSG00000160013 19 Lassosum 0.01078846057968 0.00912478336733608 NA NA NA NA -0.263994941762731 NA NA NA NA NA 47126050 1.14500000000001
CALM3 ENSG00000160014 19 Lassosum -0.00236542358355285 0.00133362374399799 NA NA NA NA -1.86949375825577 NA NA NA NA NA 47109190 0.758999999999986
DFFA ENSG00000160049 1 Lassosum 0.00584628496626227 0.203275945650273 NA NA NA NA -8.58704544657897 NA NA NA NA NA 10524581 5.82000000000002
CCDC28B ENSG00000160050 1 Lassosum -0.000793802295413482 0.607223403766723 NA NA NA NA -0.229153058969951 NA NA NA NA NA 32668487 2.23000000000002
IQCC ENSG00000160051 1 Lassosum -0.00325499005047214 0.0901427031812232 NA NA NA NA 0.0553219070955211 NA NA NA NA NA 32672762 2.62299999999999
TMEM234 ENSG00000160055 1 Lassosum -0.00185446462833494 0.157487935402998 NA NA NA NA -0.0121519319829661 NA NA NA NA NA 32684022 2.18199999999999
BSDC1 ENSG00000160058 1 Lassosum 0 NA NA NA NA NA NA NA NA NA NA NA 32845518 2.88
ATAD3B ENSG00000160072 1 Lassosum 0.0610780528924769 0.383051586649772 NA NA NA NA 0.0101983474266526 NA NA NA NA NA 1420185 2.18000000000001
SSU72 ENSG00000160075 1 Lassosum 0.0742590269175116 0.344988849520956 NA NA NA NA 2.87843146150791 NA NA NA NA NA 1493651 1.898
UBE2J2 ENSG00000160087 1 Lassosum -0.00318288965713664 0.672110867687287 NA NA NA NA 0.00433985289229417 NA NA NA NA NA 1199277 2.434
ZNF362 ENSG00000160094 1 Lassosum 0.0217974802721227 0.00080238943090621 NA NA NA NA -1.05770388003346 NA NA NA NA NA 33744233 2.03399999999999
