# Supplementary material for: SUMMIT: An integrative approach for better transcriptomic data imputation improves causal gene identification
Source: Nat Commun. 2022 Oct 25;13:6336. doi: 10.1038/s41467-022-34016-y (PMC9593997; doi:10.1038/s41467-022-34016-y)
Supplement: Supplementary file 7 — Source Data [file 41467_2022_34016_MOESM7_ESM.zip › Source Data/Figure-3/real-data-new/Lassosum/AST/AST-81]

gene_symbol gene_id chromosome model_best r2_test p_SCAD p_ElNet p_LASSO p_MCP p_MNet z_SCAD z_ElNet z_LASSO z_MCP z_MNet p_ACAT gene_pos runtime
FNDC5 ENSG00000160097 1 Lassosum 0.000158905470413417 0.079348542253364 NA NA NA NA -2.00127252631598 NA NA NA NA NA 33332976 6.305
CPAMD8 ENSG00000160111 19 Lassosum 0.157850364938886 0.410802209120823 NA NA NA NA -0.269044600238822 NA NA NA NA NA 17070691 2.144
NR2F6 ENSG00000160113 19 Lassosum -0.00316630098665183 0.064680972211302 NA NA NA NA 0.861760049445529 NA NA NA NA NA 17349720 0.83
ANKLE1 ENSG00000160117 19 Lassosum 0.036729950326615 0.890820266220966 NA NA NA NA 0.0220431713023304 NA NA NA NA NA 17395454 0.84
CCDC58 ENSG00000160124 3 Lassosum 0.0168364393778657 0.015783188954038 NA NA NA NA -1.45410174988801 NA NA NA NA NA 122090258 4.861
KALRN ENSG00000160145 3 Lassosum 0.015105379093222 0.0662804284943299 NA NA NA NA -0.14356594794929 NA NA NA NA NA 124119453 3.899
CILP2 ENSG00000160161 19 Lassosum -0.00200400249603905 0.0200602138017423 NA NA NA NA 0.17731767122267 NA NA NA NA NA 19653262 1.096
FAM86C2P ENSG00000160172 11 Lassosum 0.0127119885176595 0.543944278732573 NA NA NA NA -0.0547123782955229 NA NA NA NA NA 67565963 3.992
ABCG1 ENSG00000160179 21 Lassosum 0.0089931185046489 0.203493474323063 NA NA NA NA -0.542417350373633 NA NA NA NA NA 43668576 1.274
TFF3 ENSG00000160180 21 Lassosum 0.0333933126842068 0.0110860295902437 NA NA NA NA -0.453623832999467 NA NA NA NA NA 43733769 0.975999999999999
TMPRSS3 ENSG00000160183 21 Lassosum 0.125692085171434 0.00245088378555425 NA NA NA NA 0.226439596582969 NA NA NA NA NA 43804477 1.12
UBASH3A ENSG00000160185 21 Lassosum 0.0933893639941833 0.22874464554853 NA NA NA NA -0.446229161312594 NA NA NA NA NA 43845899 1.1
RSPH1 ENSG00000160188 21 Lassosum 0 NA NA NA NA NA NA NA NA NA NA NA 43904530 1.305
SLC37A1 ENSG00000160190 21 Lassosum 0.0200831094556886 0.582326822206328 NA NA NA NA -0.0385398567541775 NA NA NA NA NA 43958839 0.875999999999998
PDE9A ENSG00000160191 21 Lassosum 0.0614131220432522 0.736933749113013 NA NA NA NA 0.0982267940231236 NA NA NA NA NA 44134682 0.98
WDR4 ENSG00000160193 21 Lassosum 0.0550181308017916 0.193070974831619 NA NA NA NA 0.301491064003877 NA NA NA NA NA 44281441 1.125
NDUFV3 ENSG00000160194 21 Lassosum 0.220105900936471 0.574405627864575 NA NA NA NA -0.0970680778839114 NA NA NA NA NA 44314768 0.905999999999999
PKNOX1 ENSG00000160199 21 Lassosum 0.00265522017256892 0.20601002018067 NA NA NA NA -1.36970637458224 NA NA NA NA NA 44424396 1.045
CBS ENSG00000160200 21 Lassosum 0.191928308365529 0.156856644253755 NA NA NA NA -1.61976030034946 NA NA NA NA NA 44485177 1.189
U2AF1 ENSG00000160201 21 Lassosum 0.0138146524376336 0.293069865221475 NA NA NA NA -3.4534294840296 NA NA NA NA NA 44520381 0.668999999999997
RRP1B ENSG00000160208 21 Lassosum 0.0362036101144317 0.0528510664115164 NA NA NA NA -6.95403197926635 NA NA NA NA NA 45097693 0.573999999999998
PDXK ENSG00000160209 21 Lassosum 0.120390503288812 0.84527019754475 NA NA NA NA -0.101133280931154 NA NA NA NA NA 45160581 0.514999999999993
CSTB ENSG00000160213 21 Lassosum 0.14310907328689 0.0644226698594356 NA NA NA NA -0.9626915927537 NA NA NA NA NA 45194359 0.510999999999996
RRP1 ENSG00000160214 21 Lassosum 0.0311270669292072 0.0631851584966941 NA NA NA NA -0.0509519765872837 NA NA NA NA NA 45217284 0.606999999999999
AGPAT3 ENSG00000160216 21 Lassosum 0.0147907880112943 0.352402019551339 NA NA NA NA 0.173223082590142 NA NA NA NA NA 45345742 0.615000000000002
TRAPPC10 ENSG00000160218 21 Lassosum 0.0310636057561585 0.465926673597048 NA NA NA NA 0.00299462212219515 NA NA NA NA NA 45479316 0.518999999999998
C21orf33 ENSG00000160221 21 Lassosum 0.212993442031092 0.855646966815429 NA NA NA NA -0.0159627108678733 NA NA NA NA NA 45559546 0.625999999999998
ICOSLG ENSG00000160223 21 Lassosum 0.0793464944826756 0.0111930164362768 NA NA NA NA 1.11115837556533 NA NA NA NA NA 45651861 0.634
AIRE ENSG00000160224 21 Lassosum -0.00232497419597677 0.79738776163131 NA NA NA NA -0.0276219287124657 NA NA NA NA NA 45712126 0.590000000000003
C21orf2 ENSG00000160226 21 Lassosum 0.231711291065675 0.0247891254972991 NA NA NA NA 0.72409813247748 NA NA NA NA NA 45754056 0.664000000000001
ZNF66P ENSG00000160229 19 Lassosum 0.086825653538282 0.240862674779087 NA NA NA NA 2.57281037624413 NA NA NA NA NA 20975516 0.859000000000002
LRRC3 ENSG00000160233 21 Lassosum 0.0517627860706992 0.366209187839948 NA NA NA NA 0.125259559905785 NA NA NA NA NA 45877054 0.633000000000003
ITGB2 ENSG00000160255 21 Lassosum 0.194640797266224 0.700727834377325 NA NA NA NA 0.171202712689777 NA NA NA NA NA 46328886 0.909999999999997
FAM207A ENSG00000160256 21 Lassosum 0.00371643736870886 0.4108275374591 NA NA NA NA 1.01829811495434 NA NA NA NA NA 46378414 0.908999999999999
RALGDS ENSG00000160271 9 Lassosum -0.00171880423848547 0.398212326589038 NA NA NA NA -0.106531702505472 NA NA NA NA NA 136006204 2.131
FTCD ENSG00000160282 21 Lassosum 0.0250828589707035 0.0761650464123802 NA NA NA NA 0.164656048314938 NA NA NA NA NA 47565828 0.751000000000005
SPATC1L ENSG00000160284 21 Lassosum 0.053531426164815 0.460499829575249 NA NA NA NA 0.500205362203593 NA NA NA NA NA 47592726 0.986999999999995
LSS ENSG00000160285 21 Lassosum 0.0664352841884858 0.858361461846317 NA NA NA NA 1.1519488380406 NA NA NA NA NA 47628549 0.734999999999999
VAV2 ENSG00000160293 9 Lassosum 0.0196088692399444 0.925508275983422 NA NA NA NA -0.0828924809592738 NA NA NA NA NA 136742371 2.2
MCM3AP ENSG00000160294 21 Lassosum 0.0951171554735116 0.74807677681481 NA NA NA NA -0.568229874268081 NA NA NA NA NA 47680629 0.727000000000004
C21orf58 ENSG00000160298 21 Lassosum 0.00845177371125783 0.692794424369435 NA NA NA NA 0.0497772319886745 NA NA NA NA NA 47731942 0.695
PCNT ENSG00000160299 21 Lassosum 0.102769033988423 0.753547820393924 NA NA NA NA 3.82208055150062 NA NA NA NA NA 47804859 1.305
DIP2A ENSG00000160305 21 Lassosum 0.241154451100552 0.636054920006021 NA NA NA NA 3.89987880528869 NA NA NA NA NA 47934369 0.418999999999997
S100B ENSG00000160307 21 Lassosum 0.22016742265404 0.566703078639036 NA NA NA NA 7.45196821048715 NA NA NA NA NA 48021998 0.405000000000001
PRMT2 ENSG00000160310 21 Lassosum 0.111367183879847 0.450740794420464 NA NA NA NA 0.681692108314483 NA NA NA NA NA 48070057 0.483000000000004
CLDND2 ENSG00000160318 19 Lassosum 0.000478537829051939 0.14133551767207 NA NA NA NA -0.00438346834956594 NA NA NA NA NA 51871304 1.266
ADAMTS13 ENSG00000160323 9 Lassosum 0.0417159698613963 0.942946365811044 NA NA NA NA 0.00861278757500409 NA NA NA NA NA 136301993 3.05399999999999
CACFD1 ENSG00000160325 9 Lassosum 0.045457510955674 0.430187809326981 NA NA NA NA 0.1345211055643 NA NA NA NA NA 136330529 1.644
SLC2A6 ENSG00000160326 9 Lassosum 0.00073686376399118 0.322130791083894 NA NA NA NA -0.00558916219634144 NA NA NA NA NA 136340238 2.179
ZNF761 ENSG00000160336 19 Lassosum 0.0912641236305229 0.951716984903511 NA NA NA NA -0.00765306194758053 NA NA NA NA NA 53948371 0.887999999999991
C9orf116 ENSG00000160345 9 Lassosum -0.00297307995030649 0.753508532371163 NA NA NA NA 0.0113321882839914 NA NA NA NA NA 138390303 2.29000000000001
ZNF714 ENSG00000160352 19 Lassosum 0.00473924066890774 0.432661901533894 NA NA NA NA -0.369194587289852 NA NA NA NA NA 21286519 1.366
GPSM1 ENSG00000160360 9 Lassosum 0.0126271201995368 0.0247871892384774 NA NA NA NA -3.54761400041109 NA NA NA NA NA 139237994 1.764
C19orf47 ENSG00000160392 19 Lassosum 0.0251671087991748 0.240721880720306 NA NA NA NA -1.41749518480457 NA NA NA NA NA 40839938 1.015
C9orf117 ENSG00000160401 9 Lassosum -0.000660081616760122 0.0387508396673752 NA NA NA NA 0.0100624407909444 NA NA NA NA NA 130473774 2.19499999999999
TOR2A ENSG00000160404 9 Lassosum 0.0299535705107421 0.555664548880571 NA NA NA NA 0.0390168342330755 NA NA NA NA NA 130495703 2.301
ST6GALNAC6 ENSG00000160408 9 Lassosum 0.0577422390288873 0.316753956193977 NA NA NA NA -0.15394995900886 NA NA NA NA NA 130657643 1.253
SHKBP1 ENSG00000160410 19 Lassosum 0.0866968812169665 0.0109721556852165 NA NA NA NA -5.3521931056833 NA NA NA NA NA 41090031 1.08399999999999
RDH13 ENSG00000160439 19 Lassosum 0.145935992710295 0.353105869980663 NA NA NA NA -0.488091079751162 NA NA NA NA NA 55566567 1.057
ZER1 ENSG00000160445 9 Lassosum -0.00254338306820578 0.751410067718283 NA NA NA NA -0.40587491071616 NA NA NA NA NA 131513379 1.782
ZDHHC12 ENSG00000160446 9 Lassosum -0.00325239064990157 0.655585244955875 NA NA NA NA -0.0923970424535378 NA NA NA NA NA 131484777 1.898
PKN3 ENSG00000160447 9 Lassosum 0.360553555070372 0.336744529192592 NA NA NA NA 0.212456500875367 NA NA NA NA NA 131473999 1.32599999999999
SPTBN4 ENSG00000160460 19 Lassosum 0.00571567828624542 0.0602722641163409 NA NA NA NA -0.271479096459739 NA NA NA NA NA 41027259 1.065
BRSK1 ENSG00000160469 19 Lassosum -0.00293887871804799 0.238144820526028 NA NA NA NA 0.332514834625804 NA NA NA NA NA 55808670 1.24199999999999
COX6B2 ENSG00000160471 19 Lassosum 0.184578960853489 0.834296189630057 NA NA NA NA -0.00491255554334317 NA NA NA NA NA 55863428 1.23699999999999
PPAPDC3 ENSG00000160539 9 Lassosum 0.0211376607959837 0.309545782149215 NA NA NA NA 0.0617863062907433 NA NA NA NA NA 134174865 2.048
TAOK1 ENSG00000160551 17 Lassosum -0.00224505693848864 0.745268097499138 NA NA NA NA 0.00977095628799962 NA NA NA NA NA 27798202 1.149
MED27 ENSG00000160563 9 Lassosum 0.12892176011348 0.339775677351514 NA NA NA NA -0.0170416215225839 NA NA NA NA NA 134845394 2.003
DEDD2 ENSG00000160570 19 Lassosum 0.0189809814541604 0.561730662986445 NA NA NA NA -0.10274490070431 NA NA NA NA NA 42713521 1.29599999999999
SIK3 ENSG00000160584 11 Lassosum -0.00135984273434797 0.109827581278782 NA NA NA NA 0.174902554660323 NA NA NA NA NA 116841635 2.667
MPZL3 ENSG00000160588 11 Lassosum 0.146598627464762 0.191330522727715 NA NA NA NA -0.577302230118158 NA NA NA NA NA 118110237 2.506
AMICA1 ENSG00000160593 11 Lassosum 0.0163001588686543 0.321147124927204 NA NA NA NA 0.161515227646861 NA NA NA NA NA 118080132 1.81599999999999
NEK8 ENSG00000160602 17 Lassosum -0.00316806576632089 0.948703232944071 NA NA NA NA 0.0209936365751482 NA NA NA NA NA 27061694 1.22500000000001
TLCD1 ENSG00000160606 17 Lassosum 0.00344305939280776 0.0430950096358528 NA NA NA NA 0.308037403105385 NA NA NA NA NA 27053159 1.13399999999999
PCSK7 ENSG00000160613 11 Lassosum 0.0329149840085053 0.526115731404241 NA NA NA NA -2.40332897465161 NA NA NA NA NA 117089147 3.07900000000001
SAFB ENSG00000160633 19 Lassosum -0.00210911341277287 0.457636111953333 NA NA NA NA 0.0249131520106786 NA NA NA NA NA 5645767 1.184
CD3G ENSG00000160654 11 Lassosum 4.10467578716434e-05 0.24931096064218 NA NA NA NA 0.186652157103976 NA NA NA NA NA 118220467 2.44600000000001
S100A1 ENSG00000160678 1 Lassosum 0.128026370611388 0.103136395883747 NA NA NA NA 0.0284175518360834 NA NA NA NA NA 153602457 4.721
CHTOP ENSG00000160679 1 Lassosum -0.00277912351249809 0.437689634874546 NA NA NA NA -1.34219392290284 NA NA NA NA NA 153612653 3.286
CXCR5 ENSG00000160683 11 Lassosum 0.0327070684573288 2.03028226998379e-10 NA NA NA NA 0.219859649027739 NA NA NA NA NA 118761491 2.50999999999999
ZBTB7B ENSG00000160685 1 Lassosum 0.00593465600436593 0.0228092005322412 NA NA NA NA 0.212818706286359 NA NA NA NA NA 154983062 3.751
FLAD1 ENSG00000160688 1 Lassosum -0.00290276067375417 0.0971107293144104 NA NA NA NA 0.09444854424827 NA NA NA NA NA 154960700 2.452
SHC1 ENSG00000160691 1 Lassosum 0.145252185514266 0.18507830790809 NA NA NA NA 0.241610503506749 NA NA NA NA NA 154940822 2.976
VPS11 ENSG00000160695 11 Lassosum 0.162403201588857 0.0316505384836561 NA NA NA NA -0.533527054946801 NA NA NA NA NA 118945545 2.262
NLRX1 ENSG00000160703 11 Lassosum 0 NA NA NA NA NA NA NA NA NA NA NA 119046001 1.44799999999998
ADAR ENSG00000160710 1 Lassosum 0.111283817807539 0.825213663115415 NA NA NA NA -0.00607963082403636 NA NA NA NA NA 154577506 3.25700000000001
IL6R ENSG00000160712 1 Lassosum 0.0373534645425312 0.793413915759713 NA NA NA NA 0.00129620350435345 NA NA NA NA NA 154409797 3.31900000000002
UBE2Q1 ENSG00000160714 1 Lassosum 0.0299645815600493 0.593225379892483 NA NA NA NA -0.00983410252763403 NA NA NA NA NA 154526278 2.25900000000001
CHRNB2 ENSG00000160716 1 Lassosum 0.0532700377669438 0.781890759782728 NA NA NA NA -0.000504097443632567 NA NA NA NA NA 154546379 2.268
CRTC2 ENSG00000160741 1 Lassosum -0.00254457518507345 0.000717378003284403 NA NA NA NA 0.690553302199367 NA NA NA NA NA 153925623 2.804
ANO10 ENSG00000160746 3 Lassosum 0.0519477514099912 0.0837151110532886 NA NA NA NA 0.182524670009422 NA NA NA NA NA 43564718 3.511
FDPS ENSG00000160752 1 Lassosum 0.00031005479693369 0.00178784290988156 NA NA NA NA 1.55795726262559 NA NA NA NA NA 155284498 2.84
RUSC1 ENSG00000160753 1 Lassosum 0.00355979418915198 0.0855731763311415 NA NA NA NA 0.0124767773070681 NA NA NA NA NA 155295796 3.15299999999999
GBAP1 ENSG00000160766 1 Lassosum 0.0595218599419857 0.021144918244539 NA NA NA NA 1.0013843297939 NA NA NA NA NA 155190415 2.62899999999999
FAM189B ENSG00000160767 1 Lassosum 0.00510471826357117 0.234523718351509 NA NA NA NA -0.0411993941816153 NA NA NA NA NA 155221135 2.94800000000001
PAQR6 ENSG00000160781 1 Lassosum 0.60745979381672 0.0855435706120156 NA NA NA NA -7.49576749263252 NA NA NA NA NA 156215543 2.63800000000001
PMF1 ENSG00000160783 1 Lassosum 0.015370389174564 0.0634922254584556 NA NA NA NA 1.16590558647406 NA NA NA NA NA 156197829 3.38
SLC25A44 ENSG00000160785 1 Lassosum -0.00206952553522188 0.496212888822853 NA NA NA NA -0.0474411440608155 NA NA NA NA NA 156173233 2.24299999999999
LMNA ENSG00000160789 1 Lassosum 0.0378291828175747 0.915646660626364 NA NA NA NA 0.0126918642462738 NA NA NA NA NA 156081122 2.23499999999999
CCR5 ENSG00000160791 3 Lassosum -0.00323161213812373 0.575117715513104 NA NA NA NA 2.07125550292351 NA NA NA NA NA 46414665 3.62800000000001
