# Supplementary material for: SUMMIT: An integrative approach for better transcriptomic data imputation improves causal gene identification
Source: Nat Commun. 2022 Oct 25;13:6336. doi: 10.1038/s41467-022-34016-y (PMC9593997; doi:10.1038/s41467-022-34016-y)
Supplement: Supplementary file 7 — Source Data [file 41467_2022_34016_MOESM7_ESM.zip › Source Data/Figure-3/real-data-new/Lassosum/AST/AST-82]

gene_symbol gene_id chromosome model_best r2_test p_SCAD p_ElNet p_LASSO p_MCP p_MNet z_SCAD z_ElNet z_LASSO z_MCP z_MNet p_ACAT gene_pos runtime
NBEAL2 ENSG00000160796 3 Lassosum 0.0368072551936228 0.664811748232846 NA NA NA NA 0.249437066312844 NA NA NA NA NA 47036183 5.999
CCDC12 ENSG00000160799 3 Lassosum 0.00647453152814248 0.801331986613268 NA NA NA NA 0.00130281053403191 NA NA NA NA NA 46993358 3.19
UBQLN4 ENSG00000160803 1 Lassosum -0.000324161085727859 0.0766153338057648 NA NA NA NA -14.6219824885909 NA NA NA NA NA 156014338 5.881
PPP1R35 ENSG00000160813 7 Lassosum 0.00861380448268056 0.429739537196094 NA NA NA NA -0.361354978910042 NA NA NA NA NA 100033546 3.203
GPATCH4 ENSG00000160818 1 Lassosum 0.000819051976123975 0.2312903523937 NA NA NA NA 0.0252519246548291 NA NA NA NA NA 156567783 4.132
AC004166.7 ENSG00000160828 7 Lassosum 0.0440792801047107 0.677070133558341 NA NA NA NA 0.184145345181132 NA NA NA NA NA 74209518 2.655
FCRL3 ENSG00000160856 1 Lassosum 0.0918914748424745 0.01887731369611 NA NA NA NA 40.5641799987794 NA NA NA NA NA 157658459 4.415
FGFR4 ENSG00000160867 5 Lassosum 0.106891532641225 0.0864894435808599 NA NA NA NA 0.145042982131167 NA NA NA NA NA 176519516 3.715
NACC1 ENSG00000160877 19 Lassosum 0.0334595374598539 0.894949093119143 NA NA NA NA 0.00149032775535589 NA NA NA NA NA 13240436 1.41200000000001
HK3 ENSG00000160883 5 Lassosum 0.00136043880293824 0.0527914261800809 NA NA NA NA -0.134128617198664 NA NA NA NA NA 176317101 3.386
IER2 ENSG00000160888 19 Lassosum -0.00268377318917024 0.613044775319055 NA NA NA NA -0.00475593200023645 NA NA NA NA NA 13263475 0.611000000000004
ZNF394 ENSG00000160908 7 Lassosum 0.00475946719720755 0.0364081275893901 NA NA NA NA 0.110193097529732 NA NA NA NA NA 99091044 3.476
CPSF4 ENSG00000160917 7 Lassosum 0.0157272020408673 0.116628881911498 NA NA NA NA 0.0890165202457499 NA NA NA NA NA 99045769 1.557
LY6E ENSG00000160932 8 Lassosum 0.0615826490402031 0.449115005357723 NA NA NA NA 0.0600332293025148 NA NA NA NA NA 144102324 3.84
VPS28 ENSG00000160948 8 Lassosum 0.0732223087331469 0.435133971213857 NA NA NA NA 2.24401290198632 NA NA NA NA NA 145651465 2.894
TONSL ENSG00000160949 8 Lassosum 0.115291218178639 0.648922022855878 NA NA NA NA 1.65162712217064 NA NA NA NA NA 145661996 1.853
MUM1 ENSG00000160953 19 Lassosum 0.00105243523172982 0.234181716103273 NA NA NA NA -0.273985021751953 NA NA NA NA NA 1332160 1.434
RECQL4 ENSG00000160957 8 Lassosum -0.00279331279183226 0.820136615684886 NA NA NA NA 0.00593682524843187 NA NA NA NA NA 145739948 2.01
LRRC14 ENSG00000160959 8 Lassosum 0.0283532981028235 0.397278141119705 NA NA NA NA 3.45670432906949 NA NA NA NA NA 145746966 2.636
ZNF333 ENSG00000160961 19 Lassosum 0.0597625312126406 0.382819987768058 NA NA NA NA -2.27358696889387 NA NA NA NA NA 14822585 0.841999999999999
PPP1R16A ENSG00000160972 8 Lassosum 0.169561887437279 0.376905687594517 NA NA NA NA 4.55201438227615 NA NA NA NA NA 145715428 2.423
ORAI2 ENSG00000160991 7 Lassosum 0.316296674949723 0.311173419986002 NA NA NA NA 0.689362721296352 NA NA NA NA NA 102085410 3.41800000000001
ALKBH4 ENSG00000160993 7 Lassosum 0.181326869977008 0.555085310736106 NA NA NA NA 0.266892990182209 NA NA NA NA NA 102101004 1.682
SH2B2 ENSG00000160999 7 Lassosum 0.000556183262145349 0.464375204724311 NA NA NA NA -0.818563349029654 NA NA NA NA NA 101945291 2.146
C5orf45 ENSG00000161010 5 Lassosum 0.00936451255009019 0.00502938315143414 NA NA NA NA 0.308955306619256 NA NA NA NA NA 179275304 4.223
SQSTM1 ENSG00000161011 5 Lassosum 0.0192095332590737 0.211157743729847 NA NA NA NA 0.976112935944721 NA NA NA NA NA 179249233 2.66799999999999
MGAT4B ENSG00000161013 5 Lassosum 0.0619994490760084 0.0530029107313277 NA NA NA NA 0.0716542287051461 NA NA NA NA NA 179229274 2.282
RPL8 ENSG00000161016 8 Lassosum 0.316532757667173 0.785189778118971 NA NA NA NA 0.107237848066257 NA NA NA NA NA 146016561 2.236
MAML1 ENSG00000161021 5 Lassosum 0.00165247573961103 0.391312121709162 NA NA NA NA 0.000418850433128658 NA NA NA NA NA 179191681 3.331
PGLYRP2 ENSG00000161031 19 Lassosum 0.010822248235657 0.952581940251567 NA NA NA NA -0.0491135247460288 NA NA NA NA NA 15594611 1.25999999999999
LRWD1 ENSG00000161036 7 Lassosum 0.282778975391995 0.676751445221503 NA NA NA NA -0.344885280475466 NA NA NA NA NA 102109495 2.259
FBXL13 ENSG00000161040 7 Lassosum 0.0162461435740063 0.404827715006573 NA NA NA NA 0.0891583531184597 NA NA NA NA NA 102584297 2.54599999999999
NAPEPLD ENSG00000161048 7 Lassosum -0.00297076120624684 0.249757923120122 NA NA NA NA -0.56085887060295 NA NA NA NA NA 102765115 1.72200000000001
SCGB3A1 ENSG00000161055 5 Lassosum 0.0922005176259998 0.263922227027009 NA NA NA NA -0.718589857144495 NA NA NA NA NA 180017821 3.13799999999999
PSMC2 ENSG00000161057 7 Lassosum -0.00249148474924299 0.201049358455339 NA NA NA NA -0.0339814078853008 NA NA NA NA NA 102997271 2.03399999999999
MFSD12 ENSG00000161091 19 Lassosum -8.14940690396782e-06 0.398184671039098 NA NA NA NA 0.201180602223566 NA NA NA NA NA 3556273 0.843000000000004
YDJC ENSG00000161179 22 Lassosum 0.00901363888566176 0.968124411397751 NA NA NA NA -0.0129231322406925 NA NA NA NA NA 21983365 1.04900000000001
CCDC116 ENSG00000161180 22 Lassosum 0.0362827057972394 0.472519136743054 NA NA NA NA 0.244546524710098 NA NA NA NA NA 21989311 0.97699999999999
DVL3 ENSG00000161202 3 Lassosum 0.0277757134569419 0.768866713576599 NA NA NA NA 0.000997172508081164 NA NA NA NA NA 183882287 6.236
AP2M1 ENSG00000161203 3 Lassosum 0.0617486422174714 0.334539721297085 NA NA NA NA 0.150474783041449 NA NA NA NA NA 183897178 2.43300000000001
ABCF3 ENSG00000161204 3 Lassosum 0.0691656726032417 0.767947090001203 NA NA NA NA -0.478093804165477 NA NA NA NA NA 183907805 3.072
PCYT1A ENSG00000161217 3 Lassosum -0.00211292419578224 0.106294060353706 NA NA NA NA -0.386732734658277 NA NA NA NA NA 195977960 2.532
FBXO27 ENSG00000161243 19 Lassosum 0.0350304945091603 0.234730101347581 NA NA NA NA 0.0584268467003353 NA NA NA NA NA 39502389 0.763999999999996
DMKN ENSG00000161249 19 Lassosum -0.00316111560954391 0.223535578024674 NA NA NA NA -0.141096596198953 NA NA NA NA NA 35996341 1.048
U2AF1L4 ENSG00000161265 19 Lassosum 0.409876512765346 0.762214086117571 NA NA NA NA 0.0827499167623147 NA NA NA NA NA 36234887 0.701999999999998
BDH1 ENSG00000161267 3 Lassosum 0.0323923905861178 0.977427732712464 NA NA NA NA -0.014653587675608 NA NA NA NA NA 197268424 2.38800000000001
THAP8 ENSG00000161277 19 Lassosum 0.00329712377065405 0.63697905801445 NA NA NA NA -0.00805237926244655 NA NA NA NA NA 36535775 0.699999999999989
COX7A1 ENSG00000161281 19 Lassosum -0.00259205858574996 0.159899009510879 NA NA NA NA 0.00249843666308289 NA NA NA NA NA 36642797 0.933000000000007
ZNF382 ENSG00000161298 19 Lassosum -0.00103088738108381 0.864790794187841 NA NA NA NA 0.00178164941461422 NA NA NA NA NA 37107609 0.864999999999995
DUSP14 ENSG00000161326 17 Lassosum 0.0957117853135967 0.000134927607828273 NA NA NA NA 2.58169871918262 NA NA NA NA NA 35861770 1.202
LRRC56 ENSG00000161328 11 Lassosum 0.181226849822273 0.422007393882159 NA NA NA NA -0.225382351880575 NA NA NA NA NA 546221 2.084
PLXDC1 ENSG00000161381 17 Lassosum 0.299609745049091 0.603577926334397 NA NA NA NA 0.0910541664329056 NA NA NA NA NA 37265101 1.986
PGAP3 ENSG00000161395 17 Lassosum 0.0136635295442821 2.45379536556763e-30 NA NA NA NA -75.0494586475921 NA NA NA NA NA 37840212 0.755999999999986
IKZF3 ENSG00000161405 17 Lassosum 0.042553467948137 2.66673415771785e-48 NA NA NA NA 13.3613218752696 NA NA NA NA NA 37970819 0.951000000000022
GRIN2C ENSG00000161509 17 Lassosum 0.00381221049650815 0.808088001529908 NA NA NA NA 0.0202744183073001 NA NA NA NA NA 72847894 0.875999999999976
FDXR ENSG00000161513 17 Lassosum 0.0366708091605457 0.396906711012467 NA NA NA NA -0.3307617454602 NA NA NA NA NA 72863887 1.036
SAP30BP ENSG00000161526 17 Lassosum 0.0208571081322179 0.483252722722587 NA NA NA NA -0.0588515896370522 NA NA NA NA NA 73683669 0.817000000000007
ACOX1 ENSG00000161533 17 Lassosum 0.242884360683799 0.685506879669712 NA NA NA NA 0.121248900059621 NA NA NA NA NA 73956551 1.00999999999999
PRPSAP1 ENSG00000161542 17 Lassosum 0.0135352117139381 0.0920588430914591 NA NA NA NA 2.2617934667579 NA NA NA NA NA 74343084 0.906000000000006
CYGB ENSG00000161544 17 Lassosum 0.0474371138897753 0.607788203250427 NA NA NA NA 0.00565492954062783 NA NA NA NA NA 74535347 1.11599999999999
SRSF2 ENSG00000161547 17 Lassosum -0.003238607717025 0.254129548542966 NA NA NA NA -0.292146956987434 NA NA NA NA NA 74731826 1.18299999999999
ZNF577 ENSG00000161551 19 Lassosum 0.104835772135404 0.799748779765793 NA NA NA NA -0.0407335810799958 NA NA NA NA NA 52376629 1.26900000000001
TMEM143 ENSG00000161558 19 Lassosum 0.000220142805118506 0.992517851094308 NA NA NA NA 0.0152275960959576 NA NA NA NA NA 48851553 0.788000000000011
CCL5 ENSG00000161570 17 Lassosum 0.0225227955562822 0.0533665931707636 NA NA NA NA -0.275403604677315 NA NA NA NA NA 34203146 0.995999999999981
ALDH16A1 ENSG00000161618 19 Lassosum 0.337845187268291 0.222614135494632 NA NA NA NA 1.1123591414144 NA NA NA NA NA 49965365 1.05000000000001
ITGA5 ENSG00000161638 12 Lassosum 0.00321041375928588 0.166831426648747 NA NA NA NA 0.00957024571242381 NA NA NA NA NA 54801144 1.83099999999999
SIGLEC11 ENSG00000161640 19 Lassosum 0.156041514206093 0.933817619216555 NA NA NA NA 0.0192589155418923 NA NA NA NA NA 50458335 1.69499999999999
ZNF385A ENSG00000161642 12 Lassosum 0.00586001231855859 0.0804281162448738 NA NA NA NA -0.253633547094963 NA NA NA NA NA 54773999 1.215
SIGLEC16 ENSG00000161643 19 Lassosum 0.082882056995721 0.74756724951175 NA NA NA NA -0.0551332934943455 NA NA NA NA NA 50475964 0.97799999999998
MPP3 ENSG00000161647 17 Lassosum 0.0085409743760636 0.144656784365259 NA NA NA NA -0.00374371626569728 NA NA NA NA NA 41894352 0.771000000000015
NAGS ENSG00000161653 17 Lassosum 0.0357213665586881 0.0370213906008354 NA NA NA NA -0.0932442108147552 NA NA NA NA NA 42084172 1.113
LSM12 ENSG00000161654 17 Lassosum 0.0193389426613438 0.0516913374500815 NA NA NA NA -0.0452423361133234 NA NA NA NA NA 42128495 0.756
ASB16 ENSG00000161664 17 Lassosum 0.000702237782381099 0.241807507746352 NA NA NA NA 2.71822936150868 NA NA NA NA NA 42252133 0.77000000000001
EMC10 ENSG00000161671 19 Lassosum 0.0728374772103734 0.0587059982691214 NA NA NA NA -0.154917899717898 NA NA NA NA NA 50983132 1.08199999999999
JOSD2 ENSG00000161677 19 Lassosum 0.0562557374485765 0.0756299852351392 NA NA NA NA -0.0269156110743391 NA NA NA NA NA 51011932 1.09999999999999
FAM171A2 ENSG00000161682 17 Lassosum -0.000421701995889423 0.531858651328218 NA NA NA NA -0.201148431765183 NA NA NA NA NA 42435913 0.77000000000001
DBF4B ENSG00000161692 17 Lassosum 0.397858621061297 0.0455517851568932 NA NA NA NA 0.276319490190204 NA NA NA NA NA 42807804 1.15200000000002
PLCD3 ENSG00000161714 17 Lassosum 0.0018305669216897 0.11218187240921 NA NA NA NA -0.0425212930002432 NA NA NA NA NA 43198528 0.662000000000006
FMNL3 ENSG00000161791 12 Lassosum 0.0637551383983067 0.314697652234205 NA NA NA NA -0.0583254156651996 NA NA NA NA NA 50066836 1.42500000000001
RACGAP1 ENSG00000161800 12 Lassosum -0.00149552176988355 0.900399471627887 NA NA NA NA 0.0489746851519703 NA NA NA NA NA 50398812 1.41499999999999
LARP4 ENSG00000161813 12 Lassosum -0.00302040001655968 0.00610668700209636 NA NA NA NA 0.21213300976987 NA NA NA NA NA 50829976 1.46000000000001
GRASP ENSG00000161835 12 Lassosum -0.00181506056114755 0.00984341056243208 NA NA NA NA 0.0759500061591843 NA NA NA NA NA 52405198 1.815
RAVER1 ENSG00000161847 19 Lassosum -0.000752560743118913 0.582198377250008 NA NA NA NA -0.0308292743438183 NA NA NA NA NA 10435602 0.977000000000004
SYCE2 ENSG00000161860 19 Lassosum -0.00197007752937095 0.390341794348305 NA NA NA NA -0.310073974774378 NA NA NA NA NA 13019845 0.667999999999978
SPC24 ENSG00000161888 19 Lassosum 0.00600315467000501 0.71569148593758 NA NA NA NA -0.113275582909198 NA NA NA NA NA 11254340 0.968000000000018
LEMD2 ENSG00000161904 6 Lassosum 0.0100740000479914 5.86875139531496e-05 NA NA NA NA -0.721682181484495 NA NA NA NA NA 33747946 2.57399999999998
ALOX15 ENSG00000161905 17 Lassosum 0.0401798271195242 0.0768019066314 NA NA NA NA 0.411412687983812 NA NA NA NA NA 4539893 1.696
TREML1 ENSG00000161911 6 Lassosum -0.000656304324737844 0.994411659351108 NA NA NA NA -0.000528059692091707 NA NA NA NA NA 41119577 2.90200000000002
ADCY10P1 ENSG00000161912 6 Lassosum 0.32350597959466 0.63197554782821 NA NA NA NA -3.88136069131703 NA NA NA NA NA 41088666 3.29300000000001
ZNF653 ENSG00000161914 19 Lassosum 0.0138425892839295 0.775864822214139 NA NA NA NA -0.00333039065708268 NA NA NA NA NA 11605490 0.683999999999997
MED11 ENSG00000161920 17 Lassosum 0.0549001243685514 0.00930706906948633 NA NA NA NA 0.0549002027731604 NA NA NA NA NA 4635814 0.948000000000008
CXCL16 ENSG00000161921 17 Lassosum 0.0799495418607175 0.898777309028128 NA NA NA NA 0.0772749767588942 NA NA NA NA NA 4640019 1.339
SCIMP ENSG00000161929 17 Lassosum 0.161937685984788 0.851079461138268 NA NA NA NA -0.050668271358431 NA NA NA NA NA 5125205 0.948999999999984
ASGR2 ENSG00000161944 17 Lassosum 0.00543498378581142 0.412536582190247 NA NA NA NA 0.154462755565052 NA NA NA NA NA 7011830 1.554
TNFSF13 ENSG00000161955 17 Lassosum -0.00288580737191202 2.06665828581761e-05 NA NA NA NA 0.79952233486974 NA NA NA NA NA 7463267 0.884999999999991
SENP3 ENSG00000161956 17 Lassosum -0.00179621990971235 2.46289628206108e-05 NA NA NA NA -0.0955463501776628 NA NA NA NA NA 7470239 0.882000000000005
FGF11 ENSG00000161958 17 Lassosum -0.00271384925603324 0.00125034944390661 NA NA NA NA -0.743486177180115 NA NA NA NA NA 7345438 1.696
EIF4A1 ENSG00000161960 17 Lassosum -0.000757067590782423 0.0699612939385346 NA NA NA NA 0.219414300598172 NA NA NA NA NA 7479173 0.889999999999986
RPL26 ENSG00000161970 17 Lassosum 0.0175099389759458 0.370153097621533 NA NA NA NA 0.0155486965667037 NA NA NA NA NA 8283684 0.902000000000015
CCDC42 ENSG00000161973 17 Lassosum 0.0153136737365347 0.538786093806939 NA NA NA NA -0.384223941703226 NA NA NA NA NA 8640894 1.01999999999998
