# Supplementary material for: SUMMIT: An integrative approach for better transcriptomic data imputation improves causal gene identification
Source: Nat Commun. 2022 Oct 25;13:6336. doi: 10.1038/s41467-022-34016-y (PMC9593997; doi:10.1038/s41467-022-34016-y)
Supplement: Supplementary file 7 — Source Data [file 41467_2022_34016_MOESM7_ESM.zip › Source Data/Figure-3/real-data-new/Lassosum/AST/AST-83]

gene_symbol gene_id chromosome model_best r2_test p_SCAD p_ElNet p_LASSO p_MCP p_MNet z_SCAD z_ElNet z_LASSO z_MCP z_MNet p_ACAT gene_pos runtime
POLR3K ENSG00000161980 16 Lassosum 0.0950042999337075 0.125520710371302 NA NA NA NA -0.744607377007266 NA NA NA NA NA 100017 3.01
SNRNP25 ENSG00000161981 16 Lassosum -0.000584559443633337 0.226324646582024 NA NA NA NA 0.886162314827814 NA NA NA NA NA 105339 1.816
WDR90 ENSG00000161996 16 Lassosum 0.0747457328932338 0.00225051635585362 NA NA NA NA -4.46006160138634 NA NA NA NA NA 708572 1.456
JMJD8 ENSG00000161999 16 Lassosum 0.0742768411700202 0.920050380243899 NA NA NA NA 0.00115311391574169 NA NA NA NA NA 733100 1.521
CCDC78 ENSG00000162004 16 Lassosum 0.0186903296022254 0.00513095586289001 NA NA NA NA -0.0500789729275133 NA NA NA NA NA 774768 1.524
C16orf59 ENSG00000162062 16 Lassosum -0.00288953425821226 0.945440747806058 NA NA NA NA 0.000774928727898471 NA NA NA NA NA 2512522 1.8
CCNF ENSG00000162063 16 Lassosum -0.00318535958066279 0.0152490878974282 NA NA NA NA -0.242351234874706 NA NA NA NA NA 2494125 1.627
TBC1D24 ENSG00000162065 16 Lassosum -0.00312710656453108 0.115503227557307 NA NA NA NA -0.00573639574890914 NA NA NA NA NA 2540441 1.7
AMDHD2 ENSG00000162066 16 Lassosum 0.000908860409958856 0.0462108187739309 NA NA NA NA -0.408753072342388 NA NA NA NA NA 2575890 1.485
CCDC64B ENSG00000162069 16 Lassosum 0.441916197677731 0.340092063449885 NA NA NA NA -0.68874779697682 NA NA NA NA NA 3082305 1.663
PAQR4 ENSG00000162073 16 Lassosum 0.0440986601278703 0.485148046155155 NA NA NA NA -0.25215316586227 NA NA NA NA NA 3021368 1.509
FLYWCH2 ENSG00000162076 16 Lassosum 0.0889601262827733 0.406911687173367 NA NA NA NA -0.279211024916714 NA NA NA NA NA 2941285 1.25
ZG16B ENSG00000162078 16 Lassosum 0.0433401647062739 0.365305607728556 NA NA NA NA 0.245524101969726 NA NA NA NA NA 2884568 1.62
ZNF75A ENSG00000162086 16 Lassosum 0.0140489140310472 0.0679181033889586 NA NA NA NA 0.191590683337693 NA NA NA NA NA 3362129 1.643
ADCY9 ENSG00000162104 16 Lassosum 0.121199866932477 0.735760559373736 NA NA NA NA 0.130822959457684 NA NA NA NA NA 4084787 1.322
CLPB ENSG00000162129 11 Lassosum 0.0836865450309361 0.284167818211576 NA NA NA NA 0.0560651038250478 NA NA NA NA NA 72074580 4.877
NEU3 ENSG00000162139 11 Lassosum 0.0299078010277343 0.397528971669011 NA NA NA NA 0.00374757827568963 NA NA NA NA NA 74714558 2.837
CYBASC3 ENSG00000162144 11 Lassosum -0.00288196385578687 0.520214833819949 NA NA NA NA -0.00254025484662757 NA NA NA NA NA 61122994 2.118
PPP1R32 ENSG00000162148 11 Lassosum -0.00144470981057743 0.781611375680173 NA NA NA NA -0.0885688577937159 NA NA NA NA NA 61253497 2.653
ASRGL1 ENSG00000162174 11 Lassosum 0.140186735274427 0.116205329586146 NA NA NA NA 1.34405778174204 NA NA NA NA NA 62132901 2.339
UBXN1 ENSG00000162191 11 Lassosum 0 NA NA NA NA NA NA NA NA NA NA NA 62445268 2.114
C11orf48 ENSG00000162194 11 Lassosum 0.0893334354400277 0.0759633247055681 NA NA NA NA 0.0529188041734853 NA NA NA NA NA 62435007 1.976
TTC9C ENSG00000162222 11 Lassosum 0.10162730185861 0.908433476089157 NA NA NA NA 0.00718282853068881 NA NA NA NA NA 62501653 2.318
TAF6L ENSG00000162227 11 Lassosum 0.00651070117769148 0.958463902841845 NA NA NA NA -0.00424360846826679 NA NA NA NA NA 62546794 2.561
NXF1 ENSG00000162231 11 Lassosum 0.0137344021199066 0.554109967166621 NA NA NA NA 0.0632274463109946 NA NA NA NA NA 62566684 1.943
STX5 ENSG00000162236 11 Lassosum -0.00188308240060309 0.895794601123573 NA NA NA NA -0.0159270806488945 NA NA NA NA NA 62586964 2.41099999999999
SLC25A45 ENSG00000162241 11 Lassosum 0.0121639565989631 0.0490956178710675 NA NA NA NA 0.0937646157161513 NA NA NA NA NA 65146917 2.415
RPL29 ENSG00000162244 3 Lassosum 0.00833565680658588 0.912396222277493 NA NA NA NA -0.000587757950621697 NA NA NA NA NA 52028787 6.769
ITIH3 ENSG00000162267 3 Lassosum 0.0563982652954117 0.377788202158418 NA NA NA NA -0.494288850926068 NA NA NA NA NA 52835904 3.533
DCP1A ENSG00000162290 3 Lassosum 0.0227594403664776 0.107309348720416 NA NA NA NA 0.78417744428673 NA NA NA NA NA 53349542 3.547
SYVN1 ENSG00000162298 11 Lassosum -0.00315805710232575 0.0219559143110968 NA NA NA NA 1.23796635398671 NA NA NA NA NA 64895628 2.497
ZFPL1 ENSG00000162300 11 Lassosum -0.000188450918329197 0.19967005079887 NA NA NA NA 0.0809088662130365 NA NA NA NA NA 64853782 2.658
RPS6KA4 ENSG00000162302 11 Lassosum 0.049199068759858 0.00530762174320226 NA NA NA NA 0.979253692719518 NA NA NA NA NA 64133153 2.90400000000001
LRP5 ENSG00000162337 11 Lassosum 0.0123920087073726 0.766923783831571 NA NA NA NA -0.0227747043189025 NA NA NA NA NA 68148410 1.78
TPCN2 ENSG00000162341 11 Lassosum 0.0518292586127969 0.369723271420876 NA NA NA NA -0.23652054263076 NA NA NA NA NA 68837218 1.807
PDZK1IP1 ENSG00000162366 1 Lassosum 0.103629592854664 0.979359220494916 NA NA NA NA -0.00683720252336757 NA NA NA NA NA 47652990 5.395
TAL1 ENSG00000162367 1 Lassosum -0.00149287513934437 0.70612937493577 NA NA NA NA -0.0634151283414514 NA NA NA NA NA 47689927 3.455
CMPK1 ENSG00000162368 1 Lassosum -0.00302543076337103 0.128299010516154 NA NA NA NA 5.22070461626589 NA NA NA NA NA 47821990 3.086
BEND5 ENSG00000162373 1 Lassosum 0.0073482408307548 0.968405639570604 NA NA NA NA -0.0245117836373733 NA NA NA NA NA 49217918 3.49199999999999
SELRC1 ENSG00000162377 1 Lassosum 0.0184991960378732 0.00363093462472225 NA NA NA NA -14.4670960133758 NA NA NA NA NA 53158273 3.38200000000001
ZYG11B ENSG00000162378 1 Lassosum 0.0384318927538717 0.00433062771408266 NA NA NA NA 0.701736167599813 NA NA NA NA NA 53242570 3.179
SLC1A7 ENSG00000162383 1 Lassosum 0.109379616462293 0.210267943036834 NA NA NA NA -0.148169504947885 NA NA NA NA NA 53580572 3.37700000000001
C1orf123 ENSG00000162384 1 Lassosum 0.0786149986182757 0.548313748488722 NA NA NA NA 0.470425398516421 NA NA NA NA NA 53683030 3.056
MAGOH ENSG00000162385 1 Lassosum 0.00652571230547816 0.165845339637552 NA NA NA NA -0.0244148875323682 NA NA NA NA NA 53698423 3.297
ACOT11 ENSG00000162390 1 Lassosum 0.00351464054594486 0.38875274603145 NA NA NA NA 0.00319379991522359 NA NA NA NA NA 55056397 3.468
PARS2 ENSG00000162396 1 Lassosum 0.148519628321568 0.097285253168403 NA NA NA NA 0.367406672773361 NA NA NA NA NA 55226379 3.346
C1orf177 ENSG00000162398 1 Lassosum 0.0823193430075138 0.678629668055097 NA NA NA NA -0.0083621906256195 NA NA NA NA NA 55289830 3.733
USP24 ENSG00000162402 1 Lassosum 0.00541283221362021 0.553288874896119 NA NA NA NA 0.0821206600926498 NA NA NA NA NA 55606535 3.205
PPAP2B ENSG00000162407 1 Lassosum 0.126573304074099 0.227667103378903 NA NA NA NA -0.0161437951647838 NA NA NA NA NA 57035696 3.89400000000001
NOL9 ENSG00000162408 1 Lassosum -0.00323775915333657 0.444954607860316 NA NA NA NA 0.0752794055532382 NA NA NA NA NA 6598001 3.203
KLHL21 ENSG00000162413 1 Lassosum 0 NA NA NA NA NA NA NA NA NA NA NA 6662725 3.74300000000002
ZSWIM5 ENSG00000162415 1 Lassosum 0.0252551959092159 0.747847750569991 NA NA NA NA 0.067450756789273 NA NA NA NA NA 45626976 2.964
GMEB1 ENSG00000162419 1 Lassosum -0.00170118649743944 0.53089972103709 NA NA NA NA -0.0325153405357696 NA NA NA NA NA 29020554 3.02800000000002
SLC45A1 ENSG00000162426 1 Lassosum -0.0012355840274263 3.00973788503637e-06 NA NA NA NA -0.370927683434569 NA NA NA NA NA 8391056 3.17299999999997
SEPN1 ENSG00000162430 1 Lassosum -0.00322244164653918 0.000307082455878401 NA NA NA NA 0.406780865789491 NA NA NA NA NA 26135690 2.68100000000001
AK4 ENSG00000162433 1 Lassosum 0.0450182284204912 0.501614159470501 NA NA NA NA -0.389252576656915 NA NA NA NA NA 65655530 3.13900000000001
JAK1 ENSG00000162434 1 Lassosum 0.00764488307815914 0.475245184680888 NA NA NA NA 0.0156369052157838 NA NA NA NA NA 65365549 3.786
RAVER2 ENSG00000162437 1 Lassosum -0.0018772009796717 0.166224505967873 NA NA NA NA 0.213704874164348 NA NA NA NA NA 65254846 2.94800000000001
CTRC ENSG00000162438 1 Lassosum 0.055465473698899 0.247699128458379 NA NA NA NA -0.399006111623325 NA NA NA NA NA 15770336 3.63899999999998
LZIC ENSG00000162441 1 Lassosum -0.00273372819882689 0.154479637405766 NA NA NA NA 0.114784901520335 NA NA NA NA NA 9992819 2.71100000000001
RBP7 ENSG00000162444 1 Lassosum -0.0019281063599248 0.104065787836429 NA NA NA NA -7.32295483901244 NA NA NA NA NA 10066671 2.97199999999998
SLC25A34 ENSG00000162461 1 Lassosum 0.104265342149301 0.0210767874487977 NA NA NA NA -1.58994388153967 NA NA NA NA NA 16065395 2.98400000000001
AKR7A3 ENSG00000162482 1 Lassosum -0.00308932247720017 0.282530715310358 NA NA NA NA -0.413312127569705 NA NA NA NA NA 19612398 3.25799999999998
DRAXIN ENSG00000162490 1 Lassosum 0.174535067676657 0.916224260419517 NA NA NA NA 0.0189680121180921 NA NA NA NA NA 11768850 2.69200000000001
DHRS3 ENSG00000162496 1 Lassosum -0.00295065831011021 0.370213450108272 NA NA NA NA 0.269623163876414 NA NA NA NA NA 12652838 2.78100000000001
MATN1 ENSG00000162510 1 Lassosum 0.0327790033203185 0.0318710322062265 NA NA NA NA 0.0604588975972936 NA NA NA NA NA 31190279 2.86999999999998
LAPTM5 ENSG00000162511 1 Lassosum 0.029480113203268 0.0437543872878792 NA NA NA NA -0.528719572978212 NA NA NA NA NA 31217991 2.90700000000001
SDC3 ENSG00000162512 1 Lassosum 0.0513231256997014 0.503187217805474 NA NA NA NA 0.245124412484535 NA NA NA NA NA 31361961 3.09199999999998
PEF1 ENSG00000162517 1 Lassosum 0.0201826788805767 0.144076993864119 NA NA NA NA -6.25199964262994 NA NA NA NA NA 32102980 3.26000000000002
SYNC ENSG00000162520 1 Lassosum -0.00301533425861655 0.258950877506977 NA NA NA NA 0.0367377412269509 NA NA NA NA NA 33157352 2.31099999999998
RBBP4 ENSG00000162521 1 Lassosum 0.00502691915205133 0.590943340031866 NA NA NA NA 0.00461562909873642 NA NA NA NA NA 33131500 3.017
KIAA1522 ENSG00000162522 1 Lassosum 0.0883474535368162 0.987421718298355 NA NA NA NA 0.00208149850164866 NA NA NA NA NA 33224028 2.583
TSSK3 ENSG00000162526 1 Lassosum 0.0149126943178353 0.542237977264685 NA NA NA NA 0.00237652811288489 NA NA NA NA NA 32823517 2.65700000000001
TMCO4 ENSG00000162542 1 Lassosum -0.000458780334932518 0.0888937186399379 NA NA NA NA 1.17058521176901 NA NA NA NA NA 20067572 2.97799999999998
UBXN10 ENSG00000162543 1 Lassosum 0.0156078946717958 0.725415871524043 NA NA NA NA 0.0239100325818005 NA NA NA NA NA 20517559 3.33100000000002
CAMK2N1 ENSG00000162545 1 Lassosum -0.00138489331765812 0.461639821397789 NA NA NA NA 0.110689664281515 NA NA NA NA NA 20810798 3.26299999999998
ALPL ENSG00000162551 1 Lassosum 0.00447408347741207 0.238791189801378 NA NA NA NA -0.0489544127970331 NA NA NA NA NA 21870381 3.024
SCNN1D ENSG00000162572 1 Lassosum -0.00279783715260273 0.182610296274629 NA NA NA NA 2.16958585857468 NA NA NA NA NA 1221612 2.596
MXRA8 ENSG00000162576 1 Lassosum -0.00325213788581347 0.742758635972993 NA NA NA NA -0.205934831686365 NA NA NA NA NA 1292613 2.58700000000002
C1orf86 ENSG00000162585 1 Lassosum 0.094449003520259 0.50852709606968 NA NA NA NA 0.0969558465598189 NA NA NA NA NA 2130031 2.65799999999999
MEGF6 ENSG00000162591 1 Lassosum 0.0719700055587401 0.303867033373101 NA NA NA NA -0.299927074746265 NA NA NA NA NA 3467271 2.76300000000001
NFIA ENSG00000162599 1 Lassosum -0.00300397564754529 0.495741423824179 NA NA NA NA -0.101911466928018 NA NA NA NA NA 61629698 2.98099999999999
OMA1 ENSG00000162600 1 Lassosum 0.167401178913441 0.342999848097596 NA NA NA NA -0.182697730866275 NA NA NA NA NA 58946765 3.42899999999997
MYSM1 ENSG00000162601 1 Lassosum 0.00802343583872955 0.285936184017146 NA NA NA NA -0.468585951160275 NA NA NA NA NA 59143087 3.035
TM2D1 ENSG00000162604 1 Lassosum 0.0309887350900966 0.402260955731351 NA NA NA NA 0.0951872511199609 NA NA NA NA NA 62168907 3.28700000000001
USP1 ENSG00000162607 1 Lassosum -0.00265549204163662 0.976956688733528 NA NA NA NA -0.00212344266266785 NA NA NA NA NA 62909721 2.892
FUBP1 ENSG00000162613 1 Lassosum -0.00325708397160973 0.408447717067622 NA NA NA NA 0.0761137636804645 NA NA NA NA NA 78427267 3.25999999999999
NEXN ENSG00000162614 1 Lassosum 0.000700788728628221 0.132743481531463 NA NA NA NA -0.260780945534644 NA NA NA NA NA 78381889 2.48500000000001
DNAJB4 ENSG00000162616 1 Lassosum 0.000134448383283248 0.916609834484366 NA NA NA NA -0.0178334982011523 NA NA NA NA NA 78464253 2.88200000000001
TYW3 ENSG00000162623 1 Lassosum 0.0128678340773792 0.675010797285984 NA NA NA NA -1.31946317888611 NA NA NA NA NA 75215599 2.42699999999999
SNX7 ENSG00000162627 1 Lassosum 0.0473511758514359 0.0892541270688175 NA NA NA NA -0.181508624677609 NA NA NA NA NA 99176646 2.78399999999999
B3GALT2 ENSG00000162630 1 Lassosum 0.023683171930298 0.992790310983721 NA NA NA NA -0.000875451413670616 NA NA NA NA NA 193151979 2.70700000000005
FAM102B ENSG00000162636 1 Lassosum 0.00800502660447322 0.475346704944167 NA NA NA NA -0.106090864635215 NA NA NA NA NA 109145116 2.79199999999997
HENMT1 ENSG00000162639 1 Lassosum 0.00580576285781087 0.248826863843231 NA NA NA NA 0.0180403630865417 NA NA NA NA NA 109197530 2.75599999999997
C1orf52 ENSG00000162642 1 Lassosum 0.00680206131421157 0.630642920760297 NA NA NA NA -0.07275816057484 NA NA NA NA NA 85720497 2.76300000000003
GBP2 ENSG00000162645 1 Lassosum 0.00650217170989587 0.91973957934078 NA NA NA NA 0.00501592364103209 NA NA NA NA NA 89593977 2.745
ATXN7L2 ENSG00000162650 1 Lassosum 0.0127870773347593 0.0624408827468464 NA NA NA NA 0.212154416500308 NA NA NA NA NA 110030763 3.262
GBP4 ENSG00000162654 1 Lassosum 0.0287617777710996 0.570120437988897 NA NA NA NA 0.0530589912989598 NA NA NA NA NA 89655723 2.40799999999996
ZNF326 ENSG00000162664 1 Lassosum -0.00273689984895675 0.214152012932923 NA NA NA NA 0.0844073053845668 NA NA NA NA NA 90477384 2.84100000000001
GFI1 ENSG00000162676 1 Lassosum -0.00146491679228555 0.118720365478832 NA NA NA NA -0.0151142558536908 NA NA NA NA NA 92946376 2.79899999999998
