# Supplementary material for: SUMMIT: An integrative approach for better transcriptomic data imputation improves causal gene identification
Source: Nat Commun. 2022 Oct 25;13:6336. doi: 10.1038/s41467-022-34016-y (PMC9593997; doi:10.1038/s41467-022-34016-y)
Supplement: Supplementary file 7 — Source Data [file 41467_2022_34016_MOESM7_ESM.zip › Source Data/Figure-3/real-data-new/Lassosum/AST/AST-84]

gene_symbol gene_id chromosome model_best r2_test p_SCAD p_ElNet p_LASSO p_MCP p_MNet z_SCAD z_ElNet z_LASSO z_MCP z_MNet p_ACAT gene_pos runtime
AGL ENSG00000162688 1 Lassosum 0.0141281205472779 0.715097364501495 NA NA NA NA -0.0776360250883997 NA NA NA NA NA 100352609 6.133
VCAM1 ENSG00000162692 1 Lassosum 0.0185484310241568 0.437182548010432 NA NA NA NA 0.291924996290155 NA NA NA NA NA 101194953 4.163
EXTL2 ENSG00000162694 1 Lassosum -0.00105929944127414 0.634431307824786 NA NA NA NA 0.181663569758962 NA NA NA NA NA 101349748 3.746
SLC30A7 ENSG00000162695 1 Lassosum 0.000433243085962154 0.0593106176740379 NA NA NA NA -0.251833099911341 NA NA NA NA NA 101404470 3.24
ZNF281 ENSG00000162702 1 Lassosum 0.00120539468575631 0.78156181472693 NA NA NA NA 0.0978497485998145 NA NA NA NA NA 200377505 3.429
ARPC5 ENSG00000162704 1 Lassosum 0.274515296251855 0.468943178291931 NA NA NA NA 0.18754484846973 NA NA NA NA NA 183598646 3.384
NLRP3 ENSG00000162711 1 Lassosum 0.0171867612289793 0.888271916526557 NA NA NA NA -0.0907317442090141 NA NA NA NA NA 247595934 3.873
ZNF496 ENSG00000162714 1 Lassosum 0.204560015825427 0.0886641456665064 NA NA NA NA -0.164763477549363 NA NA NA NA NA 247477931 2.785
TRIM58 ENSG00000162722 1 Lassosum 0.0795241527512116 0.76270566698535 NA NA NA NA -0.0407284767069528 NA NA NA NA NA 248031004 2.957
SLAMF9 ENSG00000162723 1 Lassosum 0.0105682050569921 0.000838234006446154 NA NA NA NA 1.9426661682591 NA NA NA NA NA 159922663 3.00700000000001
IGSF8 ENSG00000162729 1 Lassosum 0.0556355001576223 0.151793689915277 NA NA NA NA -0.0579227326356586 NA NA NA NA NA 160064931 3.198
PEA15 ENSG00000162734 1 Lassosum 0.0103534475856757 0.00103130570283029 NA NA NA NA -5.59673194407828 NA NA NA NA NA 160180146 2.5
PEX19 ENSG00000162735 1 Lassosum 0.00624805626931058 0.853846824225631 NA NA NA NA -0.00202034581435694 NA NA NA NA NA 160251370 2.68
NCSTN ENSG00000162736 1 Lassosum 0.376385859624649 0.000453138434070912 NA NA NA NA 25.8576403919976 NA NA NA NA NA 160320902 2.873
VANGL2 ENSG00000162738 1 Lassosum 0.00235245210000323 0.0131698840987468 NA NA NA NA 0.0273700603400243 NA NA NA NA NA 160384422 3.137
SLAMF6 ENSG00000162739 1 Lassosum -0.00171494463177657 0.112246961337328 NA NA NA NA 0.359110444863173 NA NA NA NA NA 160473936 2.484
OLFML2B ENSG00000162745 1 Lassosum -0.00317579964048398 0.282543794024096 NA NA NA NA 0.0825712252439408 NA NA NA NA NA 161973313 3.05
FCRLB ENSG00000162746 1 Lassosum 0.0307934990281917 0.534965540994241 NA NA NA NA -0.0663806459547557 NA NA NA NA NA 161694643 2.989
FCGR3B ENSG00000162747 1 Lassosum 0.0308306788787659 0.227688368609342 NA NA NA NA 0.102844535861545 NA NA NA NA NA 161597369 2.914
KLHDC9 ENSG00000162755 1 Lassosum -0.00314118952121722 0.00645449779159143 NA NA NA NA 1.25308604136983 NA NA NA NA NA 161069143 2.93899999999999
C1orf74 ENSG00000162757 1 Lassosum 0.0206745084190032 0.225120352200048 NA NA NA NA 0.857677896515514 NA NA NA NA NA 209956782 2.539
FLVCR1 ENSG00000162769 1 Lassosum 0.335831285197907 0.330504846183246 NA NA NA NA 0.826577629152297 NA NA NA NA NA 213052151 2.767
ATF3 ENSG00000162772 1 Lassosum 0 NA NA NA NA NA NA NA NA NA NA NA 212766397 2.598
RBM15 ENSG00000162775 1 Lassosum 0.0289613717292367 0.565553575199998 NA NA NA NA 1.56214853974278 NA NA NA NA NA 110885213 3.009
DENND2D ENSG00000162777 1 Lassosum 0.00465046664003821 0.422867560441239 NA NA NA NA -0.148136186849752 NA NA NA NA NA 111738476 3.00700000000001
IER5 ENSG00000162783 1 Lassosum 0.00765543438586858 0.392033693025192 NA NA NA NA 0.343704300816269 NA NA NA NA NA 181058807 2.99199999999999
SNED1 ENSG00000162804 2 Lassosum 0.000297540951159969 0.269444709417442 NA NA NA NA 0.0455694569172871 NA NA NA NA NA 241986619 5.25
BPNT1 ENSG00000162813 1 Lassosum -0.00323794224876539 0.236900583995236 NA NA NA NA 0.0308988944946657 NA NA NA NA NA 220247314 5.188
C1orf115 ENSG00000162817 1 Lassosum 0.0367018325440642 0.38974182385461 NA NA NA NA -0.301083577485326 NA NA NA NA NA 220867843 3.026
BROX ENSG00000162819 1 Lassosum 0.0211736601107818 0.891133496550811 NA NA NA NA -0.121764152648177 NA NA NA NA NA 222897216 2.629
ACP6 ENSG00000162836 1 Lassosum 0.0471730256379791 0.47324768325567 NA NA NA NA 1.15654590958376 NA NA NA NA NA 147130894 2.40300000000001
TFB2M ENSG00000162851 1 Lassosum 0.0181059069763615 0.0235773652633599 NA NA NA NA 0.163520816992645 NA NA NA NA NA 246716744 2.56200000000001
CNST ENSG00000162852 1 Lassosum -0.00325282136010929 0.658468215681672 NA NA NA NA -0.0558689606485891 NA NA NA NA NA 246780816 2.77
PPP1R21 ENSG00000162869 2 Lassosum 0.0543076814338164 0.249231502164532 NA NA NA NA 1.20565100769791 NA NA NA NA NA 48705131 4.872
KLHDC8A ENSG00000162873 1 Lassosum 0.00308270477338568 0.867649587359932 NA NA NA NA -0.00937434328239689 NA NA NA NA NA 205315693 4.011
PM20D1 ENSG00000162877 1 Lassosum 0.282198820119961 0.941223430568482 NA NA NA NA -0.199625935994766 NA NA NA NA NA 205808205 3.05799999999999
PKDCC ENSG00000162878 2 Lassosum 0 NA NA NA NA NA NA NA NA NA NA NA 42280414 3.51900000000001
OXER1 ENSG00000162881 2 Lassosum 0.0817641085652761 0.00138217375218323 NA NA NA NA 0.114711238610588 NA NA NA NA NA 42990521 3.75699999999999
HAAO ENSG00000162882 2 Lassosum 0.0948147407797758 0.239752126779779 NA NA NA NA -0.213900685935616 NA NA NA NA NA 43006981 2.53500000000001
B3GALNT2 ENSG00000162885 1 Lassosum 0.186545529129079 0.000923503834760248 NA NA NA NA -2.32404952769752 NA NA NA NA NA 235640509 3.154
C1orf147 ENSG00000162888 1 Lassosum 0.00171953463350638 0.0302446454766258 NA NA NA NA 0.292318741897218 NA NA NA NA NA 206667755 3.113
MAPKAPK2 ENSG00000162889 1 Lassosum 0 NA NA NA NA NA NA NA NA NA NA NA 206882958 3.34399999999999
IL24 ENSG00000162892 1 Lassosum 0.0628555695407186 0.626975332340493 NA NA NA NA -0.638376382662481 NA NA NA NA NA 207074136 2.11799999999999
FAIM3 ENSG00000162894 1 Lassosum 0.011080590139331 0.804568707183815 NA NA NA NA -0.190027758323092 NA NA NA NA NA 207087161 2.13200000000001
PIGR ENSG00000162896 1 Lassosum -0.00293911437170236 0.00738307868026768 NA NA NA NA 0.0606209702574689 NA NA NA NA NA 207110837 2.33200000000002
CAPN2 ENSG00000162909 1 Lassosum 0.0123312220023751 0.681209686612946 NA NA NA NA -0.0990421591516806 NA NA NA NA NA 223926507 2.791
MRPL55 ENSG00000162910 1 Lassosum 0.0123431750874424 0.898222903167771 NA NA NA NA 0.0144054214227248 NA NA NA NA NA 228295696 2.239
C1orf145 ENSG00000162913 1 Lassosum 0.000999246958921618 0.789597159659528 NA NA NA NA 0.0697755933614392 NA NA NA NA NA 228396286 2.45400000000001
WDR26 ENSG00000162923 1 Lassosum -0.00315784254156615 0.0980839735065506 NA NA NA NA -0.0112248200640036 NA NA NA NA NA 224598790 2.715
REL ENSG00000162924 2 Lassosum -0.00141324132754517 0.00266712407689123 NA NA NA NA 0.0423721392528373 NA NA NA NA NA 61129650 2.631
PUS10 ENSG00000162927 2 Lassosum 0.0461957026708045 0.128224426281848 NA NA NA NA 0.300336118027295 NA NA NA NA NA 61206375 2.89599999999999
PEX13 ENSG00000162928 2 Lassosum -0.00208047253485955 0.138786552701003 NA NA NA NA -0.0921167196144653 NA NA NA NA NA 61260377 3.36500000000001
KIAA1841 ENSG00000162929 2 Lassosum -0.00276800214931283 0.128935876730422 NA NA NA NA -4.16188336962437 NA NA NA NA NA 61342483 2.441
TRIM17 ENSG00000162931 1 Lassosum 0.00786994375061867 0.282919636037403 NA NA NA NA -0.0440728291874714 NA NA NA NA NA 228600101 3.06900000000002
RFTN2 ENSG00000162944 2 Lassosum -0.0028173612820539 0.21865083949825 NA NA NA NA 0.192651535713867 NA NA NA NA NA 198488146 3.24100000000001
DISC1 ENSG00000162946 1 Lassosum 0.284895688121145 0.988368577712271 NA NA NA NA 0.0117113789013443 NA NA NA NA NA 231969789 3.33099999999999
CAPN13 ENSG00000162949 2 Lassosum 0.0140548367544233 0.3412252395412 NA NA NA NA -0.00437060878660839 NA NA NA NA NA 30994522 3.12800000000001
MEMO1 ENSG00000162959 2 Lassosum 0.0405750667242528 0.713614322145435 NA NA NA NA 0.179734035463409 NA NA NA NA NA 32164588 4.23500000000001
DPY30 ENSG00000162961 2 Lassosum 0.0228290217165917 0.184263275095998 NA NA NA NA 0.0939381471575051 NA NA NA NA NA 32178879 2.40799999999999
TYW5 ENSG00000162971 2 Lassosum 0.0164237331179082 0.0319372454914862 NA NA NA NA 0.0631847180213312 NA NA NA NA NA 200807578 2.352
C2orf47 ENSG00000162972 2 Lassosum 0.101334701051158 0.00530096609996763 NA NA NA NA -0.741448633627108 NA NA NA NA NA 200846651 2.90900000000002
PQLC3 ENSG00000162976 2 Lassosum 0.0618041216283977 0.0557499227517587 NA NA NA NA -0.234531647095083 NA NA NA NA NA 11307162 2.39599999999999
ARL5A ENSG00000162980 2 Lassosum 0.0144367112020023 0.110811657903939 NA NA NA NA -0.488321290902411 NA NA NA NA NA 152665252 2.499
CLHC1 ENSG00000162994 2 Lassosum 0.219493400350689 0.00190918028324724 NA NA NA NA -1.76300761046667 NA NA NA NA NA 55430813 2.58199999999999
PRORSD1P ENSG00000162997 2 Lassosum 0.00928865971167037 0.320738913648407 NA NA NA NA 0.20102942231971 NA NA NA NA NA 55510556 2.589
DUSP19 ENSG00000162999 2 Lassosum -0.0032451578281214 0.00381082787186934 NA NA NA NA 0.494774555875734 NA NA NA NA NA 183954010 2.73599999999999
CCDC104 ENSG00000163001 2 Lassosum 0.0105548879035549 0.0140156608386268 NA NA NA NA -2.54315881977481 NA NA NA NA NA 55759877 2.44900000000001
NUP35 ENSG00000163002 2 Lassosum 0.0105003151620738 0.655949089517914 NA NA NA NA -0.00985852077783765 NA NA NA NA NA 184004324 2.44900000000001
CCDC138 ENSG00000163006 2 Lassosum -0.00296750516775246 0.0487483583833486 NA NA NA NA -0.174893350686535 NA NA NA NA NA 109448123 2.37899999999999
C2orf48 ENSG00000163009 2 Lassosum -0.00322441580222876 0.0239110404585837 NA NA NA NA -0.268391944929473 NA NA NA NA NA 10316680 2.56700000000001
FBXO41 ENSG00000163013 2 Lassosum 0.0368036355196828 0.204411117087643 NA NA NA NA -0.0311355052919872 NA NA NA NA NA 73496684 2.05599999999998
ACTG2 ENSG00000163017 2 Lassosum 2.03942240257771e-05 0.166404582861993 NA NA NA NA -0.910990300787644 NA NA NA NA NA 74133216 2.322
C2orf44 ENSG00000163026 2 Lassosum -0.00258739842212807 0.0779102345315293 NA NA NA NA -0.0167608339799897 NA NA NA NA NA 24262327 2.22499999999999
SMC6 ENSG00000163029 2 Lassosum 0.00365134634254427 0.703373582782065 NA NA NA NA -0.785511304146185 NA NA NA NA NA 17913294 2.541
CCDC74A ENSG00000163040 2 Lassosum 0.00490278028918822 0.145326527677509 NA NA NA NA -2.73827160198277 NA NA NA NA NA 132288243 2.45099999999999
H3F3A ENSG00000163041 1 Lassosum 0.251604827803035 0.108364025140753 NA NA NA NA -0.322610087057867 NA NA NA NA NA 226254627 2.45699999999999
ADCK3 ENSG00000163050 1 Lassosum 0.328443600100569 0.00055036675099127 NA NA NA NA -1.63699133371885 NA NA NA NA NA 227130241 2.76400000000001
SLC16A14 ENSG00000163053 2 Lassosum -0.00301291587429109 0.00200915939551284 NA NA NA NA -0.305247599325159 NA NA NA NA NA 230916706 2.84299999999999
ZNF2 ENSG00000163067 2 Lassosum 0.00874489015783464 0.0144081165384624 NA NA NA NA 0.0561698528741664 NA NA NA NA NA 95840621 2.72200000000001
SGCB ENSG00000163069 4 Lassosum 0.0154132593936785 0.248166920386216 NA NA NA NA 0.154528263036075 NA NA NA NA NA 52895760 5.13299999999998
SGPP2 ENSG00000163082 2 Lassosum -0.00295976181645319 0.644148136605026 NA NA NA NA -0.0104193753250762 NA NA NA NA NA 223357451 2.68000000000001
INHBB ENSG00000163083 2 Lassosum 0.0128563046867429 0.0141394157557183 NA NA NA NA -12.7412511040872 NA NA NA NA NA 121106551 3.80000000000001
BBS5 ENSG00000163093 2 Lassosum -0.00325409345629191 0.450092501245642 NA NA NA NA 0.0656247785075628 NA NA NA NA NA 170359060 2.18199999999999
SMARCAD1 ENSG00000163104 4 Lassosum 0.0139154759827178 0.8817135875833 NA NA NA NA -0.0445654021740491 NA NA NA NA NA 95170602 3.066
HPGDS ENSG00000163106 4 Lassosum -0.00318144013569865 0.958629541745979 NA NA NA NA -0.00540993722186516 NA NA NA NA NA 95241856 2.55700000000002
PDLIM5 ENSG00000163110 4 Lassosum 0.00434865363683234 0.501402102304489 NA NA NA NA -0.0760035647047242 NA NA NA NA NA 95481207 3.11000000000001
OTUD7B ENSG00000163113 1 Lassosum 0.00546853047243556 0.804644838419834 NA NA NA NA 0.0338625753002762 NA NA NA NA NA 149947428 2.86500000000001
NEURL3 ENSG00000163121 2 Lassosum -0.00306639247747875 0.601166704933486 NA NA NA NA -0.0112553019419448 NA NA NA NA NA 97168614 3.82499999999999
RPRD2 ENSG00000163125 1 Lassosum 0.0267100532940006 0.00018076589462754 NA NA NA NA -2.7717944557739 NA NA NA NA NA 150392304 1.714
ANKRD23 ENSG00000163126 2 Lassosum 0.0435556842253804 0.0538850971655318 NA NA NA NA 0.171978601591769 NA NA NA NA NA 97506967 2.51900000000001
CTSS ENSG00000163131 1 Lassosum 0.0652136507010156 0.951091507241338 NA NA NA NA 0.00794845258143596 NA NA NA NA NA 150720492 1.73599999999999
PACRGL ENSG00000163138 4 Lassosum 0.0069516851681114 0.929309350518053 NA NA NA NA -0.0108869179933553 NA NA NA NA NA 20726217 3.44
BNIPL ENSG00000163141 1 Lassosum 0.0127723530006795 0.91588201400572 NA NA NA NA 0.0152784905446783 NA NA NA NA NA 151014561 1.97899999999998
TNFAIP8L2 ENSG00000163154 1 Lassosum 0.0130159970633078 0.432670546526496 NA NA NA NA 0.00406725395098262 NA NA NA NA NA 151130665 1.98599999999999
LYSMD1 ENSG00000163155 1 Lassosum 0.0301609946997891 0.967837716485402 NA NA NA NA -0.00117752979555093 NA NA NA NA NA 151135324 3.10300000000001
SCNM1 ENSG00000163156 1 Lassosum 0.0159231803283832 0.827065005819847 NA NA NA NA 0.117332274560516 NA NA NA NA NA 151135956 1.75200000000001
VPS72 ENSG00000163159 1 Lassosum -0.00304571068149317 0.00751743418540083 NA NA NA NA -0.391863336808322 NA NA NA NA NA 151155130 2.04700000000003
ERCC3 ENSG00000163161 2 Lassosum 0.126048917684495 0.668923290136371 NA NA NA NA 0.213301435646774 NA NA NA NA NA 128033309 2.30399999999997
RNF149 ENSG00000163162 2 Lassosum -0.00325684571040896 0.689568438608907 NA NA NA NA 0.0629395360005098 NA NA NA NA NA 101906422 2.94900000000001
IWS1 ENSG00000163166 2 Lassosum 0.0328044973506079 0.779184080276993 NA NA NA NA -0.0435264175157852 NA NA NA NA NA 128239122 2.06200000000001
