# Supplementary material for: SUMMIT: An integrative approach for better transcriptomic data imputation improves causal gene identification
Source: Nat Commun. 2022 Oct 25;13:6336. doi: 10.1038/s41467-022-34016-y (PMC9593997; doi:10.1038/s41467-022-34016-y)
Supplement: Supplementary file 7 — Source Data [file 41467_2022_34016_MOESM7_ESM.zip › Source Data/Figure-3/real-data-new/Lassosum/AST/AST-85]

gene_symbol gene_id chromosome model_best r2_test p_SCAD p_ElNet p_LASSO p_MCP p_MNet z_SCAD z_ElNet z_LASSO z_MCP z_MNet p_ACAT gene_pos runtime
BOLA3 ENSG00000163170 2 Lassosum 0 NA NA NA NA NA NA NA NA NA NA NA 74368823 7.032
CDC42EP3 ENSG00000163171 2 Lassosum 0.00554401448418185 0.02074053421055 NA NA NA NA 0.235217729294091 NA NA NA NA NA 37917321 5.384
S100A11 ENSG00000163191 1 Lassosum 0.0190942983044768 0.746875049746412 NA NA NA NA 0.00513355950778597 NA NA NA NA NA 152012682 6.505
DHX57 ENSG00000163214 2 Lassosum 0.132321708265298 0.574888607552148 NA NA NA NA 0.153757623159112 NA NA NA NA NA 39063973 5.079
ARHGAP25 ENSG00000163219 2 Lassosum -0.00279523971967799 0.353675010015438 NA NA NA NA 0.029843609698452 NA NA NA NA NA 68980349 4.775
S100A9 ENSG00000163220 1 Lassosum 0.0868034237167841 0.135660829889886 NA NA NA NA 0.161342306054048 NA NA NA NA NA 153331916 5.336
S100A12 ENSG00000163221 1 Lassosum 0.0769849786432893 0.476513458560232 NA NA NA NA 2.0732034198693 NA NA NA NA NA 153347154 3.309
TGFA ENSG00000163235 2 Lassosum 0.0355372304661695 0.329497933232211 NA NA NA NA -0.187693793294272 NA NA NA NA NA 70727868 4.946
CCNYL1 ENSG00000163249 2 Lassosum 0.00767842516018957 0.437666120952041 NA NA NA NA 0.000940317026088898 NA NA NA NA NA 208601413 4.045
FZD5 ENSG00000163251 2 Lassosum -0.00275927030901268 0.977090873883244 NA NA NA NA -0.00217282280823871 NA NA NA NA NA 208630798 2.689
DCAF16 ENSG00000163257 4 Lassosum 0.036903067639476 0.677800744592986 NA NA NA NA -0.00325193421943645 NA NA NA NA NA 17807329 4.827
GNPDA2 ENSG00000163281 4 Lassosum 0.148287067559438 0.133998831717766 NA NA NA NA 0.0882201443449356 NA NA NA NA NA 44716248 2.945
PAQR3 ENSG00000163291 4 Lassosum -0.00264745647587672 0.719010061719517 NA NA NA NA 0.0476852252229055 NA NA NA NA NA 79834436 3.904
ANTXR2 ENSG00000163297 4 Lassosum -0.00124261199484854 0.583949759512951 NA NA NA NA 0.0882082442337839 NA NA NA NA NA 80934455 2.556
HELQ ENSG00000163312 4 Lassosum 0.000998830455263611 0.67209411268922 NA NA NA NA 0.0370897272582025 NA NA NA NA NA 84352752 3.111
MRPS18C ENSG00000163319 4 Lassosum -8.73538022028164e-05 0.880289779260914 NA NA NA NA 0.0239763917217286 NA NA NA NA NA 84383986 3.413
CGGBP1 ENSG00000163320 3 Lassosum 0.0219094796391917 0.553388683287527 NA NA NA NA -0.105616563265948 NA NA NA NA NA 88150064 3.27800000000001
FAM175A ENSG00000163322 4 Lassosum 0.00687495609612354 0.896607408308497 NA NA NA NA -0.0917168482003177 NA NA NA NA NA 84413296 4.976
GPR155 ENSG00000163328 2 Lassosum 0.00433724637543431 0.308327471138556 NA NA NA NA 0.158330755031049 NA NA NA NA NA 175324394 3.905
PMVK ENSG00000163344 1 Lassosum 0.0254532719307979 0.337703562688688 NA NA NA NA 0.110728458506614 NA NA NA NA NA 154903338 8.09999999999999
PBXIP1 ENSG00000163346 1 Lassosum 0.0128223126557219 0.31382096937975 NA NA NA NA 3.81123783894318 NA NA NA NA NA 154922575 3.551
PYGO2 ENSG00000163348 1 Lassosum 0.000331907409935606 0.305250642352995 NA NA NA NA 0.0742345442520312 NA NA NA NA NA 154932915 3.929
HIPK1 ENSG00000163349 1 Lassosum 0.0346647957306356 0.352024007806517 NA NA NA NA -0.0379327090031615 NA NA NA NA NA 114496120 2.374
DCST2 ENSG00000163354 1 Lassosum 7.4549915878297e-06 0.00212618228110685 NA NA NA NA 0.0338434516153214 NA NA NA NA NA 154998626 2.24199999999999
DCST1 ENSG00000163357 1 Lassosum 0 NA NA NA NA NA NA NA NA NA NA NA 155014853 2.52300000000001
COL6A3 ENSG00000163359 2 Lassosum 0.00723797400192749 0.649049197533937 NA NA NA NA 0.0493289410209638 NA NA NA NA NA 238277832 5.405
C1orf106 ENSG00000163362 1 Lassosum 0.018801435442123 0.00606038229009273 NA NA NA NA -0.0550156305395928 NA NA NA NA NA 200872519 3.468
YY1AP1 ENSG00000163374 1 Lassosum 0.0101038562639403 0.0154110389155008 NA NA NA NA 0.506982538574022 NA NA NA NA NA 155644014 4.072
KBTBD8 ENSG00000163376 3 Lassosum 0.00162822958954001 0.207498325903534 NA NA NA NA -0.059068795256286 NA NA NA NA NA 67055180 2.899
EOGT ENSG00000163378 3 Lassosum 0.0549683185409309 0.225193856917849 NA NA NA NA -0.542399762708765 NA NA NA NA NA 69043738 4.70400000000001
LMOD3 ENSG00000163380 3 Lassosum 0.000918041432474315 0.318527119668285 NA NA NA NA 0.0956780199777239 NA NA NA NA NA 69164103 2.33799999999998
APOA1BP ENSG00000163382 1 Lassosum 0.0427651720255851 0.136617402564401 NA NA NA NA -2.33953273265075 NA NA NA NA NA 156562822 5.32600000000002
POGLUT1 ENSG00000163389 3 Lassosum 0.139439164855314 0.126153547139135 NA NA NA NA 1.24881410781735 NA NA NA NA NA 119200670 4.04500000000002
SLC22A15 ENSG00000163393 1 Lassosum 0.125096224839687 0.100887395813377 NA NA NA NA 0.620613791153622 NA NA NA NA NA 116565897 3.86599999999999
ATP1A1 ENSG00000163399 1 Lassosum -0.00309183376409994 0.437586055714115 NA NA NA NA 0.0705372628002129 NA NA NA NA NA 116934086 3.268
SLC15A2 ENSG00000163406 3 Lassosum 0.0208304099915253 0.10541629473724 NA NA NA NA -1.73022748657697 NA NA NA NA NA 121637942 2.36000000000001
EIF4E3 ENSG00000163412 3 Lassosum 0.0366661490764413 0.0129226924861039 NA NA NA NA -1.29216176899154 NA NA NA NA NA 71766182 3.036
PROK2 ENSG00000163421 3 Lassosum 0.0305670652389286 0.0814777569167343 NA NA NA NA 0.371252232377249 NA NA NA NA NA 71827582 2.69799999999998
LRRC58 ENSG00000163428 3 Lassosum 0.0865408884923776 0.521039923400526 NA NA NA NA 0.692835012882184 NA NA NA NA NA 120055771 2.27000000000001
FSTL1 ENSG00000163430 3 Lassosum 0.00120568993962478 0.1469073024785 NA NA NA NA 0.188980071058596 NA NA NA NA NA 120140620 2.50899999999999
LMOD1 ENSG00000163431 1 Lassosum -0.00275189147052401 0.736714345501646 NA NA NA NA 0.0642982567090934 NA NA NA NA NA 201890647 4.01600000000002
ELF3 ENSG00000163435 1 Lassosum 0.047829081021753 0.0500675427561949 NA NA NA NA 0.245798765497587 NA NA NA NA NA 201981694 2.92400000000001
TMEM183A ENSG00000163444 1 Lassosum 0.0176044758384067 0.853995605806041 NA NA NA NA 0.0438141502420217 NA NA NA NA NA 202985245 2.79400000000001
TMEM169 ENSG00000163449 2 Lassosum 0.00583016533007397 0.411111589144545 NA NA NA NA -0.195562036411995 NA NA NA NA NA 216957047 3.53299999999999
IGFBP7 ENSG00000163453 4 Lassosum 0.0240571507806079 0.11793254579017 NA NA NA NA -0.19726000638566 NA NA NA NA NA 57936745 6.017
TRIM46 ENSG00000163462 1 Lassosum 0.000318721663747579 0.0513675416557324 NA NA NA NA 0.0758496028130949 NA NA NA NA NA 155151660 3.07300000000001
KRTCAP2 ENSG00000163463 1 Lassosum -0.00309511170852006 0.0130928833352109 NA NA NA NA 8.56944895801879 NA NA NA NA NA 155150815 2.37799999999999
CXCR1 ENSG00000163464 2 Lassosum 0.0246672548733851 0.00146261640594577 NA NA NA NA 0.430202595749251 NA NA NA NA NA 219029643 5.56299999999999
ARPC2 ENSG00000163466 2 Lassosum 0.00542459595353839 0.00217179941842092 NA NA NA NA 1.49890557238901 NA NA NA NA NA 219100448 3.251
TSACC ENSG00000163467 1 Lassosum 0 NA NA NA NA NA NA NA NA NA NA NA 156311945 4.797
CCT3 ENSG00000163468 1 Lassosum 0.100580308082463 0.544652484880308 NA NA NA NA -0.115296269716592 NA NA NA NA NA 156308211 2.61599999999999
TMEM79 ENSG00000163472 1 Lassosum 0.266652834524323 0.0368328937872046 NA NA NA NA -7.40333267672991 NA NA NA NA NA 156257851 2.572
SSR2 ENSG00000163479 1 Lassosum -0.000354454380518288 0.0687690441528135 NA NA NA NA 0.0135788301508104 NA NA NA NA NA 155984794 2.947
RNF25 ENSG00000163481 2 Lassosum 0.00438587721458239 0.0794011117108197 NA NA NA NA 0.14976087378919 NA NA NA NA NA 219532860 4.834
STK36 ENSG00000163482 2 Lassosum 0.00113193845410053 0.747125958601177 NA NA NA NA 0.0271979042882696 NA NA NA NA NA 219552094 2.815
ADORA1 ENSG00000163485 1 Lassosum 0.131586783441329 2.01006733809343e-06 NA NA NA NA 7.06811640227849 NA NA NA NA NA 203098157 2.733
KIAA1524 ENSG00000163507 3 Lassosum 0.123155061382423 0.142064525015217 NA NA NA NA 0.107071986086921 NA NA NA NA NA 108288603 4.572
EOMES ENSG00000163508 3 Lassosum -0.000761740595760063 0.346026033336745 NA NA NA NA -0.31034469779163 NA NA NA NA NA 27760823 1.94899999999998
CWC22 ENSG00000163510 2 Lassosum 0.152767192477886 0.963249215198994 NA NA NA NA -0.00556588671754994 NA NA NA NA NA 180840721 4.87700000000001
AZI2 ENSG00000163512 3 Lassosum 0.00795564724984033 0.237052232584221 NA NA NA NA -0.101697407080862 NA NA NA NA NA 28373556 2.26900000000001
TGFBR2 ENSG00000163513 3 Lassosum 0.00324103854960378 0.0272566834882646 NA NA NA NA 0.613234856619268 NA NA NA NA NA 30691814 2.91800000000001
ANKZF1 ENSG00000163516 2 Lassosum -0.0028896209918694 0.363837596456636 NA NA NA NA 0.115704118278749 NA NA NA NA NA 220097935 4.05700000000002
HDAC11 ENSG00000163517 3 Lassosum 0.00946391751146913 0.426484709467459 NA NA NA NA 0.0254870309199069 NA NA NA NA NA 13534570 2.78099999999998
TRAT1 ENSG00000163519 3 Lassosum 0.000255602645775954 5.06463639507893e-06 NA NA NA NA 0.678800534225726 NA NA NA NA NA 108557698 2.50900000000001
FBLN2 ENSG00000163520 3 Lassosum -0.00166074520964288 0.195101152238916 NA NA NA NA 0.191440773131427 NA NA NA NA NA 13626873 2.63499999999999
GLB1L ENSG00000163521 2 Lassosum 0.203981300469418 0.346177386187158 NA NA NA NA -0.225091329910075 NA NA NA NA NA 220105764 4.33500000000001
STT3B ENSG00000163527 3 Lassosum -0.0010548004956088 0.941900356640125 NA NA NA NA -0.00848284569830265 NA NA NA NA NA 31626621 2.38500000000002
CHCHD4 ENSG00000163528 3 Lassosum 0.0177921166071862 0.211542703472739 NA NA NA NA 0.199743164847575 NA NA NA NA NA 14159975 3.934
FCRL1 ENSG00000163534 1 Lassosum 0.0293018459697757 0.393713933583364 NA NA NA NA -0.0496601463447704 NA NA NA NA NA 157777044 3.62899999999999
SGOL2 ENSG00000163535 2 Lassosum 0.0351998526980879 0.491983647031355 NA NA NA NA 0.00734559148630535 NA NA NA NA NA 201411618 5.67500000000001
SERPINI1 ENSG00000163536 3 Lassosum 0.160492127363077 0.106481797754528 NA NA NA NA -0.148884788029608 NA NA NA NA NA 167498193 2.12
CLASP2 ENSG00000163539 3 Lassosum 0.00133474417185109 0.372976966379248 NA NA NA NA -1.35823540974218 NA NA NA NA NA 33648792 2.66699999999997
SUCLG1 ENSG00000163541 2 Lassosum 0.0329581486070997 0.152444074929012 NA NA NA NA 0.0653115789152321 NA NA NA NA NA 84668908 2.60400000000004
NUAK2 ENSG00000163545 1 Lassosum 0.138605267202287 0.706570724739234 NA NA NA NA 0.0636690750988131 NA NA NA NA NA 205281035 3.19599999999997
SPTA1 ENSG00000163554 1 Lassosum 0.00417005661609016 0.0586686296196832 NA NA NA NA -0.0178162952610258 NA NA NA NA NA 158618383 4.512
PRKCI ENSG00000163558 3 Lassosum 0.0187998315330302 0.876946107929651 NA NA NA NA 0.00997523586518258 NA NA NA NA NA 169981961 2.15100000000001
MNDA ENSG00000163563 1 Lassosum 0.168261981535359 0.483135438060087 NA NA NA NA 0.0922867861176967 NA NA NA NA NA 158810201 3.25700000000001
PYHIN1 ENSG00000163564 1 Lassosum -0.000343360356482636 0.0155659806700745 NA NA NA NA 0.756577785829678 NA NA NA NA NA 158923715 2.839
IFI16 ENSG00000163565 1 Lassosum 0.0128793781527939 0.210860843036748 NA NA NA NA -0.201306561923189 NA NA NA NA NA 158997351 2.851
AIM2 ENSG00000163568 1 Lassosum 0.0183897810001448 0.575523880484006 NA NA NA NA 0.118334451098936 NA NA NA NA NA 159074580 3.37799999999999
EFHB ENSG00000163576 3 Lassosum 0.416159012091617 0.848216825551092 NA NA NA NA 0.0540692145500579 NA NA NA NA NA 19954740 2.49200000000002
EIF5A2 ENSG00000163577 3 Lassosum 0.00166578665939365 0.462188276791502 NA NA NA NA 0.0609206559308581 NA NA NA NA NA 170616343 2.42399999999998
RPL22L1 ENSG00000163584 3 Lassosum 0.118402950392215 0.153089899095097 NA NA NA NA -2.06654036230823 NA NA NA NA NA 170585468 2.57299999999998
PPM1L ENSG00000163590 3 Lassosum 0.0600429666453923 0.129159947070528 NA NA NA NA -0.305243073712758 NA NA NA NA NA 160635042 2.38899999999995
ICA1L ENSG00000163596 2 Lassosum 0.00307372152306451 0.915336085768767 NA NA NA NA 0.0225732421403416 NA NA NA NA NA 203688699 3.65999999999997
SNHG16 ENSG00000163597 17 Lassosum 0.235634631294313 0.511628904356105 NA NA NA NA 0.184881415747059 NA NA NA NA NA 74557639 2.94800000000004
CTLA4 ENSG00000163599 2 Lassosum -0.00325291420827822 0.677650872160345 NA NA NA NA 0.043925453373291 NA NA NA NA NA 204735596 2.42200000000003
ICOS ENSG00000163600 2 Lassosum 0.00909758885731982 0.745614043906341 NA NA NA NA -0.437088002938819 NA NA NA NA NA 204813885 3.11599999999999
RYBP ENSG00000163602 3 Lassosum 0.262106074336739 0.902397452152776 NA NA NA NA -0.139554155891506 NA NA NA NA NA 72459906 3.25299999999999
PPP4R2 ENSG00000163605 3 Lassosum -0.00324451091303413 0.558993041851694 NA NA NA NA 0.0237165950959762 NA NA NA NA NA 73082143 3.76600000000002
CD200R1 ENSG00000163606 3 Lassosum 0.0209545147139044 0.000564098693303173 NA NA NA NA -0.618499877616698 NA NA NA NA NA 112667012 2.46199999999999
GTPBP8 ENSG00000163607 3 Lassosum 0.093358518053508 0.0520151873458113 NA NA NA NA -0.164788642672977 NA NA NA NA NA 112721836 2.404
C3orf17 ENSG00000163608 3 Lassosum 0.0173999579941465 0.274335184975072 NA NA NA NA 0.198150290779174 NA NA NA NA NA 112729997 2.40699999999998
SPICE1 ENSG00000163611 3 Lassosum -0.00126280220364028 0.238061234577772 NA NA NA NA -0.528417483238479 NA NA NA NA NA 113197799 3.50299999999999
KIAA1407 ENSG00000163617 3 Lassosum -0.00188793801660259 0.899730176647019 NA NA NA NA 0.0113266887041348 NA NA NA NA NA 113729222 1.976
CDS1 ENSG00000163624 4 Lassosum -0.0029544024739725 0.561160971730844 NA NA NA NA 0.595720149238031 NA NA NA NA NA 85538311 3.33699999999999
WDFY3 ENSG00000163625 4 Lassosum -0.00219873658155079 0.791815906276774 NA NA NA NA -0.0769690592410694 NA NA NA NA NA 85739124 2.37799999999999
COX18 ENSG00000163626 4 Lassosum -0.00138643822375228 0.857973355426268 NA NA NA NA 0.0175071951103777 NA NA NA NA NA 73928634 3.21899999999999
PTPN13 ENSG00000163629 4 Lassosum 0.0022593919465983 0.0236880206485112 NA NA NA NA 0.388949158728245 NA NA NA NA NA 87625896 2.428
ALB ENSG00000163631 4 Lassosum -0.001835169673432 0.885226672533954 NA NA NA NA -0.0154798735914974 NA NA NA NA NA 74274980 2.68799999999999
