# Supplementary material for: SUMMIT: An integrative approach for better transcriptomic data imputation improves causal gene identification
Source: Nat Commun. 2022 Oct 25;13:6336. doi: 10.1038/s41467-022-34016-y (PMC9593997; doi:10.1038/s41467-022-34016-y)
Supplement: Supplementary file 7 — Source Data [file 41467_2022_34016_MOESM7_ESM.zip › Source Data/Figure-3/real-data-new/Lassosum/AST/AST-86]

gene_symbol gene_id chromosome model_best r2_test p_SCAD p_ElNet p_LASSO p_MCP p_MNet z_SCAD z_ElNet z_LASSO z_MCP z_MNet p_ACAT gene_pos runtime
C4orf36 ENSG00000163633 4 Lassosum 0.0354031633094095 0.581495743067926 NA NA NA NA 0.00507829934612625 NA NA NA NA NA 87827356 7.04
THOC7 ENSG00000163634 3 Lassosum 0.0183487718914707 0.339951640187329 NA NA NA NA -0.0183641064496824 NA NA NA NA NA 63834562 7.591
ATXN7 ENSG00000163635 3 Lassosum 0.00234337147697616 0.22346375295675 NA NA NA NA -0.020178910582865 NA NA NA NA NA 63919685 3.681
PSMD6 ENSG00000163636 3 Lassosum 0 NA NA NA NA NA NA NA NA NA NA NA 64002941 3.311
PRICKLE2 ENSG00000163637 3 Lassosum 0.0228333328036872 0.969063672096911 NA NA NA NA 0.00774637682648705 NA NA NA NA NA 64255347 3.542
PPM1K ENSG00000163644 4 Lassosum 0.0313436155862726 0.474342271744251 NA NA NA NA -0.210730013808161 NA NA NA NA NA 89194618 5.771
GMPS ENSG00000163655 3 Lassosum 0.00953068450540495 0.0806156339152751 NA NA NA NA 1.50621051684079 NA NA NA NA NA 155623391 3.598
TIPARP ENSG00000163659 3 Lassosum -0.00184351673480165 0.396723287465508 NA NA NA NA 0.0119199996760913 NA NA NA NA NA 156407791 3.053
CCNL1 ENSG00000163660 3 Lassosum 0.0839653507954888 0.359205597117563 NA NA NA NA 0.205957382466624 NA NA NA NA NA 156871423 3.02
PTX3 ENSG00000163661 3 Lassosum 0.0981882130035047 0.549458186338633 NA NA NA NA 0.0199478794418114 NA NA NA NA NA 157157997 2.65300000000001
HESX1 ENSG00000163666 3 Lassosum -0.00309007019764351 0.0165956817901653 NA NA NA NA 0.177852199907749 NA NA NA NA NA 57246246 2.982
SLMAP ENSG00000163681 3 Lassosum -0.00243770350289774 0.130538912027529 NA NA NA NA 0.267436549242434 NA NA NA NA NA 57828036 2.511
RPL9 ENSG00000163682 4 Lassosum 0.12583860007919 0.480737446390444 NA NA NA NA -0.0664585056767834 NA NA NA NA NA 39458156 5.907
SMIM14 ENSG00000163683 4 Lassosum -0.0024928518488474 0.985673387044658 NA NA NA NA -0.0034842031926256 NA NA NA NA NA 39596625 3.84500000000001
RPP14 ENSG00000163684 3 Lassosum 0.0700593508078611 0.733192107481676 NA NA NA NA -0.0225920547069702 NA NA NA NA NA 58298895 4.27
ABHD6 ENSG00000163686 3 Lassosum -0.00181345384955867 0.975290458688064 NA NA NA NA -0.000846626882130184 NA NA NA NA NA 58252326 3.026
DNASE1L3 ENSG00000163687 3 Lassosum 0.0269076004653569 0.0110397769601031 NA NA NA NA -0.862704965018075 NA NA NA NA NA 58189204 3.43799999999999
RBM47 ENSG00000163694 4 Lassosum 0.0155454870605362 0.00422981125174432 NA NA NA NA -0.363224672148616 NA NA NA NA NA 40529082 3.60899999999999
APBB2 ENSG00000163697 4 Lassosum 0.0355037967846019 0.958728605431489 NA NA NA NA -0.000663521374781398 NA NA NA NA NA 41015387 3.17700000000001
IL17RE ENSG00000163701 3 Lassosum 0.0105690730057296 0.593390849280192 NA NA NA NA -0.000354755746711761 NA NA NA NA NA 9951191 3.883
IL17RC ENSG00000163702 3 Lassosum 0.138413492953839 0.434947847376033 NA NA NA NA 0.0805819411173869 NA NA NA NA NA 9967036 4.598
CRELD1 ENSG00000163703 3 Lassosum 0.0463032104229157 0.770509305990249 NA NA NA NA 0.0454716873704052 NA NA NA NA NA 9981301 2.44199999999999
PRRT3 ENSG00000163704 3 Lassosum -0.00263893536387028 0.527121088138757 NA NA NA NA -0.975918757678046 NA NA NA NA NA 9990652 2.988
PCOLCE2 ENSG00000163710 3 Lassosum 0.00399590782012982 0.247402758850323 NA NA NA NA 0.0090289236058042 NA NA NA NA NA 142571404 2.309
U2SURP ENSG00000163714 3 Lassosum 0 NA NA NA NA NA NA NA NA NA NA NA 142749788 2.545
MTMR14 ENSG00000163719 3 Lassosum 0.00530216322577404 0.211339989507632 NA NA NA NA 0.701017104677006 NA NA NA NA NA 9717597 3.31700000000001
TTC14 ENSG00000163728 3 Lassosum 0.00037658127112461 0.0283406354043261 NA NA NA NA -1.31723523197678 NA NA NA NA NA 180327767 2.035
CXCL3 ENSG00000163734 4 Lassosum -0.000425537390769337 0.82197927426254 NA NA NA NA -6.91456086376738e-05 NA NA NA NA NA 74903415 5.33799999999999
CXCL5 ENSG00000163735 4 Lassosum 0.102366556280036 0.525373128673774 NA NA NA NA 0.65545010281388 NA NA NA NA NA 74862927 2.52
PPBP ENSG00000163736 4 Lassosum 0.000876861466691081 0.925452792494368 NA NA NA NA -0.00195236434489289 NA NA NA NA NA 74853334 2.97800000000001
PF4 ENSG00000163737 4 Lassosum -0.00325190616682169 0.491752929113899 NA NA NA NA -0.0203384012073145 NA NA NA NA NA 74847317 3.244
MTHFD2L ENSG00000163738 4 Lassosum -0.0021657171358469 0.459064517923904 NA NA NA NA -0.0959646568529963 NA NA NA NA NA 75074353 2.562
CXCL1 ENSG00000163739 4 Lassosum 0.0185059045359178 0.484059990157369 NA NA NA NA -0.580094136567239 NA NA NA NA NA 74736034 3.28
RCHY1 ENSG00000163743 4 Lassosum 0.00763712107535963 0.834870279376143 NA NA NA NA 0.314318716709494 NA NA NA NA NA 76422110 3.42399999999999
PLSCR2 ENSG00000163746 3 Lassosum 0.0117579639226429 0.929242569441754 NA NA NA NA 0.013937309308528 NA NA NA NA NA 146161493 3.896
CPA3 ENSG00000163751 3 Lassosum -0.00139173317036545 0.200227558767769 NA NA NA NA 0.00241385866338146 NA NA NA NA NA 148599013 3.13499999999999
GYG1 ENSG00000163754 3 Lassosum 0.0342735214260963 0.156066375270158 NA NA NA NA -2.19747682220862 NA NA NA NA NA 148727273 2.72500000000002
HPS3 ENSG00000163755 3 Lassosum 0.0535835527955423 0.66771605409856 NA NA NA NA -0.0979210141425294 NA NA NA NA NA 148869445 2.31100000000001
TOPBP1 ENSG00000163781 3 Lassosum -0.00129273606422675 0.0998469611959527 NA NA NA NA -0.302368953076948 NA NA NA NA NA 133348878 3.023
RYK ENSG00000163785 3 Lassosum 0.0411430013816416 0.542654446571912 NA NA NA NA -0.054114468271228 NA NA NA NA NA 133881856 2.34999999999999
SNRK ENSG00000163788 3 Lassosum -0.00150426717813024 0.00612757782102148 NA NA NA NA -0.26177184738765 NA NA NA NA NA 43397130 2.14600000000002
UCN ENSG00000163794 2 Lassosum 0.00641831106538493 0.790783479287479 NA NA NA NA 0.0183455656974045 NA NA NA NA NA 27530790 4.03999999999999
ZNF513 ENSG00000163795 2 Lassosum 0.00275802784643464 0.510834935370041 NA NA NA NA 2.70446911309985 NA NA NA NA NA 27601877 4.501
SLC4A1AP ENSG00000163798 2 Lassosum 0.0344473867455183 0.63940669295483 NA NA NA NA -1.92426767341145 NA NA NA NA NA 27902089 2.56299999999999
PLB1 ENSG00000163803 2 Lassosum 0.0578227698730055 0.0978607063237011 NA NA NA NA 0.302390768666369 NA NA NA NA NA 28773333 3.06700000000001
SPDYA ENSG00000163806 2 Lassosum 0.00318877099388604 0.354416842673027 NA NA NA NA -0.00730664355776128 NA NA NA NA NA 29039430 2.78899999999999
KIAA1143 ENSG00000163807 3 Lassosum 0.0430495958043768 0.373510679839458 NA NA NA NA 0.210936851550545 NA NA NA NA NA 44791153 4.30199999999999
KIF15 ENSG00000163808 3 Lassosum -0.00146547334355573 0.341824254874245 NA NA NA NA -0.686108781061655 NA NA NA NA NA 44859038 3.08799999999999
WDR43 ENSG00000163811 2 Lassosum 0.00343968512339798 0.211857586845888 NA NA NA NA -0.156385704849691 NA NA NA NA NA 29144298 4.315
ZDHHC3 ENSG00000163812 3 Lassosum -0.00144212214561201 0.305117462976208 NA NA NA NA 0.0426487709609197 NA NA NA NA NA 44987213 3.81
CDCP1 ENSG00000163814 3 Lassosum 0.024430597700007 0.504137158835196 NA NA NA NA 0.0306054114139747 NA NA NA NA NA 45155842 2.19300000000001
CLEC3B ENSG00000163815 3 Lassosum 0.00060805032453437 0.640193823085482 NA NA NA NA 0.157800069745041 NA NA NA NA NA 45060301 2.21799999999999
LZTFL1 ENSG00000163818 3 Lassosum 0.0191502340041307 0.200710183200298 NA NA NA NA -0.00362122684412741 NA NA NA NA NA 45911171 2.51400000000001
FYCO1 ENSG00000163820 3 Lassosum -0.0017069025523917 0.103434958887005 NA NA NA NA -0.235757677715011 NA NA NA NA NA 45998356 2.846
CCR1 ENSG00000163823 3 Lassosum 0.0524781055605619 0.244401153050409 NA NA NA NA -0.227408956963574 NA NA NA NA NA 46246543 2.185
LRRC2 ENSG00000163827 3 Lassosum 0.0450699802893395 0.192646528505109 NA NA NA NA 0.0745916198737413 NA NA NA NA NA 46589251 2.69800000000001
ELP6 ENSG00000163832 3 Lassosum -0.00300554659203578 0.519456288109842 NA NA NA NA -0.999095466279986 NA NA NA NA NA 47546190 2.02799999999999
FBXO40 ENSG00000163833 3 Lassosum 0.0736649394869533 0.265071875375317 NA NA NA NA -0.0608604945304438 NA NA NA NA NA 121330552 2.33800000000002
DTX3L ENSG00000163840 3 Lassosum 0.0028887873707083 0.599104556536078 NA NA NA NA 0.0783872141841284 NA NA NA NA NA 122288567 2.48899999999998
ZNF148 ENSG00000163848 3 Lassosum 0.00246126567752336 0.442696795522358 NA NA NA NA 0.0396967275512111 NA NA NA NA NA 125019301 2.65900000000002
NMNAT3 ENSG00000163864 3 Lassosum 0.0458680645293918 0.248898897633436 NA NA NA NA 0.295641182931371 NA NA NA NA NA 139337940 2.33500000000001
SMIM12 ENSG00000163866 1 Lassosum 0.0399787994998752 0.769792761578949 NA NA NA NA 0.00747613107462739 NA NA NA NA NA 35251877 4.31200000000001
ZMYM6 ENSG00000163867 1 Lassosum -0.00308048099115221 0.353659594333036 NA NA NA NA -0.140112407422368 NA NA NA NA NA 35472351 2.28099999999998
TPRA1 ENSG00000163870 3 Lassosum 0.117282682394645 0.0875988997666415 NA NA NA NA 0.166393388800504 NA NA NA NA NA 127304503 3.11500000000001
YEATS2 ENSG00000163872 3 Lassosum -0.00179437817148376 0.0253099602182152 NA NA NA NA -7.62750265780825 NA NA NA NA NA 183473009 2.95699999999999
ZC3H12A ENSG00000163874 1 Lassosum 0.00109702773283504 0.330219566552603 NA NA NA NA 0.0677453836110131 NA NA NA NA NA 37945066 3.35999999999999
MEAF6 ENSG00000163875 1 Lassosum 0.212388632290311 0.00152752136293534 NA NA NA NA 2.82325640822358 NA NA NA NA NA 37969275 3.32000000000002
SNIP1 ENSG00000163877 1 Lassosum 0.0144141941727288 0.00238751979786485 NA NA NA NA 0.358421040423711 NA NA NA NA NA 38011022 3.19800000000001
POLR2H ENSG00000163882 3 Lassosum -0.0032554532859852 0.370222183317727 NA NA NA NA -0.0280079784088767 NA NA NA NA NA 184082945 3.24299999999999
LIPH ENSG00000163898 3 Lassosum 0.0333271031321117 0.127237415500588 NA NA NA NA 0.01590740590195 NA NA NA NA NA 185247225 2.35900000000001
TMEM41A ENSG00000163900 3 Lassosum 2.15715727351906e-05 0.461773226254367 NA NA NA NA 0.0254955563135725 NA NA NA NA NA 185205564 2.32300000000001
RPN1 ENSG00000163902 3 Lassosum 0.0198054053268037 0.0626651558684704 NA NA NA NA 0.187602313191621 NA NA NA NA NA 128369367 2.779
SENP2 ENSG00000163904 3 Lassosum -0.00151573488382684 0.105821710412505 NA NA NA NA -0.0677034356680417 NA NA NA NA NA 185325811 2.358
HEYL ENSG00000163909 1 Lassosum -0.00316110390946434 0.561949886321298 NA NA NA NA 0.00355132553557022 NA NA NA NA NA 40097721 2.90199999999999
IFT122 ENSG00000163913 3 Lassosum 0.0125107367120835 0.658360686677514 NA NA NA NA -0.0481851804533674 NA NA NA NA NA 129199083 2.21100000000001
RFC4 ENSG00000163918 3 Lassosum 0.0536955004363814 0.00202272781919971 NA NA NA NA 0.647170218649032 NA NA NA NA NA 186516258 2.51499999999999
RPL39L ENSG00000163923 3 Lassosum -0.00309550271520309 0.852878639328983 NA NA NA NA -0.0346293644554329 NA NA NA NA NA 186868716 2.602
BAP1 ENSG00000163930 3 Lassosum -0.00286160770326771 0.958124660887196 NA NA NA NA -0.0044079025050838 NA NA NA NA NA 52439697 2.98899999999998
TKT ENSG00000163931 3 Lassosum 0.106335045831978 0.236999014440238 NA NA NA NA 12.5112243333514 NA NA NA NA NA 53274395 2.06
PRKCD ENSG00000163932 3 Lassosum 0.020238712175749 0.178567816416069 NA NA NA NA -0.0268674820252084 NA NA NA NA NA 53208379 2.26399999999998
RFT1 ENSG00000163933 3 Lassosum 0.0233964726866888 0.0508550476122637 NA NA NA NA 0.260304891148228 NA NA NA NA NA 53143488 1.98000000000002
SFMBT1 ENSG00000163935 3 Lassosum 0.0396587689188466 0.734951999944364 NA NA NA NA -0.158143257137904 NA NA NA NA NA 53009177 2.19400000000002
GNL3 ENSG00000163938 3 Lassosum 0.00407421411602338 0.37123071678665 NA NA NA NA -0.848776630178419 NA NA NA NA NA 52721840 2.375
PBRM1 ENSG00000163939 3 Lassosum 0.00275812233194661 0.864436041761489 NA NA NA NA 0.0138453498270794 NA NA NA NA NA 52649650 1.88000000000005
UVSSA ENSG00000163945 4 Lassosum 0.203142931476334 0.00991876013667992 NA NA NA NA -30.9122430402324 NA NA NA NA NA 1361445 3.37399999999997
FAM208A ENSG00000163946 3 Lassosum 0.00522903102024963 0.00050741188815537 NA NA NA NA -0.398187032344019 NA NA NA NA NA 56685713 2.46999999999997
ARHGEF3 ENSG00000163947 3 Lassosum 0.00468094926067619 0.0100668584113278 NA NA NA NA -0.196749320270434 NA NA NA NA NA 56937401 3.10400000000004
SLBP ENSG00000163950 4 Lassosum 0.000293208189037775 0.179831951031024 NA NA NA NA 0.276202229955628 NA NA NA NA NA 1704404 3.19499999999999
LRPAP1 ENSG00000163956 4 Lassosum 0.188633342811427 0.314915130948288 NA NA NA NA 0.100929527743127 NA NA NA NA NA 3521194 2.86700000000002
ZDHHC19 ENSG00000163958 3 Lassosum 0.0122773053087604 0.0701894171650017 NA NA NA NA 0.719933881775019 NA NA NA NA NA 195931314 2.81300000000005
SLC51A ENSG00000163959 3 Lassosum 0.00583119787121744 0.612431351935207 NA NA NA NA 0.00284983540573152 NA NA NA NA NA 195954203 2.69399999999996
UBXN7 ENSG00000163960 3 Lassosum 0.0705698686442147 0.0753676877867044 NA NA NA NA 0.122694167501974 NA NA NA NA NA 196116939 2.65999999999997
RNF168 ENSG00000163961 3 Lassosum 0.0734940652574193 0.538061164977517 NA NA NA NA -0.0658589238584451 NA NA NA NA NA 196213146 2.72699999999998
PIGX ENSG00000163964 3 Lassosum 0.0716103601691197 0.0935226708812842 NA NA NA NA -0.258634592592336 NA NA NA NA NA 196414762 2.72999999999996
MFI2 ENSG00000163975 3 Lassosum 0.180797472677377 0.784792883198925 NA NA NA NA 0.0098163169684095 NA NA NA NA NA 196736089 2.74099999999999
S100P ENSG00000163993 4 Lassosum 0.125163039199305 0.376052372101583 NA NA NA NA 0.406617830984942 NA NA NA NA NA 6696846 3.38800000000003
ABLIM2 ENSG00000163995 4 Lassosum -0.0030346778390149 0.877902736593856 NA NA NA NA 0.0065503812237857 NA NA NA NA NA 8063799 4.17700000000002
EXO5 ENSG00000164002 1 Lassosum 0.0520073623562115 0.374858985473791 NA NA NA NA 0.747353250900062 NA NA NA NA NA 40978320 3.37299999999999
C1orf50 ENSG00000164008 1 Lassosum 0.0777900243164588 0.161301899778505 NA NA NA NA -0.0623834742118672 NA NA NA NA NA 43248454 2.53200000000004
ERMAP ENSG00000164010 1 Lassosum 0.00785324183873382 0.0509111048268657 NA NA NA NA -1.02498163315055 NA NA NA NA NA 43296727 3.12799999999999
