# Supplementary material for: SUMMIT: An integrative approach for better transcriptomic data imputation improves causal gene identification
Source: Nat Commun. 2022 Oct 25;13:6336. doi: 10.1038/s41467-022-34016-y (PMC9593997; doi:10.1038/s41467-022-34016-y)
Supplement: Supplementary file 7 — Source Data [file 41467_2022_34016_MOESM7_ESM.zip › Source Data/Figure-3/real-data-new/Lassosum/AST/AST-87]

gene_symbol gene_id chromosome model_best r2_test p_SCAD p_ElNet p_LASSO p_MCP p_MNet z_SCAD z_ElNet z_LASSO z_MCP z_MNet p_ACAT gene_pos runtime
ZNF691 ENSG00000164011 1 Lassosum 0.00303158090147415 0.762854427362699 NA NA NA NA -0.00297302388666108 NA NA NA NA NA 43315214 6.933
AIMP1 ENSG00000164022 4 Lassosum -0.00311386754803511 0.245651268521387 NA NA NA NA -0.00974096607219637 NA NA NA NA NA 107253542 9.231
SGMS2 ENSG00000164023 4 Lassosum 0.00627015202977566 0.522311892428305 NA NA NA NA -0.0253039683968695 NA NA NA NA NA 108790961 2.636
METAP1 ENSG00000164024 4 Lassosum 0 NA NA NA NA NA NA NA NA NA NA NA 99950367 3.278
DNAJB14 ENSG00000164031 4 Lassosum 0.00305338027671043 0.00823543768734654 NA NA NA NA 0.269471239174071 NA NA NA NA NA 100842644 3.532
H2AFZ ENSG00000164032 4 Lassosum 0.0221081797957292 0.0986053749250867 NA NA NA NA -18.6262281340646 NA NA NA NA NA 100870394 3.324
SLC9B1 ENSG00000164037 4 Lassosum -0.00155943438128148 0.56283454214668 NA NA NA NA 0.0650667423922151 NA NA NA NA NA 103873550 3.345
SLC9B2 ENSG00000164038 4 Lassosum 0.0146616555040464 0.0537512032828837 NA NA NA NA -0.151179022357852 NA NA NA NA NA 103974005 2.967
BDH2 ENSG00000164039 4 Lassosum 0.122779749257818 0.0945546950220214 NA NA NA NA 5.06608097198527 NA NA NA NA NA 104010816 3.386
PGRMC2 ENSG00000164040 4 Lassosum 0 NA NA NA NA NA NA NA NA NA NA NA 129200188 2.755
CDC25A ENSG00000164045 3 Lassosum -0.00244127827552676 0.0119146956653529 NA NA NA NA -0.0402979174523996 NA NA NA NA NA 48214264 5.515
CAMP ENSG00000164047 3 Lassosum 0.00377655711196334 0.0191752507951438 NA NA NA NA -0.0591586095788253 NA NA NA NA NA 48265909 2.07
ZNF589 ENSG00000164048 3 Lassosum 0.135486751444042 0.000257285224659749 NA NA NA NA -55.6182169543996 NA NA NA NA NA 48311666 2.475
PLXNB1 ENSG00000164050 3 Lassosum 0.00287968918545167 0.0265106141369861 NA NA NA NA 0.100799992728831 NA NA NA NA NA 48458427 2.44
CCDC51 ENSG00000164051 3 Lassosum -0.00325710524592937 0.000925460080676092 NA NA NA NA -0.0372443626430278 NA NA NA NA NA 48477720 2.611
ATRIP ENSG00000164053 3 Lassosum 0.0903887164943744 0.447424036127509 NA NA NA NA 0.0765873164652915 NA NA NA NA NA 48497614 2.83
SHISA5 ENSG00000164054 3 Lassosum 0.0389280472757288 0.129550310837872 NA NA NA NA 9.14575573996672 NA NA NA NA NA 48525728 2.297
SPRY1 ENSG00000164056 4 Lassosum 0 NA NA NA NA NA NA NA NA NA NA NA 124321430 5.231
BSN ENSG00000164061 3 Lassosum -8.61275241912374e-05 0.382053177906722 NA NA NA NA -0.740959507640089 NA NA NA NA NA 49650450 4.53699999999999
APEH ENSG00000164062 3 Lassosum 0.0183671163854605 0.618895717714946 NA NA NA NA -0.142442290586385 NA NA NA NA NA 49716415 3.696
RNF123 ENSG00000164068 3 Lassosum 0.00399852845417159 0.0227421956431716 NA NA NA NA -12.8196579020938 NA NA NA NA NA 49742947 2.029
MFSD8 ENSG00000164073 4 Lassosum 1.16596248618261e-05 0.774048130387125 NA NA NA NA -0.00789049912175444 NA NA NA NA NA 128863055 4.209
C4orf29 ENSG00000164074 4 Lassosum 0.00968297499203674 0.675803339141869 NA NA NA NA 0.753557427285231 NA NA NA NA NA 128923663 4.377
MON1A ENSG00000164077 3 Lassosum 0.0872613913913379 0.00122335294941726 NA NA NA NA 23.8366577154411 NA NA NA NA NA 49956954 3.032
MST1R ENSG00000164078 3 Lassosum 0.000160752078913862 9.38565661783182e-06 NA NA NA NA 0.0773371391747801 NA NA NA NA NA 49932867 3.74299999999999
RAD54L2 ENSG00000164080 3 Lassosum 0.0117776135556206 0.0948437438180656 NA NA NA NA 0.146775879458064 NA NA NA NA NA 51636385 3.36999999999999
TEX264 ENSG00000164081 3 Lassosum 0.0379946127889412 0.000217617824503237 NA NA NA NA -4.65170381414066 NA NA NA NA NA 51717524 2.33499999999999
GRM2 ENSG00000164082 3 Lassosum 0.0428442517003381 0.00319839274497001 NA NA NA NA -1.30728658150035 NA NA NA NA NA 51746857 2.488
DUSP7 ENSG00000164086 3 Lassosum -0.00312292287459659 0.304684970903602 NA NA NA NA 0.0708217161708837 NA NA NA NA NA 52086750 2.331
POC1A ENSG00000164087 3 Lassosum 0.00582083042588355 0.911191342743274 NA NA NA NA -0.219641747761112 NA NA NA NA NA 52148987 2.34700000000001
PPM1M ENSG00000164088 3 Lassosum -0.0020250007963607 0.288633520638802 NA NA NA NA -1.16514102926794 NA NA NA NA NA 52282227 2.697
WDR82 ENSG00000164091 3 Lassosum 0 NA NA NA NA NA NA NA NA NA NA NA 52305236 2.12
C4orf3 ENSG00000164096 4 Lassosum 0.193619049812219 0.185578429745917 NA NA NA NA -2.16624344500991 NA NA NA NA NA 120221903 4.553
HMGB2 ENSG00000164104 4 Lassosum 0.00625456661275658 0.894339322069181 NA NA NA NA 0.00202773148075688 NA NA NA NA NA 174254561 4.29300000000001
SAP30 ENSG00000164105 4 Lassosum 0.0186083114613467 0.485980598729717 NA NA NA NA 0.00118493476962826 NA NA NA NA NA 174294901 2.63000000000001
SCRG1 ENSG00000164106 4 Lassosum -0.00152089362131891 0.480265687036955 NA NA NA NA 0.230904289701138 NA NA NA NA NA 174318415 3.11699999999999
MAD2L1 ENSG00000164109 4 Lassosum -0.00013770060243723 0.013375534960945 NA NA NA NA -0.254666712517631 NA NA NA NA NA 120984403 2.91000000000001
ANXA5 ENSG00000164111 4 Lassosum 0.275254299592872 0.450678912255514 NA NA NA NA 1.27047350740559 NA NA NA NA NA 122603689 3.322
MAP9 ENSG00000164114 4 Lassosum -0.00304747788199866 0.655170629212451 NA NA NA NA -0.175228090303725 NA NA NA NA NA 156280966 2.92500000000001
GUCY1A3 ENSG00000164116 4 Lassosum -0.0032476144795448 0.00858024186575402 NA NA NA NA 0.151842061356306 NA NA NA NA NA 156620682 3.36099999999999
FBXO8 ENSG00000164117 4 Lassosum 0.0177204970697875 0.169364679045502 NA NA NA NA 0.0260647432669224 NA NA NA NA NA 175181612 3.12100000000001
CEP44 ENSG00000164118 4 Lassosum -0.00325528584955537 0.885652653608493 NA NA NA NA -0.0587500264727822 NA NA NA NA NA 175229679 3.44
HPGD ENSG00000164120 4 Lassosum 0.0929585597251043 0.603482325174786 NA NA NA NA -3.10849432225026 NA NA NA NA NA 175427816 3.07799999999997
TMEM144 ENSG00000164124 4 Lassosum 0.157517597912961 0.768022854152735 NA NA NA NA -0.113219168559781 NA NA NA NA NA 159149659 3.08000000000001
FAM198B ENSG00000164125 4 Lassosum 0.156296882769079 0.0838494659515594 NA NA NA NA -9.59769962850216 NA NA NA NA NA 159070048 2.774
NAA15 ENSG00000164134 4 Lassosum 0 NA NA NA NA NA NA NA NA NA NA NA 140281898 3.511
IL15 ENSG00000164136 4 Lassosum 0.169013792057116 0.0318456268330891 NA NA NA NA -0.0478734632016427 NA NA NA NA NA 142606446 3.05199999999999
FAM160A1 ENSG00000164142 4 Lassosum 0.208410605579436 0.668596302967093 NA NA NA NA 0.0358592853279695 NA NA NA NA NA 152457576 3.27600000000001
ARFIP1 ENSG00000164144 4 Lassosum 0.172075394497752 0.492009077679625 NA NA NA NA -0.30254972749807 NA NA NA NA NA 153770352 2.71299999999999
KIAA0947 ENSG00000164151 5 Lassosum -0.000284787634126538 0.018233931728924 NA NA NA NA -0.351946230248916 NA NA NA NA NA 5455562 3.80799999999999
ANAPC10 ENSG00000164162 4 Lassosum -0.00325063727721431 0.175986711998231 NA NA NA NA -0.0432816538381505 NA NA NA NA NA 145953978 3.94800000000001
ABCE1 ENSG00000164163 4 Lassosum -0.00307171106045945 0.199693672455627 NA NA NA NA -0.456861620627569 NA NA NA NA NA 146034707 2.501
OTUD4 ENSG00000164164 4 Lassosum 0.00262389704230648 0.58159772912558 NA NA NA NA -0.00134069486740775 NA NA NA NA NA 146066651 2.494
LSM6 ENSG00000164167 4 Lassosum 0.0291338908396539 0.916905340560177 NA NA NA NA -0.0918479421224277 NA NA NA NA NA 147108994 3.32000000000002
TMEM184C ENSG00000164168 4 Lassosum 0 NA NA NA NA NA NA NA NA NA NA NA 148565864 2.58700000000002
PRMT10 ENSG00000164169 4 Lassosum -0.00182049507783 0.283311379290363 NA NA NA NA -0.0920992182979704 NA NA NA NA NA 148582158 2.83099999999999
ITGA2 ENSG00000164171 5 Lassosum -0.00325082784038511 0.68662219899907 NA NA NA NA 0.13482951591794 NA NA NA NA NA 52337882 3.779
MOCS2 ENSG00000164172 5 Lassosum 0.016720242400772 0.197637006785392 NA NA NA NA 0.0695370768012094 NA NA NA NA NA 52398701 3.05100000000002
TMEM161B ENSG00000164180 5 Lassosum -0.00325530272955099 0.127162369567919 NA NA NA NA -0.235886867739616 NA NA NA NA NA 87525371 1.90599999999998
ELOVL7 ENSG00000164181 5 Lassosum 0.0647256871226721 0.578765386618723 NA NA NA NA 0.0811130971313323 NA NA NA NA NA 60093917 2.18700000000001
NDUFAF2 ENSG00000164182 5 Lassosum 0.000726573523661678 0.378264734865294 NA NA NA NA 0.378435565983166 NA NA NA NA NA 60344904 1.97499999999999
LMBRD2 ENSG00000164187 5 Lassosum 0.0671033732529533 0.827441222232831 NA NA NA NA 0.130031769801885 NA NA NA NA NA 36125288 2.63499999999999
NIPBL ENSG00000164190 5 Lassosum -0.000472016512622853 0.837888414331541 NA NA NA NA 0.0139106471882027 NA NA NA NA NA 36971688 1.97200000000001
SLC25A46 ENSG00000164209 5 Lassosum 0.0983473559262953 3.08071626785736e-09 NA NA NA NA 0.852086744613002 NA NA NA NA NA 110087347 2.53700000000001
STARD4 ENSG00000164211 5 Lassosum 0.0344230216070647 0.0217937510340109 NA NA NA NA -4.0575195539573 NA NA NA NA NA 110840009 2.047
PGGT1B ENSG00000164219 5 Lassosum 0.0373208232239923 0.0550706011133183 NA NA NA NA -0.504533543765751 NA NA NA NA NA 114572548 2.38300000000001
CCDC112 ENSG00000164221 5 Lassosum 0.0231866358895918 0.0108774936037693 NA NA NA NA -0.176720359700604 NA NA NA NA NA 114617706 2.858
ANKRD33B ENSG00000164236 5 Lassosum 0.0197470859784793 0.253501814783585 NA NA NA NA -0.0941648417143033 NA NA NA NA NA 10607375 2.209
CMBL ENSG00000164237 5 Lassosum 0.211474273096643 0.284542511825925 NA NA NA NA 0.779342736744028 NA NA NA NA NA 10292062 2.52099999999999
C5orf63 ENSG00000164241 5 Lassosum 0.00302887692275411 0.155917133106625 NA NA NA NA -0.0764390018973194 NA NA NA NA NA 126393717 2.27100000000002
PRRC1 ENSG00000164244 5 Lassosum 0.0396153878438071 0.997017155460396 NA NA NA NA 6.53788035191391e-05 NA NA NA NA NA 126872041 2.04999999999998
F2RL1 ENSG00000164251 5 Lassosum 0.379356481313943 0.159874150412982 NA NA NA NA -0.784548213629754 NA NA NA NA NA 76122949 2.40700000000001
AGGF1 ENSG00000164252 5 Lassosum 0.0180188950576143 0.879329142975297 NA NA NA NA 0.00105282988001074 NA NA NA NA NA 76343067 2.24199999999999
WDR41 ENSG00000164253 5 Lassosum 0.207654304918434 0.410114619777848 NA NA NA NA -0.336445790456339 NA NA NA NA NA 76819115 2.53100000000001
NDUFS4 ENSG00000164258 5 Lassosum 0.0244222884266375 0.220894874491916 NA NA NA NA -0.490167874342702 NA NA NA NA NA 52917815 2.24599999999998
SCGB3A2 ENSG00000164265 5 Lassosum 0.217713341179316 0.0261965714173384 NA NA NA NA -0.487577715977118 NA NA NA NA NA 147255999 2.28999999999999
ESM1 ENSG00000164283 5 Lassosum 0.0131070733530642 0.254728077746739 NA NA NA NA 0.0297769365525281 NA NA NA NA NA 54296095 2.17600000000002
GRPEL2 ENSG00000164284 5 Lassosum 0.00248567256813337 0.32177344947686 NA NA NA NA 0.0987948426044393 NA NA NA NA NA 148729569 2.79600000000002
ARSK ENSG00000164291 5 Lassosum -0.0014429352289429 0.789980501049545 NA NA NA NA -0.0659748435923363 NA NA NA NA NA 94915773 1.875
RHOBTB3 ENSG00000164292 5 Lassosum 0.00287274444524488 0.139965263181952 NA NA NA NA 0.0106361158269126 NA NA NA NA NA 95104656 2.11800000000002
TIGD6 ENSG00000164296 5 Lassosum 0.00462523631465617 0.464217141179899 NA NA NA NA 0.10683960717655 NA NA NA NA NA 149376705 2.24700000000001
SERINC5 ENSG00000164300 5 Lassosum -0.00195515070606622 0.300027530858968 NA NA NA NA 0.373485163788334 NA NA NA NA NA 79479474 2.16299999999998
CASP3 ENSG00000164305 4 Lassosum 0.0792466870164269 0.363589758536129 NA NA NA NA -0.244453384864898 NA NA NA NA NA 185559756 3.64600000000002
CCDC111 ENSG00000164306 4 Lassosum 0.00352570307720446 0.348950690484003 NA NA NA NA -1.23014891427442 NA NA NA NA NA 185593442 3.803
ERAP1 ENSG00000164307 5 Lassosum 0.450104425983451 0.309493769627974 NA NA NA NA -0.0339473147402905 NA NA NA NA NA 96120162 2.51799999999997
ERAP2 ENSG00000164308 5 Lassosum 0.188719289954009 0.814854091975131 NA NA NA NA 0.181123492813709 NA NA NA NA NA 96233531 3.40600000000001
CMYA5 ENSG00000164309 5 Lassosum -0.00183726595873757 0.648345650979837 NA NA NA NA 0.135525334442118 NA NA NA NA NA 79040881 1.91899999999998
KIAA1430 ENSG00000164323 4 Lassosum 0.0179303450026693 0.924704321315772 NA NA NA NA 0.025987536821238 NA NA NA NA NA 186105738 3.66199999999998
RICTOR ENSG00000164327 5 Lassosum 0.00775002087018617 0.258656743300693 NA NA NA NA -0.0423806300598924 NA NA NA NA NA 39006265 3.88900000000001
PAPD4 ENSG00000164329 5 Lassosum 0.00536364113015997 0.705291617922061 NA NA NA NA -0.00389338126372275 NA NA NA NA NA 78945207 1.95799999999997
EBF1 ENSG00000164330 5 Lassosum 0.00995911485167433 0.530961952660397 NA NA NA NA 0.00211688891898541 NA NA NA NA NA 158324848 2.125
ANKRA2 ENSG00000164331 5 Lassosum 0.0570796876797023 0.324570723493654 NA NA NA NA -0.202777824850628 NA NA NA NA NA 72854835 2.5
UBLCP1 ENSG00000164332 5 Lassosum -0.00322919342943062 0.475016743990514 NA NA NA NA -0.250369614730556 NA NA NA NA NA 158701566 2.08299999999997
UTP15 ENSG00000164338 5 Lassosum 0.00716468159598638 0.196031590474954 NA NA NA NA 1.00351899878303 NA NA NA NA NA 72869531 2.26999999999998
TLR3 ENSG00000164342 4 Lassosum 0.0203409138907487 0.789977617261476 NA NA NA NA -0.137333648165797 NA NA NA NA NA 186998280 4.47199999999998
KLKB1 ENSG00000164344 4 Lassosum 0.0787982005715345 0.979991518583348 NA NA NA NA -0.0121518034222405 NA NA NA NA NA 187154879 3.34899999999999
NSA2 ENSG00000164346 5 Lassosum 0.332213299985381 0.333255610935097 NA NA NA NA 0.471568401105661 NA NA NA NA NA 74067777 3.31400000000002
GFM2 ENSG00000164347 5 Lassosum 0.0218068299345325 0.0836876019577464 NA NA NA NA 0.186714189703623 NA NA NA NA NA 74040112 2.03000000000003
TERT ENSG00000164362 5 Lassosum -0.00320519200730907 0.630112309030906 NA NA NA NA -0.0478357720522989 NA NA NA NA NA 1274223 2.22000000000003
CCDC127 ENSG00000164366 5 Lassosum 0.0847019932953675 0.0439232169736542 NA NA NA NA -0.634645329407358 NA NA NA NA NA 211601 1.64699999999999
