# Supplementary material for: SUMMIT: An integrative approach for better transcriptomic data imputation improves causal gene identification
Source: Nat Commun. 2022 Oct 25;13:6336. doi: 10.1038/s41467-022-34016-y (PMC9593997; doi:10.1038/s41467-022-34016-y)
Supplement: Supplementary file 7 — Source Data [file 41467_2022_34016_MOESM7_ESM.zip › Source Data/Figure-3/real-data-new/Lassosum/AST/AST-88]

gene_symbol gene_id chromosome model_best r2_test p_SCAD p_ElNet p_LASSO p_MCP p_MNet z_SCAD z_ElNet z_LASSO z_MCP z_MNet p_ACAT gene_pos runtime
FOXQ1 ENSG00000164379 6 Lassosum 0.0226651689421119 0.242898214268816 NA NA NA NA 0.0124357985529999 NA NA NA NA NA 1313833 6.687
ACSL6 ENSG00000164398 5 Lassosum 0.0459477966594208 0.0426147449463878 NA NA NA NA -0.182012593121001 NA NA NA NA NA 131245309 7.899
SEPT8 ENSG00000164402 5 Lassosum 0.00874290028435376 2.68786654943651e-14 NA NA NA NA 0.601963013348108 NA NA NA NA NA 132114721 2.54
SHROOM1 ENSG00000164403 5 Lassosum 0.204188575640792 0.000839674923055154 NA NA NA NA -0.244058960376783 NA NA NA NA NA 132162211 2.578
GDF9 ENSG00000164404 5 Lassosum 0.0221242431484269 0.158125460690626 NA NA NA NA -0.127740206672064 NA NA NA NA NA 132199724 3.132
UQCRQ ENSG00000164405 5 Lassosum -0.00319647599019546 0.0116945092519728 NA NA NA NA 0.42430264551983 NA NA NA NA NA 132202987 2.919
LEAP2 ENSG00000164406 5 Lassosum 0.00559741695873173 1.0470256630635e-05 NA NA NA NA 2.18312115617782 NA NA NA NA NA 132209376 2.357
SLC35A1 ENSG00000164414 6 Lassosum 0.285154560533246 0.000263948428993114 NA NA NA NA -0.419710114567532 NA NA NA NA NA 88201197 4.774
MB21D1 ENSG00000164430 6 Lassosum -0.00307961557478964 0.170729680788884 NA NA NA NA 0.279056749763215 NA NA NA NA NA 74142618 2.392
TXLNB ENSG00000164440 6 Lassosum 0.0140304548757889 0.40634054273168 NA NA NA NA 0.084235776507644 NA NA NA NA NA 139587237 2.597
CITED2 ENSG00000164442 6 Lassosum -0.00153821466623527 0.13695057746819 NA NA NA NA 0.457449233695177 NA NA NA NA NA 139694575 2.416
CREBRF ENSG00000164463 5 Lassosum 0.00374879326021538 0.668571579709447 NA NA NA NA -0.895952537042352 NA NA NA NA NA 172524823 5.09
DCBLD1 ENSG00000164465 6 Lassosum 0.242804021801283 0.194276042492598 NA NA NA NA 1.38542342641288 NA NA NA NA NA 117833000 3.513
SFXN1 ENSG00000164466 5 Lassosum 0.0247079043970539 0.915980962942175 NA NA NA NA 0.0282548372964376 NA NA NA NA NA 174930405 3.94900000000001
SAMD3 ENSG00000164483 6 Lassosum 0.0620897154235874 0.077741525203123 NA NA NA NA -0.686466698185589 NA NA NA NA NA 130576015 3.86499999999999
TMEM200A ENSG00000164484 6 Lassosum 0.00150547643999344 0.0925567769060898 NA NA NA NA 1.67336263872528 NA NA NA NA NA 130725543 2.79
PDSS2 ENSG00000164494 6 Lassosum 0.0134127606225291 0.3114263145259 NA NA NA NA -0.219477533569293 NA NA NA NA NA 107627264 2.224
STXBP5 ENSG00000164506 6 Lassosum 0.0290140525715078 0.51615297827284 NA NA NA NA -0.0338865932011258 NA NA NA NA NA 147616213 2.56000000000001
ANKRD55 ENSG00000164512 5 Lassosum 0.018602776975105 0.0349085143405181 NA NA NA NA -0.770458318689853 NA NA NA NA NA 55462346 4.223
PI16 ENSG00000164530 6 Lassosum 0.0552891926212811 0.640765446636523 NA NA NA NA -1.24167267764805 NA NA NA NA NA 36927411 3.047
DAGLB ENSG00000164535 7 Lassosum 0.040019594217944 0.777344898689691 NA NA NA NA -0.0944379169872094 NA NA NA NA NA 6486289 4.61500000000001
STK17A ENSG00000164543 7 Lassosum 0.00887194721968176 0.359462089038932 NA NA NA NA 1.47759065331715 NA NA NA NA NA 43644371 1.84999999999999
TRA2A ENSG00000164548 7 Lassosum -0.00268901595224835 0.0108479672841992 NA NA NA NA 0.0891493568511316 NA NA NA NA NA 23558029 2.038
FAM183B ENSG00000164556 7 Lassosum -0.00317865726042377 0.334925767631706 NA NA NA NA 0.254498196602926 NA NA NA NA NA 38725791 2.22799999999999
GALNT10 ENSG00000164574 5 Lassosum 0.0171651699019088 0.85933283633727 NA NA NA NA 0.180176071693691 NA NA NA NA NA 153685417 3.821
SAP30L ENSG00000164576 5 Lassosum 0.103720080143955 0.336608217510883 NA NA NA NA -0.0525038286666997 NA NA NA NA NA 153830704 2.137
RPS14 ENSG00000164587 5 Lassosum 0.0181752428284195 0.53849179152634 NA NA NA NA -0.155319599178404 NA NA NA NA NA 149826036 2.67400000000001
MYOZ3 ENSG00000164591 5 Lassosum -0.00187658290024717 0.588104434224854 NA NA NA NA -0.00025050895897723 NA NA NA NA NA 150049681 3.01899999999999
COG5 ENSG00000164597 7 Lassosum 0.0474904844211526 0.345683504325753 NA NA NA NA 0.390385686812742 NA NA NA NA NA 107023574 3.354
C7orf60 ENSG00000164603 7 Lassosum 0.02298015185604 0.426540929541018 NA NA NA NA -0.127838062318869 NA NA NA NA NA 112519586 3.166
SLU7 ENSG00000164609 5 Lassosum 0.0299317796727111 0.0226996609196671 NA NA NA NA -0.444016237991455 NA NA NA NA NA 159838683 3.711
RP9 ENSG00000164610 7 Lassosum 0.00442168243719343 0.803891035554973 NA NA NA NA 0.00154571696724652 NA NA NA NA NA 33141711 3.16
PTTG1 ENSG00000164611 5 Lassosum -0.0010683945379224 0.631338569920208 NA NA NA NA 0.973361767098217 NA NA NA NA NA 159852288 3.06399999999999
CAMLG ENSG00000164615 5 Lassosum 0.0621771697426918 0.0883206301275028 NA NA NA NA 2.99533024905121 NA NA NA NA NA 134081019 2.05500000000001
RELL2 ENSG00000164620 5 Lassosum 0.0417842926558745 0.271777045382997 NA NA NA NA -0.1498136974179 NA NA NA NA NA 141018580 2.221
KCNK5 ENSG00000164626 6 Lassosum -0.00307030675162823 0.442097870738174 NA NA NA NA 1.06604302911597 NA NA NA NA NA 39176987 3.336
ZNF12 ENSG00000164631 7 Lassosum -0.00324398848498397 0.000103313423737493 NA NA NA NA -0.0677494624121434 NA NA NA NA NA 6737309 3.95100000000001
SLC29A4 ENSG00000164638 7 Lassosum -0.0032554127669997 0.426359642318629 NA NA NA NA -0.10614691035704 NA NA NA NA NA 5328848 2.973
CDCA7L ENSG00000164649 7 Lassosum 0.0855372442473606 0.739868131753214 NA NA NA NA -0.0984848831261819 NA NA NA NA NA 21963110 2.58999999999999
MIOS ENSG00000164654 7 Lassosum 0.010748600661536 0.954207218113143 NA NA NA NA -0.0126599707425851 NA NA NA NA NA 7627531 2.31700000000001
KIAA1324L ENSG00000164659 7 Lassosum 0.0367397321555022 0.828310013057712 NA NA NA NA -0.0207362737011254 NA NA NA NA NA 86597618 2.31399999999999
USP49 ENSG00000164663 6 Lassosum 0.090497605061025 0.390093526688313 NA NA NA NA -0.110518163223936 NA NA NA NA NA 41810366 2.90699999999998
SYTL3 ENSG00000164674 6 Lassosum 0 NA NA NA NA NA NA NA NA NA NA NA 159128477 3.90600000000001
HEY1 ENSG00000164683 8 Lassosum 0.0276463558538157 0.0237842262235939 NA NA NA NA 3.98315430332804 NA NA NA NA NA 80678171 2.773
FABP5 ENSG00000164687 8 Lassosum 0 NA NA NA NA NA NA NA NA NA NA NA 82194805 2.136
TAGAP ENSG00000164691 6 Lassosum 0.0207658249411493 0.00580065418314563 NA NA NA NA 1.59976533950201 NA NA NA NA NA 159460842 3.37100000000001
SLC13A4 ENSG00000164707 7 Lassosum 0.0158724540480946 0.631934678275635 NA NA NA NA -0.0711935176343906 NA NA NA NA NA 135389468 2.935
BRI3 ENSG00000164713 7 Lassosum 0.0220776927844298 0.0175362368013664 NA NA NA NA 0.441702018333174 NA NA NA NA NA 97909426 3.68600000000001
LMTK2 ENSG00000164715 7 Lassosum 0.0455460949352624 0.427014502152113 NA NA NA NA 0.114583812933875 NA NA NA NA NA 97787571 1.68800000000002
CTSB ENSG00000164733 8 Lassosum 0.0735553448572068 0.309672919462235 NA NA NA NA 1.53975607536582 NA NA NA NA NA 11713495 2.97499999999999
DLC1 ENSG00000164741 8 Lassosum 0.0233254506918039 0.00348164862384135 NA NA NA NA 2.40010989768801 NA NA NA NA NA 13157018 3.20399999999998
PEX2 ENSG00000164751 8 Lassosum 0.00864108553137355 0.636594088450085 NA NA NA NA 0.0877072653375878 NA NA NA NA NA 77902887 3.12900000000002
RAD21 ENSG00000164754 8 Lassosum 0.0264166793621096 0.689520133284975 NA NA NA NA 0.113913402302798 NA NA NA NA NA 117872639 1.91199999999998
MED30 ENSG00000164758 8 Lassosum 0.0286444237100401 0.842475359790283 NA NA NA NA -0.0960241426697497 NA NA NA NA NA 118542726 2.41200000000001
SBSPON ENSG00000164764 8 Lassosum 0.0199558690633194 0.0260146965078244 NA NA NA NA 0.0419633583093933 NA NA NA NA NA 74006549 2.51900000000001
PHKG1 ENSG00000164776 7 Lassosum 0.0295826149911183 0.196743602233127 NA NA NA NA -0.647760354070434 NA NA NA NA NA 56154564 2.46099999999998
KIAA0146 ENSG00000164808 8 Lassosum -0.00217081064397506 0.727722153173358 NA NA NA NA -0.0333289499038952 NA NA NA NA NA 48411017 1.94900000000001
ORC5 ENSG00000164815 7 Lassosum 0.000754440509612264 0.0699158913632765 NA NA NA NA 0.257410296447201 NA NA NA NA NA 103807641 2.839
HEATR2 ENSG00000164818 7 Lassosum 0.0918520233878125 0.751128388619147 NA NA NA NA -0.0931243170336847 NA NA NA NA NA 797764 1.554
DEFA4 ENSG00000164821 8 Lassosum 0.041048326859077 0.589671933350994 NA NA NA NA 0.0284614672995434 NA NA NA NA NA 6794602 2.649
OSGIN2 ENSG00000164823 8 Lassosum 0.0549253138771764 0.210045563927478 NA NA NA NA -1.85270222332661 NA NA NA NA NA 90927101 2.38300000000001
SUN1 ENSG00000164828 7 Lassosum 0.017657654464538 0.0307006107454928 NA NA NA NA 0.21001592246415 NA NA NA NA NA 895800 1.82900000000001
OXR1 ENSG00000164830 8 Lassosum 0.00541425898940107 0.340324804175563 NA NA NA NA -0.0544306487302364 NA NA NA NA NA 107523697 2.547
GPR146 ENSG00000164849 7 Lassosum 0.214113719752582 0.913759431883401 NA NA NA NA 0.532224838504009 NA NA NA NA NA 1091554 2.15899999999999
GPER ENSG00000164850 7 Lassosum 0.0332101213377702 0.991913471222173 NA NA NA NA -0.00331775295217468 NA NA NA NA NA 1127647 1.56300000000002
TMEM184A ENSG00000164855 7 Lassosum 0.00180645540305613 0.526947034342304 NA NA NA NA -0.149083316706737 NA NA NA NA NA 1593126 2.29199999999997
NOS3 ENSG00000164867 7 Lassosum -0.00321803437556989 0.859096757976617 NA NA NA NA -0.108809023155203 NA NA NA NA NA 150699879 3.124
MICALL2 ENSG00000164877 7 Lassosum 0.107717481240818 0.765826147226773 NA NA NA NA -0.024180404011907 NA NA NA NA NA 1483619 1.631
CA3 ENSG00000164879 8 Lassosum -0.00193760789545339 0.0459501948658891 NA NA NA NA -3.82905034717141 NA NA NA NA NA 86323467 2.54599999999999
INTS1 ENSG00000164880 7 Lassosum 0.184927501324564 0.755990224467865 NA NA NA NA 0.0656445805139743 NA NA NA NA NA 1527701 2.161
CDK5 ENSG00000164885 7 Lassosum -0.00231078684141695 0.0855566071485675 NA NA NA NA -0.666540371118653 NA NA NA NA NA 150753258 2.37700000000001
SLC4A2 ENSG00000164889 7 Lassosum 0.0203272196378962 0.119847343039144 NA NA NA NA -1.17323412634687 NA NA NA NA NA 150763955 2.685
FASTK ENSG00000164896 7 Lassosum 0.0503782478998883 0.227357818451492 NA NA NA NA 0.0363308426387601 NA NA NA NA NA 150775832 3.05800000000002
TMUB1 ENSG00000164897 7 Lassosum 0.0134181912593632 0.151650228561565 NA NA NA NA 0.171284831581615 NA NA NA NA NA 150779400 1.82399999999998
C7orf55 ENSG00000164898 7 Lassosum 0 NA NA NA NA NA NA NA NA NA NA NA 139027634 1.91900000000001
PHAX ENSG00000164902 5 Lassosum -0.00308208048148106 0.952574284578211 NA NA NA NA 0.00536810755825713 NA NA NA NA NA 125949452 3.19199999999998
ALDH7A1 ENSG00000164904 5 Lassosum 0.0610879039496597 0.143417185865175 NA NA NA NA 0.196561224362662 NA NA NA NA NA 125904321 2.18100000000001
FOXK1 ENSG00000164916 7 Lassosum 0.0508698842299905 0.000199600724799434 NA NA NA NA 0.500702316827239 NA NA NA NA NA 4747231 2.64099999999999
COX6C ENSG00000164919 8 Lassosum -0.00307855147096547 0.63521059391923 NA NA NA NA 0.122741020639517 NA NA NA NA NA 100895859 4.25
YWHAZ ENSG00000164924 8 Lassosum 0.110332314604746 0.240402772517281 NA NA NA NA 0.076389719505489 NA NA NA NA NA 101947184 2.208
BAALC ENSG00000164929 8 Lassosum 0.0583101582789116 0.838464391452614 NA NA NA NA -0.0687585812536943 NA NA NA NA NA 104197735 2.09899999999999
FZD6 ENSG00000164930 8 Lassosum 0.0944204905498676 0.361153042210243 NA NA NA NA 0.686692833737623 NA NA NA NA NA 104327877 2.12299999999999
SLC25A32 ENSG00000164933 8 Lassosum -0.0021950961991144 0.0853657826354394 NA NA NA NA -5.53463613594271 NA NA NA NA NA 104419140 2.16800000000001
DCAF13 ENSG00000164934 8 Lassosum 0.0128174496812989 0.429394766331527 NA NA NA NA 0.25582533642167 NA NA NA NA NA 104441311 2.38300000000001
TP53INP1 ENSG00000164938 8 Lassosum 0.0615124957148554 0.282699610981294 NA NA NA NA 0.286074735866419 NA NA NA NA NA 95949919 2.625
INTS8 ENSG00000164941 8 Lassosum 0.0373492502549726 0.231025919841908 NA NA NA NA -0.197194005762288 NA NA NA NA NA 95859756 2.327
KIAA1429 ENSG00000164944 8 Lassosum -0.00296277515933085 0.540728039410169 NA NA NA NA 0.103907873743079 NA NA NA NA NA 95532839 2.06900000000002
GEM ENSG00000164949 8 Lassosum 0.00381476470070474 0.0505808021074712 NA NA NA NA 0.191045263378151 NA NA NA NA NA 95268029 2.19500000000002
PDP1 ENSG00000164951 8 Lassosum -0.00201749092291692 0.354643733244716 NA NA NA NA -0.134526908160852 NA NA NA NA NA 94904164 2.39000000000001
TMEM67 ENSG00000164953 8 Lassosum -0.00322391905690944 0.469348514335901 NA NA NA NA 0.0776671570273539 NA NA NA NA NA 94799267 1.92699999999999
KIAA0196 ENSG00000164961 8 Lassosum -0.000718999393250597 0.771227104243116 NA NA NA NA -0.09614436770228 NA NA NA NA NA 126070292 2.23999999999998
RPP25L ENSG00000164967 9 Lassosum 0.0395344208802925 0.000222357272834041 NA NA NA NA 1.20374467478596 NA NA NA NA NA 34611292 1.84700000000004
FAM219A ENSG00000164970 9 Lassosum -0.00182953156076726 0.0465736508886931 NA NA NA NA -0.701451467278393 NA NA NA NA NA 34428375 1.17599999999999
C9orf24 ENSG00000164972 9 Lassosum 0 NA NA NA NA NA NA NA NA NA NA NA 34388423 1.44900000000001
SNAPC3 ENSG00000164975 9 Lassosum -0.00158432071819381 0.210786639235424 NA NA NA NA -0.849454973954965 NA NA NA NA NA 15444326 1.60199999999998
KIAA1161 ENSG00000164976 9 Lassosum -0.00104764440704708 0.0429365602918316 NA NA NA NA 0.010976707441665 NA NA NA NA NA 34371759 1.43099999999998
NUDT2 ENSG00000164978 9 Lassosum 0.182614202546526 0.750583492637264 NA NA NA NA 0.154550162883566 NA NA NA NA NA 34336606 1.74700000000001
TMEM65 ENSG00000164983 8 Lassosum 0.0511101742728308 0.839503935589369 NA NA NA NA -0.00116675285626478 NA NA NA NA NA 125354582 2.30400000000003
PSIP1 ENSG00000164985 9 Lassosum 0.0178742220419269 0.0587999308856598 NA NA NA NA -0.110986575152203 NA NA NA NA NA 15487540 1.822
UBAP1 ENSG00000165006 9 Lassosum 0.0451806946857618 0.040783317781616 NA NA NA NA 0.197087269714337 NA NA NA NA NA 34215762 1.43899999999996
