# Supplementary material for: SUMMIT: An integrative approach for better transcriptomic data imputation improves causal gene identification
Source: Nat Commun. 2022 Oct 25;13:6336. doi: 10.1038/s41467-022-34016-y (PMC9593997; doi:10.1038/s41467-022-34016-y)
Supplement: Supplementary file 7 — Source Data [file 41467_2022_34016_MOESM7_ESM.zip › Source Data/Figure-3/real-data-new/Lassosum/AST/AST-89]

gene_symbol gene_id chromosome model_best r2_test p_SCAD p_ElNet p_LASSO p_MCP p_MNet z_SCAD z_ElNet z_LASSO z_MCP z_MNet p_ACAT gene_pos runtime
SYK ENSG00000165025 9 Lassosum 0.0023025342235925 0.209758615552179 NA NA NA NA 0.20868487209813 NA NA NA NA NA 93612450 3.732
NIPSNAP3B ENSG00000165028 9 Lassosum 0.00518051849167556 0.574355741109664 NA NA NA NA 0.00536817304468098 NA NA NA NA NA 107533088 2.811
ABCA1 ENSG00000165029 9 Lassosum -0.0016937529516452 0.00230779736775984 NA NA NA NA -0.534343777787293 NA NA NA NA NA 107616900 1.961
NFIL3 ENSG00000165030 9 Lassosum 0.0095337616080523 0.388046249517696 NA NA NA NA -0.648706288543691 NA NA NA NA NA 94178735 1.976
LETM2 ENSG00000165046 8 Lassosum -0.00322128791577359 NA NA NA NA NA NA NA NA NA NA NA 38255385 5.175
METTL2B ENSG00000165055 7 Lassosum 0.104435088907209 0.814356737822712 NA NA NA NA 0.81342542819896 NA NA NA NA NA 128121275 4.892
FXN ENSG00000165060 9 Lassosum 0 NA NA NA NA NA NA NA NA NA NA NA 71682634 2.482
TMEM71 ENSG00000165071 8 Lassosum 0.0118546907591548 0.297208267664305 NA NA NA NA -0.293860322102654 NA NA NA NA NA 133735105 5.406
ALDH1A1 ENSG00000165092 9 Lassosum 0.0221360684429873 0.0534541613136362 NA NA NA NA 1.58661684701382 NA NA NA NA NA 75605468 1.731
KDM1B ENSG00000165097 6 Lassosum 0.0269278378666449 0.633333861914144 NA NA NA NA -0.359589036460691 NA NA NA NA NA 18189822 5.523
HGSNAT ENSG00000165102 8 Lassosum 0.0183158284554039 0.363976790506096 NA NA NA NA 0.129079157800207 NA NA NA NA NA 43026777 3.948
GKAP1 ENSG00000165113 9 Lassosum 0.0193625160446773 0.0248456528528785 NA NA NA NA 0.229988245073294 NA NA NA NA NA 86399383 3.099
KIF27 ENSG00000165115 9 Lassosum 0.0297205450740781 0.421045163277537 NA NA NA NA 0.0840896507418412 NA NA NA NA NA 86493977 2.813
C9orf64 ENSG00000165118 9 Lassosum 0.00625453710540025 0.410920929125899 NA NA NA NA 0.0379904455881714 NA NA NA NA NA 86562563 1.548
HNRNPK ENSG00000165119 9 Lassosum -0.000882870928706758 0.255731390412787 NA NA NA NA -0.148483496738508 NA NA NA NA NA 86589283 1.515
RP11-213G2.3 ENSG00000165121 9 Lassosum -0.00322457311692692 0.656610543947216 NA NA NA NA -0.177397083740926 NA NA NA NA NA 88447653 1.512
TRPV6 ENSG00000165125 7 Lassosum -0.00255439547112646 0.354994357621284 NA NA NA NA -0.744405994135212 NA NA NA NA NA 142576231 2.875
C7orf34 ENSG00000165131 7 Lassosum 0.101674299297964 0.871139178584805 NA NA NA NA -0.0518031616061572 NA NA NA NA NA 142637197 2.467
ANKS6 ENSG00000165138 9 Lassosum 0.0476429820821375 0.577310701130848 NA NA NA NA -0.396814052293243 NA NA NA NA NA 101526429 2.063
FBP1 ENSG00000165140 9 Lassosum 0.00615922604093522 0.0184627844401238 NA NA NA NA 0.440492547023514 NA NA NA NA NA 97383973 2.433
TMEM246 ENSG00000165152 9 Lassosum 0.00751547129401098 0.191954123831002 NA NA NA NA -0.0444150998431586 NA NA NA NA NA 104265636 1.494
ZHX1 ENSG00000165156 8 Lassosum -0.00321826471165454 0.42085722067496 NA NA NA NA -0.0591573024994577 NA NA NA NA NA 124274238 2.63699999999999
WBSCR27 ENSG00000165171 7 Lassosum 0.156578157817569 0.042111694346576 NA NA NA NA 24.3989225079636 NA NA NA NA NA 73252892 3.024
NCF1C ENSG00000165178 7 Lassosum 0.020102234280708 0.585918529228113 NA NA NA NA 0.529848612952662 NA NA NA NA NA 74580146 1.96799999999999
C9orf84 ENSG00000165181 9 Lassosum 0.00286610338168247 0.0700701483301002 NA NA NA NA -0.0511734539175181 NA NA NA NA NA 114502870 2.67100000000001
KIAA1958 ENSG00000165185 9 Lassosum 0.0191624240632997 0.713666116052216 NA NA NA NA -0.0102330349619156 NA NA NA NA NA 115340402 2.214
STRBP ENSG00000165209 9 Lassosum 0 NA NA NA NA NA NA NA NA NA NA NA 125951317 1.56
GAPVD1 ENSG00000165219 9 Lassosum 0.0278976383703305 0.296440486749571 NA NA NA NA 2.53864550125633 NA NA NA NA NA 128076779 2.047
C9orf89 ENSG00000165233 9 Lassosum 0.051470279439965 0.401197114304562 NA NA NA NA -0.241884552220973 NA NA NA NA NA 95867032 1.37
WNK2 ENSG00000165238 9 Lassosum 0.00418197781550089 0.226287639302962 NA NA NA NA -0.419608627353388 NA NA NA NA NA 96015026 1.379
ZNF367 ENSG00000165244 9 Lassosum -0.00261446974633106 0.639333245170387 NA NA NA NA 0.0326928626574712 NA NA NA NA NA 99164417 1.676
NDUFB6 ENSG00000165264 9 Lassosum 0.0104656630713882 0.0460802326517996 NA NA NA NA 0.59152370947584 NA NA NA NA NA 32563078 1.36799999999999
AQP7 ENSG00000165269 9 Lassosum 0.000335368303656991 0.309146283298342 NA NA NA NA -0.00868144342118174 NA NA NA NA NA 33393704 1.312
NOL6 ENSG00000165271 9 Lassosum 0.205432113683837 0.334611854486249 NA NA NA NA 0.0675323320962305 NA NA NA NA NA 33467683 1.45800000000001
AQP3 ENSG00000165272 9 Lassosum 0.0134953976682259 0.506186293226977 NA NA NA NA -0.0768256872971406 NA NA NA NA NA 33444380 1.70100000000001
TRMT10B ENSG00000165275 9 Lassosum 0.109613219453772 0.690833232443029 NA NA NA NA 0.828130101869559 NA NA NA NA NA 37766386 1.50399999999999
VCP ENSG00000165280 9 Lassosum 0.26404464180078 0.304587015550416 NA NA NA NA 0.135807708979865 NA NA NA NA NA 35064653 1.41800000000001
PIGO ENSG00000165282 9 Lassosum 0.00196509155389446 0.086281078249576 NA NA NA NA 0.991234933801379 NA NA NA NA NA 35092638 1.40899999999999
STOML2 ENSG00000165283 9 Lassosum 0.00601630136431786 0.159683511803233 NA NA NA NA -3.90336046391964 NA NA NA NA NA 35101521 1.529
MELK ENSG00000165304 9 Lassosum 0.000511718990468535 0.58488712455605 NA NA NA NA 0.02493908190632 NA NA NA NA NA 36625268 1.55
OTUD1 ENSG00000165312 10 Lassosum 0.0298409323857601 0.531732777251855 NA NA NA NA 0.31859780922695 NA NA NA NA NA 23729753 2.71799999999999
ARHGAP12 ENSG00000165322 10 Lassosum 0.00368311467251536 0.32669974950051 NA NA NA NA 0.226067893080413 NA NA NA NA NA 32156053 1.464
FBXO33 ENSG00000165355 14 Lassosum 0 NA NA NA NA NA NA NA NA NA NA NA 39884288 1.77
SPTSSA ENSG00000165389 14 Lassosum 0.00477005015186982 0.919557080694524 NA NA NA NA 0.00739283781389188 NA NA NA NA NA 34916778 1.73099999999999
WRN ENSG00000165392 8 Lassosum 0.00144515146774782 0.791041807140861 NA NA NA NA -0.0868937098196021 NA NA NA NA NA 30961301 4.318
MARCH8 ENSG00000165406 10 Lassosum 0.0252756636801252 0.681668229323181 NA NA NA NA 0.0294990884936186 NA NA NA NA NA 46020194 1.84400000000001
TSHR ENSG00000165409 14 Lassosum -0.00273038233605027 0.612901637267187 NA NA NA NA 0.0582047538952362 NA NA NA NA NA 81516989 1.75200000000001
CFL2 ENSG00000165410 14 Lassosum 0.103547373910584 0.364188068395048 NA NA NA NA -0.125046083138891 NA NA NA NA NA 35181811 2.244
SUGT1 ENSG00000165416 13 Lassosum 0.03038052691661 0.489173069333949 NA NA NA NA 0.534928690018828 NA NA NA NA NA 53244638 2.946
GTF2A1 ENSG00000165417 14 Lassosum 0.0578652901639727 0.90359084184199 NA NA NA NA -0.00973738678673615 NA NA NA NA NA 81664758 1.22199999999999
ZCCHC24 ENSG00000165424 10 Lassosum 0 NA NA NA NA NA NA NA NA NA NA NA 81173732 2.38200000000001
PGM2L1 ENSG00000165434 11 Lassosum 0.0205252999060438 0.237280374392618 NA NA NA NA 0.412380711378345 NA NA NA NA NA 74075440 3.75999999999999
FOLR2 ENSG00000165457 11 Lassosum -0.000862747412766707 0.144056063723514 NA NA NA NA -0.164160902846949 NA NA NA NA NA 71930319 1.649
INPPL1 ENSG00000165458 11 Lassosum -0.000980635076660796 0.587961652636479 NA NA NA NA 0.542896522180046 NA NA NA NA NA 71942447 1.59699999999999
CRYL1 ENSG00000165475 13 Lassosum 0.0451176926497449 0.0463015365522096 NA NA NA NA 4.91813124597938 NA NA NA NA NA 21038901 1.87500000000001
REEP3 ENSG00000165476 10 Lassosum 0.0200336076634945 0.575574909663257 NA NA NA NA -1.99462664985997 NA NA NA NA NA 65333003 3.09300000000002
SKA3 ENSG00000165480 13 Lassosum 0 NA NA NA NA NA NA NA NA NA NA NA 21739237 2.54399999999998
EFHA1 ENSG00000165487 13 Lassosum 0.0557819383952759 0.239710512759244 NA NA NA NA 0.167105616658667 NA NA NA NA NA 22122594 1.51500000000001
C11orf82 ENSG00000165490 11 Lassosum 0.0592149928166869 0.764229521960868 NA NA NA NA -0.161788714546727 NA NA NA NA NA 82640168 2.89200000000002
PCF11 ENSG00000165494 11 Lassosum -0.00289211509475695 0.951964015825097 NA NA NA NA -0.00024708839856553 NA NA NA NA NA 82883261 2.428
LRR1 ENSG00000165501 14 Lassosum 0.129438059435919 0.0063119354197669 NA NA NA NA 2.42064396929242 NA NA NA NA NA 50073402 1.52100000000002
RPL36AL ENSG00000165502 14 Lassosum 0.161772875540343 0.00462306495588501 NA NA NA NA 1.58151812199751 NA NA NA NA NA 50086320 1.50299999999999
DNAAF2 ENSG00000165506 14 Lassosum 0.00396268014298806 0.583902835390478 NA NA NA NA 0.0545237714506425 NA NA NA NA NA 50096920 1.27700000000002
C10orf10 ENSG00000165507 10 Lassosum 0.00431601465622089 0.636163826890229 NA NA NA NA -0.04079881937484 NA NA NA NA NA 45470343 3.00299999999999
C10orf25 ENSG00000165511 10 Lassosum 0.00681292853100202 0.546719693398035 NA NA NA NA -0.00876243125556516 NA NA NA NA NA 45494741 2.28800000000001
ZNF22 ENSG00000165512 10 Lassosum 0.00536633115802232 0.414892327799032 NA NA NA NA 0.000871263935402474 NA NA NA NA NA 45498348 1.51499999999999
KLHDC2 ENSG00000165516 14 Lassosum 0 NA NA NA NA NA NA NA NA NA NA NA 50242117 1.52100000000002
NEMF ENSG00000165525 14 Lassosum 0.00440140378466014 0.731628140756134 NA NA NA NA -0.0379432971127267 NA NA NA NA NA 50284959 1.27799999999999
RPUSD4 ENSG00000165526 11 Lassosum -0.00286775969123831 0.989440556815278 NA NA NA NA 0.00774382516822738 NA NA NA NA NA 126076790 2.964
ARF6 ENSG00000165527 14 Lassosum -0.00245251138297276 0.680673992502331 NA NA NA NA -0.0415302377070934 NA NA NA NA NA 50360650 1.66399999999999
TTC8 ENSG00000165533 14 Lassosum -1.38621455203491e-06 0.239895313150911 NA NA NA NA 0.176001161212324 NA NA NA NA NA 89317416 1.39100000000002
TMEM63C ENSG00000165548 14 Lassosum 0.19681997624493 0.210186491675612 NA NA NA NA -0.415914845144251 NA NA NA NA NA 77654374 1.833
NOXRED1 ENSG00000165555 14 Lassosum 0.020583957362839 0.0161529368130362 NA NA NA NA 1.22731611152861 NA NA NA NA NA 77875112 1.71300000000002
AKR1E2 ENSG00000165568 10 Lassosum 0.0154082727108905 0.859347351671539 NA NA NA NA 0.00558455754882714 NA NA NA NA NA 4859537 3.65699999999998
KBTBD6 ENSG00000165572 13 Lassosum 0.0101166258211686 0.105207715814125 NA NA NA NA 0.0151992917252154 NA NA NA NA NA 41704293 1.185
NUDT5 ENSG00000165609 10 Lassosum 0.0239149706193525 0.67412622467006 NA NA NA NA 0.77917746905707 NA NA NA NA NA 12222733 2.58099999999999
DACT1 ENSG00000165617 14 Lassosum -0.00322946914237665 0.986573889032967 NA NA NA NA -1.73760436887354e-05 NA NA NA NA NA 59107862 2.29100000000003
BEND7 ENSG00000165626 10 Lassosum 0.0374796390651193 0.163026369749988 NA NA NA NA 0.0732941533832446 NA NA NA NA NA 13525729 2.96100000000001
ATP5C1 ENSG00000165629 10 Lassosum 0.000591259742581562 0.195370202552536 NA NA NA NA -0.883212350644242 NA NA NA NA NA 7839935 2.05099999999999
PRPF18 ENSG00000165630 10 Lassosum -0.00133909575767244 0.175015076911688 NA NA NA NA 0.099398435592614 NA NA NA NA NA 13650897 1.94900000000001
TAF3 ENSG00000165632 10 Lassosum -0.00238087288853506 0.0748865222299839 NA NA NA NA -0.0262192151143221 NA NA NA NA NA 7959528 2.12699999999998
VSTM4 ENSG00000165633 10 Lassosum 0.00591111805385713 0.592263412582111 NA NA NA NA -0.0639441924614017 NA NA NA NA NA 50275022 1.99800000000002
VDAC2 ENSG00000165637 10 Lassosum 0.0465249760645047 0.00965469913191038 NA NA NA NA 0.0247270286209713 NA NA NA NA NA 76980559 1.447
COMTD1 ENSG00000165644 10 Lassosum 0.0250281282291149 0.0770692116630354 NA NA NA NA -0.269651564422847 NA NA NA NA NA 76994757 1.31
SLC18A2 ENSG00000165646 10 Lassosum -0.00309122456652822 0.689016160609839 NA NA NA NA -0.0234487221752083 NA NA NA NA NA 119019772 1.833
PDZD8 ENSG00000165650 10 Lassosum 0.350459423493407 0.576129855780954 NA NA NA NA 0.158808724536283 NA NA NA NA NA 119087489 1.70400000000001
ZNF503 ENSG00000165655 10 Lassosum 0.00252832598218855 0.0642960523646804 NA NA NA NA -0.263977591225782 NA NA NA NA NA 77159626 1.64399999999998
DACH1 ENSG00000165659 13 Lassosum -0.000902038031209251 0.326350642233128 NA NA NA NA -0.08043758844033 NA NA NA NA NA 72226714 1.678
FAM175B ENSG00000165660 10 Lassosum -0.00324008384878161 0.412557565999265 NA NA NA NA -0.0835100026246419 NA NA NA NA NA 126507796 2.79500000000002
QSOX2 ENSG00000165661 9 Lassosum -0.00217475694599822 0.872893508281249 NA NA NA NA -0.00188436611194793 NA NA NA NA NA 139117933 1.38799999999998
FAM204A ENSG00000165669 10 Lassosum 0.00681454657180536 0.474383560526056 NA NA NA NA 0.125741598734474 NA NA NA NA NA 120083620 2.70100000000002
NSD1 ENSG00000165671 5 Lassosum 0.010185740336898 0.607775284135008 NA NA NA NA -0.00289466908106718 NA NA NA NA NA 176643621 4.024
PRDX3 ENSG00000165672 10 Lassosum 0.0293751349802923 0.0363897520705231 NA NA NA NA 0.361860583855155 NA NA NA NA NA 120932780 2.07999999999998
GHITM ENSG00000165678 10 Lassosum 0.184939451106067 0.391702697788687 NA NA NA NA 0.110724358971621 NA NA NA NA NA 85906098 1.797
CLEC1B ENSG00000165682 12 Lassosum 0.167834782020992 0.826688158745981 NA NA NA NA -0.0331034554054317 NA NA NA NA NA 10152132 2.249
SNAPC4 ENSG00000165684 9 Lassosum 0.109871247212575 0.0960399602932772 NA NA NA NA -0.270877630558241 NA NA NA NA NA 139281639 2.39400000000001
TMEM52B ENSG00000165685 12 Lassosum -0.000348798986306464 0.0831003368720909 NA NA NA NA 0.0890774848826286 NA NA NA NA NA 10333770 1.321
PMPCA ENSG00000165688 9 Lassosum 0.00191159629248727 0.649647382229076 NA NA NA NA -0.017708887524913 NA NA NA NA NA 139311661 1.50299999999999
SDCCAG3 ENSG00000165689 9 Lassosum 0.10809231150208 0.0245191714215712 NA NA NA NA 4.22952026879953 NA NA NA NA NA 139300719 1.43100000000001
AK8 ENSG00000165695 9 Lassosum 0.010178451876182 0.847125764090819 NA NA NA NA -0.0393198759612399 NA NA NA NA NA 135677564 1.56899999999999
