# Supplementary material for: SUMMIT: An integrative approach for better transcriptomic data imputation improves causal gene identification
Source: Nat Commun. 2022 Oct 25;13:6336. doi: 10.1038/s41467-022-34016-y (PMC9593997; doi:10.1038/s41467-022-34016-y)
Supplement: Supplementary file 7 — Source Data [file 41467_2022_34016_MOESM7_ESM.zip › Source Data/Figure-3/real-data-new/Lassosum/AST/AST-9]

gene_symbol gene_id chromosome model_best r2_test p_SCAD p_ElNet p_LASSO p_MCP p_MNet z_SCAD z_ElNet z_LASSO z_MCP z_MNet p_ACAT gene_pos runtime
KLF6 ENSG00000067082 10 Lassosum 0.00190676261644185 0.912461815384129 NA NA NA NA 0.0552381705703449 NA NA NA NA NA 3822830 4.824
PPAP2A ENSG00000067113 5 Lassosum -0.00219394158812536 0.325326692195928 NA NA NA NA 0.103373804793211 NA NA NA NA NA 54775780 7.036
NEO1 ENSG00000067141 15 Lassosum 0.036299356159087 0.214419755541449 NA NA NA NA -0.528292197528982 NA NA NA NA NA 73470799 2.576
TRAM1 ENSG00000067167 8 Lassosum 0.0323993924507887 0.594683923502551 NA NA NA NA -0.0490541710315451 NA NA NA NA NA 71503149 4.597
TNFRSF1A ENSG00000067182 12 Lassosum 0.0275578977207548 0.0317357802412365 NA NA NA NA -0.231380631730809 NA NA NA NA NA 6444601 3.965
CACNB1 ENSG00000067191 17 Lassosum -0.000743533486321279 0.235321716697425 NA NA NA NA -0.0515916193530799 NA NA NA NA NA 37341832 1.269
EVI5 ENSG00000067208 1 Lassosum 0.0765048151344115 0.0314674950662203 NA NA NA NA 11.1817077802143 NA NA NA NA NA 93116107 6.586
STOML1 ENSG00000067221 15 Lassosum 0.258752542673269 0.26107102379047 NA NA NA NA -0.221366675942843 NA NA NA NA NA 74281255 1.732
PKM ENSG00000067225 15 Lassosum -0.00127387809820467 0.402912020936538 NA NA NA NA 0.800964869204693 NA NA NA NA NA 72507767 2.27800000000001
DHX29 ENSG00000067248 5 Lassosum 0.00163444722963391 0.0988247418544266 NA NA NA NA 0.307133291061029 NA NA NA NA NA 54577811 2.726
DNTTIP2 ENSG00000067334 1 Lassosum -6.56782966581559e-05 0.446145074980987 NA NA NA NA -0.0627690444331434 NA NA NA NA NA 94339423 6.462
METTL22 ENSG00000067365 16 Lassosum 0.00991708238439315 0.0233727777590985 NA NA NA NA -0.352584825340334 NA NA NA NA NA 8727810 2.021
TP53BP1 ENSG00000067369 15 Lassosum 0.000126100911020721 0.99824176810931 NA NA NA NA 0.000197098259877102 NA NA NA NA NA 43751166 2.179
RRP15 ENSG00000067533 1 Lassosum 0.0198317565016932 0.157964226045845 NA NA NA NA 0.416939189317155 NA NA NA NA NA 218484977 4.227
RHOA ENSG00000067560 3 Lassosum -0.00295644078131008 0.00489979057756115 NA NA NA NA -4.31074869798745 NA NA NA NA NA 49423504 5.25700000000001
DHX8 ENSG00000067596 17 Lassosum 0.0409883017754044 0.130064308929453 NA NA NA NA 0.00422234800613683 NA NA NA NA NA 41591532 1.286
PMS2P4 ENSG00000067601 7 Lassosum 0.00907222703377419 0.189097696946432 NA NA NA NA -0.15673190029658 NA NA NA NA NA 66760211 5.668
PRKCZ ENSG00000067606 1 Lassosum 0.0523983300596976 0.27670076665346 NA NA NA NA 0.0797774928697324 NA NA NA NA NA 2049371 4.60599999999999
IARS2 ENSG00000067704 1 Lassosum 0.000489549504462339 0.364621278346286 NA NA NA NA 0.0300853940233768 NA NA NA NA NA 220294412 2.185
SYT1 ENSG00000067715 12 Lassosum 0.182056074086859 0.119045741151217 NA NA NA NA 0.148984682117193 NA NA NA NA NA 79551780 1.92699999999999
ROGDI ENSG00000067836 16 Lassosum 0.201248557633568 0.276481630085691 NA NA NA NA 0.496346336063382 NA NA NA NA NA 4849960 1.774
ROCK1 ENSG00000067900 18 Lassosum 0.00489101953840476 0.746992985915437 NA NA NA NA 0.134827158434663 NA NA NA NA NA 18610756 2.044
CBFB ENSG00000067955 16 Lassosum 0.00719405641075654 0.764567806279935 NA NA NA NA -0.00357018998867843 NA NA NA NA NA 67098990 2.157
HYAL2 ENSG00000068001 3 Lassosum -0.00280938561316724 0.000252867611393296 NA NA NA NA 0.160752457973131 NA NA NA NA NA 50357779 2.489
HDAC4 ENSG00000068024 2 Lassosum 0.00132149726564701 0.912614312514475 NA NA NA NA -0.0200425621749435 NA NA NA NA NA 240146606 7.31200000000001
RASSF1 ENSG00000068028 3 Lassosum 0.00373369106727783 0.856870526610978 NA NA NA NA 0.0218190426340379 NA NA NA NA NA 50372815 3.70899999999999
IFI35 ENSG00000068079 17 Lassosum 0.0228799264508702 0.370829839963034 NA NA NA NA 0.0389821440722969 NA NA NA NA NA 41162607 0.760000000000005
HEATR6 ENSG00000068097 17 Lassosum 0.0909597198404779 0.901132905686639 NA NA NA NA 0.528407456687882 NA NA NA NA NA 58138423 0.629000000000005
COASY ENSG00000068120 17 Lassosum 0.00116977699164822 0.783934695013982 NA NA NA NA -0.0192866752627012 NA NA NA NA NA 40715890 1.104
PLEKHH3 ENSG00000068137 17 Lassosum -0.00316697704689139 0.142527238303631 NA NA NA NA 0.116877314898409 NA NA NA NA NA 40824490 0.693000000000012
MEF2A ENSG00000068305 15 Lassosum 0.0348920403552253 0.0971358914848796 NA NA NA NA 0.150286833953965 NA NA NA NA NA 100137020 1.696
INPP5A ENSG00000068383 10 Lassosum 0.0209366755284296 0.218480097901045 NA NA NA NA 0.83524765667693 NA NA NA NA NA 134474151 3.53099999999999
PRR11 ENSG00000068489 17 Lassosum 0.0410165958909066 0.283462923504142 NA NA NA NA -0.237188755776454 NA NA NA NA NA 57257463 1.31700000000001
REEP1 ENSG00000068615 2 Lassosum 0.0388391993230207 0.00106622533780771 NA NA NA NA -0.982900571949642 NA NA NA NA NA 86503161 5.845
ATP11A ENSG00000068650 13 Lassosum -0.000147228592400017 0.255397736942226 NA NA NA NA 0.0078527915047781 NA NA NA NA NA 113443062 1.848
POLR1A ENSG00000068654 2 Lassosum 0.0527271744338375 0.188595699096681 NA NA NA NA 0.152833505419515 NA NA NA NA NA 86290308 4.187
LAPTM4A ENSG00000068697 2 Lassosum -0.00282962949545595 0.053698130040064 NA NA NA NA 2.16212788779947 NA NA NA NA NA 20242100 3.182
TTC7A ENSG00000068724 2 Lassosum -0.00297986110044723 0.166490527327313 NA NA NA NA -0.0191062943723652 NA NA NA NA NA 47223286 3.346
IP6K2 ENSG00000068745 3 Lassosum 0.0692972889780542 0.078516185097716 NA NA NA NA 0.412804662905826 NA NA NA NA NA 48751611 5.29299999999999
SRBD1 ENSG00000068784 2 Lassosum 0.0145270757379581 0.0243066606703711 NA NA NA NA -0.33312354642264 NA NA NA NA NA 45727561 5.955
CYFIP1 ENSG00000068793 15 Lassosum -0.00187955444107946 0.181236289122913 NA NA NA NA -0.0828255914242781 NA NA NA NA NA 22949010 0.807999999999993
KIF2A ENSG00000068796 5 Lassosum 0.00598341657393087 0.715774330136507 NA NA NA NA 0.0955495443342657 NA NA NA NA NA 61717532 2.81
RASGRP2 ENSG00000068831 11 Lassosum 0.000307282095492911 0.106643152544272 NA NA NA NA -0.0304540723403636 NA NA NA NA NA 64503655 3.61599999999999
PSME4 ENSG00000068878 2 Lassosum 0.0526833693580504 0.13044079431566 NA NA NA NA 0.345563393856441 NA NA NA NA NA 54144590 4.221
IFT80 ENSG00000068885 3 Lassosum -0.00275475872358166 0.0452331204675753 NA NA NA NA 0.0358588197742868 NA NA NA NA NA 160046221 2.75700000000001
SIRT2 ENSG00000068903 19 Lassosum 0.0167210188291791 0.924215937915269 NA NA NA NA -0.00426899066883852 NA NA NA NA NA 39379849 1.35799999999998
ERLEC1 ENSG00000068912 2 Lassosum 0.024607782368502 0.0172415747951148 NA NA NA NA 1.00169208182407 NA NA NA NA NA 54030068 3.65000000000001
PPP2R5B ENSG00000068971 11 Lassosum -0.0019300310147905 0.989822426178864 NA NA NA NA 0.00360774173419027 NA NA NA NA NA 64693486 2.85300000000001
PYGM ENSG00000068976 11 Lassosum 0.00339137028746694 0.27918187226257 NA NA NA NA -0.0860206501562716 NA NA NA NA NA 64520815 2.53700000000001
MAST4 ENSG00000069020 5 Lassosum 0.0945958821350826 0.625277408445789 NA NA NA NA -0.0772824568191319 NA NA NA NA NA 66178799 5.61700000000002
SDK2 ENSG00000069188 17 Lassosum 0.105855333141902 0.543039026531996 NA NA NA NA -0.102548190162547 NA NA NA NA NA 71485375 1.62299999999999
NUP133 ENSG00000069248 1 Lassosum 0.0577790738930725 0.0919761967755851 NA NA NA NA -0.470611105326817 NA NA NA NA NA 229610574 6.29599999999999
NUCKS1 ENSG00000069275 1 Lassosum 0.0359560963442681 0.788303617124131 NA NA NA NA 0.10767274443013 NA NA NA NA NA 205700675 2.72300000000001
VPS35 ENSG00000069329 16 Lassosum -0.000891318425423338 0.356869261563663 NA NA NA NA 0.0227469650163305 NA NA NA NA NA 46706742 2.01300000000001
DNAJA2 ENSG00000069345 16 Lassosum -0.00318510873519595 NA NA NA NA NA NA NA NA NA NA NA 46998499 0.689999999999998
BCL3 ENSG00000069399 19 Lassosum -0.000896549763505172 1.15213592155301e-05 NA NA NA NA 0.408070811337193 NA NA NA NA NA 45257131 0.810999999999979
KCNAB2 ENSG00000069424 1 Lassosum 0.141014903904969 0.274024385346386 NA NA NA NA 0.676264431387244 NA NA NA NA NA 6106389 3.10900000000001
CLEC2D ENSG00000069493 12 Lassosum -0.00139308037175989 0.451699951294839 NA NA NA NA -0.00807418995501735 NA NA NA NA NA 9828841 2.15600000000001
RORA ENSG00000069667 15 Lassosum -0.00184135766985083 0.845387495382955 NA NA NA NA -0.00208257180981791 NA NA NA NA NA 61151000 2.797
DRD4 ENSG00000069696 11 Lassosum 0.00842777352953927 0.128415713577997 NA NA NA NA 0.0750056781495396 NA NA NA NA NA 638999 1.328
TGFBR3 ENSG00000069702 1 Lassosum 0.000106758003824869 0.536979375383801 NA NA NA NA 0.0292579858750057 NA NA NA NA NA 92258897 6.714
KIAA1107 ENSG00000069712 1 Lassosum 0.0179207450182451 0.333797510369905 NA NA NA NA -0.0584835494221565 NA NA NA NA NA 92641411 3.274
ATP1B3 ENSG00000069849 3 Lassosum -0.00226493625226598 0.857553135493178 NA NA NA NA -0.171387114494329 NA NA NA NA NA 141620161 2.76500000000001
NEDD4 ENSG00000069869 15 Lassosum 0.0682788223698946 0.65793220108439 NA NA NA NA 0.442577738906762 NA NA NA NA NA 56202532 1.08699999999999
PIGB ENSG00000069943 15 Lassosum 0.0253318937757225 0.48289549150196 NA NA NA NA -1.13979096198297 NA NA NA NA NA 55629502 2.03
MAPK6 ENSG00000069956 15 Lassosum -0.000661178237037374 0.287877168256292 NA NA NA NA 1.88090065182728 NA NA NA NA NA 52301382 2.19999999999999
GNB5 ENSG00000069966 15 Lassosum 0.0299679299049879 0.773053787585861 NA NA NA NA -0.0252237430895701 NA NA NA NA NA 52448341 1.035
RAB27A ENSG00000069974 15 Lassosum -0.0032411180789691 0.919419745938985 NA NA NA NA -0.000579832757349913 NA NA NA NA NA 55553237 1.00399999999999
CECR5 ENSG00000069998 22 Lassosum 0.00372989263660972 0.289232097815995 NA NA NA NA -0.173459879806103 NA NA NA NA NA 17632289 0.785000000000025
UFD1L ENSG00000070010 22 Lassosum -0.00095914580321943 0.817952626509746 NA NA NA NA 0.6580393103598 NA NA NA NA NA 19452101 0.580000000000013
LRP6 ENSG00000070018 12 Lassosum -0.00119836736164514 0.0168318102238583 NA NA NA NA 4.87689432969023 NA NA NA NA NA 12344452 1.929
GUCY2C ENSG00000070019 12 Lassosum 0.00283599749272012 0.758895177359392 NA NA NA NA 0.0162178067219793 NA NA NA NA NA 14807547 1.22999999999999
PHRF1 ENSG00000070047 11 Lassosum 0.0475259377937598 0.872714148685283 NA NA NA NA -0.00781256387858076 NA NA NA NA NA 594354 1.90900000000002
IKBKAP ENSG00000070061 9 Lassosum 0.0193832753612054 0.0447252916839982 NA NA NA NA 0.367862496564965 NA NA NA NA NA 111663096 4.452
NUCB2 ENSG00000070081 11 Lassosum 0.0624902323804444 0.605845766864664 NA NA NA NA 0.153736811904978 NA NA NA NA NA 17300610 1.78
PFN2 ENSG00000070087 3 Lassosum 0.0178206692056783 0.0109421705222374 NA NA NA NA 1.0741800142841 NA NA NA NA NA 149725633 4.845
SPTB ENSG00000070182 14 Lassosum -0.00307039032582845 0.66804298603721 NA NA NA NA -0.22191370873204 NA NA NA NA NA 65279801 1.25900000000001
DAPP1 ENSG00000070190 4 Lassosum 0.0948353378630751 0.0100907705487877 NA NA NA NA -15.0114280632715 NA NA NA NA NA 100764650 5.149
SLC44A1 ENSG00000070214 9 Lassosum -0.00113387752152305 0.57748742935481 NA NA NA NA 0.0252879907087826 NA NA NA NA NA 108104177 2.113
C14orf101 ENSG00000070269 14 Lassosum -0.00078515031832227 0.241625717835406 NA NA NA NA -0.021502363107028 NA NA NA NA NA 57036198 1.417
SMG6 ENSG00000070366 17 Lassosum -0.00182743453433587 0.45556147535328 NA NA NA NA -0.0497346886847063 NA NA NA NA NA 2085099 2.238
EXOC5 ENSG00000070367 14 Lassosum -0.00291812964014171 0.242851298730554 NA NA NA NA 0.0476599413248919 NA NA NA NA NA 57703122 1.274
CLTCL1 ENSG00000070371 22 Lassosum 0.150716131782734 0.56579673140839 NA NA NA NA -0.103590354625734 NA NA NA NA NA 19223112 0.709000000000003
FGF22 ENSG00000070388 19 Lassosum 0.00048389403594129 0.695950951744162 NA NA NA NA 0.0760715728919915 NA NA NA NA NA 641645 0.673000000000002
FSTL3 ENSG00000070404 19 Lassosum 0.0537630988521149 0.861294018403613 NA NA NA NA -0.0171666037292163 NA NA NA NA NA 679888 1.149
DGCR2 ENSG00000070413 22 Lassosum 0.0617248011013077 0.0727013087092075 NA NA NA NA 0.265360290175219 NA NA NA NA NA 19066881 0.669000000000011
RNF126 ENSG00000070423 19 Lassosum 0.0773385449230587 0.335503740493732 NA NA NA NA -0.0163428621395029 NA NA NA NA NA 655367 0.593999999999994
MNT ENSG00000070444 17 Lassosum 0.0119110208578664 0.0961611149171741 NA NA NA NA -0.217185421668369 NA NA NA NA NA 2295883 0.923000000000002
ZXDC ENSG00000070476 3 Lassosum 0.198746678277077 0.177239060951411 NA NA NA NA 0.601047764452193 NA NA NA NA NA 126175603 5.55599999999998
JMJD6 ENSG00000070495 17 Lassosum 0.183957774048043 0.186912478208516 NA NA NA NA -0.966100196538161 NA NA NA NA NA 74715892 1.05500000000001
POLB ENSG00000070501 8 Lassosum -6.01910319035781e-05 0.634092655748838 NA NA NA NA 0.124767532559269 NA NA NA NA NA 42212649 2.21899999999999
ST6GALNAC1 ENSG00000070526 17 Lassosum 0.0464911750143621 0.181105435545677 NA NA NA NA 2.30355962340741 NA NA NA NA NA 74630381 1.72999999999999
WIPI1 ENSG00000070540 17 Lassosum 0.190330392271368 0.276662732249066 NA NA NA NA -0.26022867806925 NA NA NA NA NA 66435371 0.965000000000003
GBA2 ENSG00000070610 9 Lassosum 0.0676914379339683 0.170859232476045 NA NA NA NA -1.19220576328909 NA NA NA NA NA 35743423 3.63199999999998
NDST1 ENSG00000070614 5 Lassosum 0.288498929557883 0.468059714515438 NA NA NA NA -0.409197076813076 NA NA NA NA NA 149901577 2.84399999999999
ASNS ENSG00000070669 7 Lassosum 0.00421028527118095 0.195321239871979 NA NA NA NA -0.385227241826549 NA NA NA NA NA 97491642 4.62100000000004
AP3M2 ENSG00000070718 8 Lassosum 0.102346833699009 0.994827461814385 NA NA NA NA -0.00132092560493333 NA NA NA NA NA 42019827 4.83299999999997
CNGB1 ENSG00000070729 16 Lassosum -0.00173466855215199 0.242529197132324 NA NA NA NA 4.64288278556558e-05 NA NA NA NA NA 57961261 1.74499999999995
ST6GALNAC2 ENSG00000070731 17 Lassosum 0.0367124245771614 0.0148258086827575 NA NA NA NA 1.19669833258009 NA NA NA NA NA 74571415 1.90200000000004
PABPC1 ENSG00000070756 8 Lassosum -0.00318478050513349 0.664179163032972 NA NA NA NA -0.159497453443348 NA NA NA NA NA 101716540 3.16800000000001
