# Supplementary material for: SUMMIT: An integrative approach for better transcriptomic data imputation improves causal gene identification
Source: Nat Commun. 2022 Oct 25;13:6336. doi: 10.1038/s41467-022-34016-y (PMC9593997; doi:10.1038/s41467-022-34016-y)
Supplement: Supplementary file 7 — Source Data [file 41467_2022_34016_MOESM7_ESM.zip › Source Data/Figure-3/real-data-new/Lassosum/AST/AST-90]

gene_symbol gene_id chromosome model_best r2_test p_SCAD p_ElNet p_LASSO p_MCP p_MNet z_SCAD z_ElNet z_LASSO z_MCP z_MNet p_ACAT gene_pos runtime
C9orf9 ENSG00000165698 9 Lassosum -0.00284962142310419 0.933549205682865 NA NA NA NA 0.0132157498630067 NA NA NA NA NA 135759501 4.611
TSC1 ENSG00000165699 9 Lassosum 0.00729981971480187 0.355720397348466 NA NA NA NA -0.808846761350474 NA NA NA NA NA 135793377 3.584
GFI1B ENSG00000165702 9 Lassosum 0.00542245269893737 0.360024009306498 NA NA NA NA -0.0111449550893228 NA NA NA NA NA 135844007 2.634
LOH12CR1 ENSG00000165714 12 Lassosum 0.039861742244015 0.0249563923086373 NA NA NA NA 0.0415721631108699 NA NA NA NA NA 12564926 5.259
FAM69B ENSG00000165716 9 Lassosum 0.0479627921174606 0.172412240115454 NA NA NA NA 0.283469734163054 NA NA NA NA NA 139612762 3.426
ZMYND19 ENSG00000165724 9 Lassosum 0.0194523482109121 0.303835115272922 NA NA NA NA -0.431003583246894 NA NA NA NA NA 140480736 1.66
STOX1 ENSG00000165730 10 Lassosum 0.220442389988712 0.402295843525923 NA NA NA NA -0.30858476876244 NA NA NA NA NA 70621243 4.435
RET ENSG00000165731 10 Lassosum -0.0032570001391321 0.162630533097378 NA NA NA NA -0.252011081494705 NA NA NA NA NA 43599137 2.87
DDX21 ENSG00000165732 10 Lassosum -0.00311167297307802 0.689786030071127 NA NA NA NA 0.0195664504316959 NA NA NA NA NA 70730356 2.14
BMS1 ENSG00000165733 10 Lassosum 0.0138112283376192 0.985702528783678 NA NA NA NA 6.5929634600978e-05 NA NA NA NA NA 43302552 2.448
STK32C ENSG00000165752 10 Lassosum 0.347645971763617 0.839944919288191 NA NA NA NA 0.0444932267307158 NA NA NA NA NA 134083173 2.55
KIAA1462 ENSG00000165757 10 Lassosum 0.00174881888176004 0.176910097574383 NA NA NA NA 0.0249913097083399 NA NA NA NA NA 30353076 2.287
TMEM55B ENSG00000165782 14 Lassosum 0.000166744504623395 0.414807022006795 NA NA NA NA -0.0886727615675615 NA NA NA NA NA 20927824 2.375
METTL17 ENSG00000165792 14 Lassosum 0.212478864255303 0.152914595454438 NA NA NA NA -0.29049897879175 NA NA NA NA NA 21461559 2.111
NDRG2 ENSG00000165795 14 Lassosum 0.000543426161748406 0.703512943064412 NA NA NA NA -0.126964935102848 NA NA NA NA NA 21511976 2.356
ARHGEF40 ENSG00000165801 14 Lassosum -0.00184040624211623 0.299540241327973 NA NA NA NA 0.477712234148348 NA NA NA NA NA 21548414 2.543
NSMF ENSG00000165802 9 Lassosum 0.0151425730659399 0.351268344848397 NA NA NA NA 0.287528627933603 NA NA NA NA NA 140347904 2.7
ZNF219 ENSG00000165804 14 Lassosum -0.00100631314005128 0.00994542447974961 NA NA NA NA -0.416242328081434 NA NA NA NA NA 21565543 2.532
CASP7 ENSG00000165806 10 Lassosum 0.113664081645121 0.0215085842976741 NA NA NA NA -1.16466304299668 NA NA NA NA NA 115464802 4.826
BTNL9 ENSG00000165810 5 Lassosum 0.0802507895956958 0.674144917146417 NA NA NA NA 1.68227026769588 NA NA NA NA NA 180477874 5.71000000000001
C10orf118 ENSG00000165813 10 Lassosum 0.00554350031657858 0.456597039834675 NA NA NA NA 0.0105972224030913 NA NA NA NA NA 115907300 4.702
METTL3 ENSG00000165819 14 Lassosum 0.0119154432202225 0.168935562344475 NA NA NA NA 0.0832348020171143 NA NA NA NA NA 21972897 2.292
SALL2 ENSG00000165821 14 Lassosum 0.0037928610422332 0.730894368920047 NA NA NA NA -0.0100126687955244 NA NA NA NA NA 21997291 2.063
PRAP1 ENSG00000165828 10 Lassosum -0.00215233214695809 0.144520108916383 NA NA NA NA 0.0950590381288107 NA NA NA NA NA 135163418 3.012
TRUB1 ENSG00000165832 10 Lassosum -0.00204793994093433 0.032223208328092 NA NA NA NA 2.01442832488754 NA NA NA NA NA 116717691 1.77800000000001
ZFYVE1 ENSG00000165861 14 Lassosum 0.0261831189317424 0.773609618979142 NA NA NA NA 0.115952095700971 NA NA NA NA NA 73465039 2.794
FRAT1 ENSG00000165879 10 Lassosum 0.00303736506950103 0.123642617085544 NA NA NA NA -0.807566769580662 NA NA NA NA NA 99080347 3.06400000000001
UBTD1 ENSG00000165886 10 Lassosum 0.0101798816024513 0.0985010022314806 NA NA NA NA -0.018529512350205 NA NA NA NA NA 99294795 2.166
ANKRD2 ENSG00000165887 10 Lassosum 0.00538793944086591 0.239205087412968 NA NA NA NA -0.954609179692885 NA NA NA NA NA 99337919 2.71600000000001
E2F7 ENSG00000165891 12 Lassosum -3.93182859388386e-05 0.723566240781109 NA NA NA NA -0.0112536327972162 NA NA NA NA NA 77437193 3.358
ARHGAP42 ENSG00000165895 11 Lassosum 0.0282212779690429 0.823347353700547 NA NA NA NA -0.00624065985909611 NA NA NA NA NA 100710526 3.303
ISCA2 ENSG00000165898 14 Lassosum 0.166100625900523 0.802063079204637 NA NA NA NA 0.0791644533526174 NA NA NA NA NA 74962116 2.94199999999999
GYLTL1B ENSG00000165905 11 Lassosum 0.00214659088981051 0.830520700316912 NA NA NA NA 0.00128398423253801 NA NA NA NA NA 45946909 2.958
PACSIN3 ENSG00000165912 11 Lassosum -0.00322689563767908 0.0191351079560356 NA NA NA NA -0.0813310739401264 NA NA NA NA NA 47203535 1.73699999999999
TTC7B ENSG00000165914 14 Lassosum 0.0151709503200421 0.117919091678189 NA NA NA NA 0.354872296746896 NA NA NA NA NA 91144877 2.248
SLC39A13 ENSG00000165915 11 Lassosum 0.013700211656724 0.235301132830979 NA NA NA NA -2.71815158064105 NA NA NA NA NA 47433365 2.08800000000001
PSMC3 ENSG00000165916 11 Lassosum 0.0125210091536055 0.754173723941014 NA NA NA NA -0.00705923541983928 NA NA NA NA NA 47444156 1.91
RAPSN ENSG00000165917 11 Lassosum 0.000390063955357789 0.43148760332095 NA NA NA NA -0.0907994035232467 NA NA NA NA NA 47465019 2.5
AGBL2 ENSG00000165923 11 Lassosum -0.0021060031934621 0.0832825711023154 NA NA NA NA 0.0866346108592374 NA NA NA NA NA 47709042 2.199
TC2N ENSG00000165929 14 Lassosum 0.168948647799641 0.650163232417282 NA NA NA NA 0.130182630971947 NA NA NA NA NA 92289987 2.01700000000001
CPSF2 ENSG00000165934 14 Lassosum 0.169799082786738 0.206333941408886 NA NA NA NA -0.387922867641024 NA NA NA NA NA 92609518 1.69200000000001
MOAP1 ENSG00000165943 14 Lassosum -0.00249074154145834 0.149301248222225 NA NA NA NA -0.14460115767082 NA NA NA NA NA 93649907 2.422
IFI27L1 ENSG00000165948 14 Lassosum 0.0304764831014679 0.332700361396047 NA NA NA NA 0.28323192676001 NA NA NA NA NA 94558910 2.82199999999999
IFI27 ENSG00000165949 14 Lassosum -0.00202090656282139 0.841816499681604 NA NA NA NA 0.0280407498032313 NA NA NA NA NA 94577107 2.005
CLMN ENSG00000165959 14 Lassosum 0.160055782461184 0.688803045347386 NA NA NA NA -0.0785324376353492 NA NA NA NA NA 95720489 2.538
PTER ENSG00000165983 10 Lassosum 0.0488426717672829 0.497524266888025 NA NA NA NA 4.46022072322319 NA NA NA NA NA 16517339 3.38500000000002
C1QL3 ENSG00000165985 10 Lassosum 0.246543301671713 0.199159847812064 NA NA NA NA 0.428669622305161 NA NA NA NA NA 16559873 3.03399999999999
CACNB2 ENSG00000165995 10 Lassosum 0.00162365518994678 0.285233672141981 NA NA NA NA 2.85251437872074 NA NA NA NA NA 18630202 2.85299999999998
PTPLA ENSG00000165996 10 Lassosum 0.000601346832952432 0.132826809177395 NA NA NA NA 2.84443220793493 NA NA NA NA NA 17645667 2.107
ARL5B ENSG00000165997 10 Lassosum 0.0292946289309748 NA NA NA NA NA NA NA NA NA NA NA 18959451 2.02600000000001
C11orf75 ENSG00000166002 11 Lassosum 0.0945797793172266 0.585634386863551 NA NA NA NA -0.319884756330886 NA NA NA NA NA 93244156 2.42599999999999
KIAA1731 ENSG00000166004 11 Lassosum 0 NA NA NA NA NA NA NA NA NA NA NA 93429163 2.66200000000001
TAF1D ENSG00000166012 11 Lassosum 0.000418224948599777 0.134999995272317 NA NA NA NA -0.329938345937382 NA NA NA NA NA 93490335 2.59899999999999
ABTB2 ENSG00000166016 11 Lassosum 0.189131331685656 0.352719493092129 NA NA NA NA 0.0782429176703345 NA NA NA NA NA 34276045 2.875
R3HCC1L ENSG00000166024 10 Lassosum -0.00319495014761828 0.0503005385794857 NA NA NA NA -3.35833255643948 NA NA NA NA NA 99949520 2.56799999999998
AMOTL1 ENSG00000166025 11 Lassosum 0.0298367073820086 0.177692833970666 NA NA NA NA 0.123583858219458 NA NA NA NA NA 94524757 2.881
HTRA1 ENSG00000166033 10 Lassosum 0.000763137716750628 0.338311549237991 NA NA NA NA 0.208485296542902 NA NA NA NA NA 124247732 2.59200000000001
LIPC ENSG00000166035 15 Lassosum 0.19141416785359 0.78689852506639 NA NA NA NA -0.0893031678883622 NA NA NA NA NA 58781959 2.20699999999999
CEP57 ENSG00000166037 11 Lassosum 0.0114475058534117 0.00596810774363524 NA NA NA NA 0.365964166472561 NA NA NA NA NA 95544493 2.75999999999999
TCP11L2 ENSG00000166046 12 Lassosum 0.0550954596586812 0.602597011452649 NA NA NA NA 0.118250172322642 NA NA NA NA NA 106718250 2.99099999999999
SPRED1 ENSG00000166068 15 Lassosum -0.00177977655745032 0.252236161704766 NA NA NA NA -0.475414106912798 NA NA NA NA NA 38596988 2.38300000000001
GPR176 ENSG00000166073 15 Lassosum -0.000615152093127014 0.133816402172699 NA NA NA NA -0.409204803476405 NA NA NA NA NA 40152163 2.51999999999998
JAM3 ENSG00000166086 11 Lassosum 0.00959215014117798 0.042454183310296 NA NA NA NA -0.129713882780023 NA NA NA NA NA 133980358 2.62700000000001
CMTM5 ENSG00000166091 14 Lassosum -0.000894720843745089 0.459743359924179 NA NA NA NA -0.0851874732548172 NA NA NA NA NA 23847499 2.209
GLB1L3 ENSG00000166105 11 Lassosum 0.0247037642807493 0.557299621195089 NA NA NA NA -0.0341163825823109 NA NA NA NA NA 134166798 2.94899999999998
GPT2 ENSG00000166123 16 Lassosum 0 NA NA NA NA NA NA NA NA NA NA NA 46941749 2.22300000000001
AMN ENSG00000166126 14 Lassosum 0.004928492554514 0.00977248571101966 NA NA NA NA -0.288811498993783 NA NA NA NA NA 103394463 2.018
RAB8B ENSG00000166128 15 Lassosum -0.00294228547147624 0.273355944511786 NA NA NA NA 0.135681419777255 NA NA NA NA NA 63520824 3.32999999999998
IKBIP ENSG00000166130 12 Lassosum 0.113121577121255 0.464075060592303 NA NA NA NA 0.0796092895802553 NA NA NA NA NA 99023037 2.45699999999999
RPUSD2 ENSG00000166133 15 Lassosum 0 NA NA NA NA NA NA NA NA NA NA NA 40864079 2.01400000000001
HIF1AN ENSG00000166135 10 Lassosum 0.258886712926342 0.61536088244208 NA NA NA NA 2.58906591375138 NA NA NA NA NA 102299296 3.09199999999998
NDUFB8 ENSG00000166136 10 Lassosum 0.0550260295730699 0.58088796700019 NA NA NA NA 0.00593455718666911 NA NA NA NA NA 102278480 2.60600000000002
ZFYVE19 ENSG00000166140 15 Lassosum 0.078159007384257 0.0333889366238627 NA NA NA NA 29.1509464320367 NA NA NA NA NA 41103025 1.30099999999999
SPINT1 ENSG00000166145 15 Lassosum 0.0218262014752421 0.0114366381562597 NA NA NA NA 0.000844810864391232 NA NA NA NA NA 41143310 1.59399999999999
FBN1 ENSG00000166147 15 Lassosum 0.269959220291327 0.696966436587681 NA NA NA NA -0.139690279351305 NA NA NA NA NA 48819274 1.78299999999999
BRD7 ENSG00000166164 16 Lassosum 0.272569788166616 0.122004505809941 NA NA NA NA 2.65526325666831 NA NA NA NA NA 50375121 1.71899999999999
CKB ENSG00000166165 14 Lassosum 0.0535483254428344 0.432545131672126 NA NA NA NA 0.239400096639728 NA NA NA NA NA 103987722 2.333
TRMT61A ENSG00000166166 14 Lassosum 0.0543024930952416 0.970537778300436 NA NA NA NA 0.0117919099953647 NA NA NA NA NA 103999465 1.505
BTRC ENSG00000166167 10 Lassosum 0.0102874331457368 0.212558214878117 NA NA NA NA -0.119939520900209 NA NA NA NA NA 103215449 3.37700000000001
POLL ENSG00000166169 10 Lassosum 0.01099400821567 0.147414595975756 NA NA NA NA 0.157348954434627 NA NA NA NA NA 103343333 2.602
BAG5 ENSG00000166170 14 Lassosum 0.0564245559201564 0.87006365191478 NA NA NA NA 0.00271401289312701 NA NA NA NA NA 104026024 1.33799999999999
DPCD ENSG00000166171 10 Lassosum 0.00128355038261185 0.024697760451768 NA NA NA NA 0.184873997025317 NA NA NA NA NA 103349871 2.304
API5 ENSG00000166181 11 Lassosum 0.0214455708208809 0.438178899021802 NA NA NA NA -0.055626788654017 NA NA NA NA NA 43349796 4.27499999999998
ZNF319 ENSG00000166188 16 Lassosum 0.0288320650596778 0.00428448877815434 NA NA NA NA 2.24442181077406 NA NA NA NA NA 58031464 2.14699999999999
HPS6 ENSG00000166189 10 Lassosum 0.181094682755796 0.174258619288309 NA NA NA NA -0.34143672289864 NA NA NA NA NA 103826469 2.49400000000003
SENP8 ENSG00000166192 15 Lassosum -0.00316762539190485 0.429587903540417 NA NA NA NA 1.57544045681721 NA NA NA NA NA 72419955 2.489
NOLC1 ENSG00000166197 10 Lassosum -0.00305301182685525 0.0195427524280748 NA NA NA NA -0.0641595671900989 NA NA NA NA NA 103917780 1.738
ALKBH3 ENSG00000166199 11 Lassosum 0.0161019625296559 0.634041256908162 NA NA NA NA -0.039031793866752 NA NA NA NA NA 43922088 3.024
COPS2 ENSG00000166200 15 Lassosum 0.0016271009508414 0.604871912982673 NA NA NA NA 0.0308719989967462 NA NA NA NA NA 49423063 1.72
SGPL1 ENSG00000166224 10 Lassosum 0.0628195927476827 0.147342364940487 NA NA NA NA -0.193336421810543 NA NA NA NA NA 72608323 3.65799999999999
FRS2 ENSG00000166225 12 Lassosum 0.0252421731380341 0.328954629358606 NA NA NA NA -0.0344638218052507 NA NA NA NA NA 69918845 4.30799999999999
CCT2 ENSG00000166226 12 Lassosum 0.000205401319022469 0.161912669837162 NA NA NA NA 0.214080144143848 NA NA NA NA NA 69987232 2.15100000000001
PCBD1 ENSG00000166228 10 Lassosum 0.00575754102636528 0.759384608707966 NA NA NA NA -0.622227920407034 NA NA NA NA NA 72645289 3.27500000000001
ARIH1 ENSG00000166233 15 Lassosum -0.00240101028505313 0.466195053242555 NA NA NA NA -0.0130096118469962 NA NA NA NA NA 72823179 1.755
C16orf71 ENSG00000166246 16 Lassosum -0.00307492486744887 0.319875335043527 NA NA NA NA 0.00892951854982973 NA NA NA NA NA 4791835 3.55799999999999
CLMP ENSG00000166250 11 Lassosum -0.00286939573890499 0.836412590683002 NA NA NA NA -0.00182270583378695 NA NA NA NA NA 123004512 2.62199999999999
COX11 ENSG00000166260 17 Lassosum 0.00418124757537452 0.335152928903715 NA NA NA NA -6.01231722070908 NA NA NA NA NA 53037704 1.935
ZNF202 ENSG00000166261 11 Lassosum 0.00925361457093288 0.111769773297082 NA NA NA NA -0.00918288288570783 NA NA NA NA NA 123603634 3.036
FAM227B ENSG00000166262 15 Lassosum 0.00980740558252224 0.98580679611471 NA NA NA NA -0.00117816515208909 NA NA NA NA NA 49766143 2.30799999999999
STXBP4 ENSG00000166263 17 Lassosum 0.0926634917758205 0.596063991828269 NA NA NA NA 0.297590574362692 NA NA NA NA NA 53143867 1.14100000000002
