# Supplementary material for: SUMMIT: An integrative approach for better transcriptomic data imputation improves causal gene identification
Source: Nat Commun. 2022 Oct 25;13:6336. doi: 10.1038/s41467-022-34016-y (PMC9593997; doi:10.1038/s41467-022-34016-y)
Supplement: Supplementary file 7 — Source Data [file 41467_2022_34016_MOESM7_ESM.zip › Source Data/Figure-3/real-data-new/Lassosum/AST/AST-91]

gene_symbol gene_id chromosome model_best r2_test p_SCAD p_ElNet p_LASSO p_MCP p_MNet z_SCAD z_ElNet z_LASSO z_MCP z_MNet p_ACAT gene_pos runtime
CYYR1 ENSG00000166265 21 Lassosum 0.0412050511454289 0.235907808710764 NA NA NA NA -0.170353149653628 NA NA NA NA NA 27892065 1.698
CUL5 ENSG00000166266 11 Lassosum -0.000780593912303784 0.307279344732005 NA NA NA NA -0.384167566095136 NA NA NA NA NA 107928981 5.324
WBP1L ENSG00000166272 10 Lassosum 0.0091002918363694 0.61656080535056 NA NA NA NA -0.199508218205182 NA NA NA NA NA 104539874 5.312
C10orf32 ENSG00000166275 10 Lassosum 0.108416353053821 4.51849624149887e-05 NA NA NA NA -2.77490961738687 NA NA NA NA NA 104623485 2.243
C2 ENSG00000166278 6 Lassosum 0.00270582594505597 1.69933310246218e-10 NA NA NA NA -2.13892884409684 NA NA NA NA NA 31889505 6.817
PLEKHF1 ENSG00000166289 19 Lassosum 0.000578851193628438 0.807213362646938 NA NA NA NA 0.00633088954330983 NA NA NA NA NA 30161163 1.878
ANAPC16 ENSG00000166295 10 Lassosum 0 NA NA NA NA NA NA NA NA NA NA NA 73985702 3.049
SMPD1 ENSG00000166311 11 Lassosum -0.000128906434363696 0.187211689706564 NA NA NA NA 0.0777830287358581 NA NA NA NA NA 6413941 4.5
APBB1 ENSG00000166313 11 Lassosum 0.00976362295139455 0.271531293864558 NA NA NA NA -0.064557919966673 NA NA NA NA NA 6428499 3.069
NUDT13 ENSG00000166321 10 Lassosum 0.171147968016342 0.00432802683992782 NA NA NA NA 0.601771977573051 NA NA NA NA NA 74880901 3.544
C11orf65 ENSG00000166323 11 Lassosum 0.00752938378773427 0.0191381483875029 NA NA NA NA 0.00132524977724631 NA NA NA NA NA 108258752 2.67100000000001
TRIM44 ENSG00000166326 11 Lassosum -0.00297927046726887 0.8635752995667 NA NA NA NA -0.0720800373304899 NA NA NA NA NA 35757064 3.213
ILK ENSG00000166333 11 Lassosum 0.0285765732046848 0.627662257824097 NA NA NA NA -0.0114070814680749 NA NA NA NA NA 6628531 2.033
TAF10 ENSG00000166337 11 Lassosum 0.0153623690728676 0.0207597334616427 NA NA NA NA 1.18558211821243 NA NA NA NA NA 6630712 2.257
TPP1 ENSG00000166340 11 Lassosum 0.040882456971874 0.185729937167145 NA NA NA NA 0.361452108073151 NA NA NA NA NA 6637346 2.212
DCHS1 ENSG00000166341 11 Lassosum 0.0541854770599729 0.227399659279006 NA NA NA NA -0.187508243085831 NA NA NA NA NA 6659820 2.83000000000001
NETO1 ENSG00000166342 18 Lassosum -0.00243289806290536 0.00354877695346423 NA NA NA NA -0.0118278739657973 NA NA NA NA NA 70472465 1.693
MSS51 ENSG00000166343 10 Lassosum 0.0147551107107348 0.0235829878421641 NA NA NA NA -2.47069834479918 NA NA NA NA NA 75188329 2.936
CYB5A ENSG00000166347 18 Lassosum 0.00087215291133913 0.639602559810583 NA NA NA NA -0.0177710550104856 NA NA NA NA NA 71939890 2.555
USP54 ENSG00000166348 10 Lassosum -0.000720207415350949 0.00297580491182016 NA NA NA NA -0.617495239606478 NA NA NA NA NA 75321503 2.78699999999999
C11orf74 ENSG00000166352 11 Lassosum -0.0011126877359362 0.0962334199665978 NA NA NA NA 0.091801727943096 NA NA NA NA NA 36655437 3.465
WDR88 ENSG00000166359 19 Lassosum 0.0203690754563166 0.583754323729012 NA NA NA NA 0.00713629802302434 NA NA NA NA NA 33644848 1.946
ATP9B ENSG00000166377 18 Lassosum 0.357551540281597 0.529754010801301 NA NA NA NA -0.36305577176861 NA NA NA NA NA 76983784 2.434
PPFIBP2 ENSG00000166387 11 Lassosum -0.0020250797789072 0.327870359400509 NA NA NA NA -0.545087166943441 NA NA NA NA NA 7606443 2.56
CYB5R2 ENSG00000166394 11 Lassosum 0.0917415874286572 0.557907348805452 NA NA NA NA -0.107916548021548 NA NA NA NA NA 7692392 3.09
KIAA0355 ENSG00000166398 19 Lassosum 0.0388017521428502 0.87067445238932 NA NA NA NA 0.254644449374336 NA NA NA NA NA 34795974 2.033
SERPINB8 ENSG00000166401 18 Lassosum 0.0896399758865075 0.948589255988601 NA NA NA NA 0.00979930924146384 NA NA NA NA NA 61654718 1.45100000000001
TUB ENSG00000166402 11 Lassosum -0.00191205045599996 0.751186039356543 NA NA NA NA 0.010151894727264 NA NA NA NA NA 8084225 3.30000000000001
RIC3 ENSG00000166405 11 Lassosum 0.0376500157570184 0.0454646211710674 NA NA NA NA 0.231641562392028 NA NA NA NA NA 8159099 2.961
IDH3A ENSG00000166411 15 Lassosum 0.00597114479224958 0.625646245430315 NA NA NA NA -0.0325717632617508 NA NA NA NA NA 78444065 1.84100000000001
PLD4 ENSG00000166428 14 Lassosum 0.023787700953802 0.736051068797538 NA NA NA NA 0.0467282600098583 NA NA NA NA NA 105395363 2.215
XRRA1 ENSG00000166435 11 Lassosum 0.59153580952433 0.499892760171836 NA NA NA NA 4.70755861340775 NA NA NA NA NA 74589514 2.47699999999999
TRIM66 ENSG00000166436 11 Lassosum 0.269365907686865 0.0258069736767418 NA NA NA NA 1.32358462018508 NA NA NA NA NA 8663498 1.81100000000001
RNF169 ENSG00000166439 11 Lassosum 0.0107838416394459 0.422377032672943 NA NA NA NA -0.153165368965577 NA NA NA NA NA 74506685 1.922
RPL27A ENSG00000166441 11 Lassosum 0.0227836394468134 0.258408159975609 NA NA NA NA -0.025729844266915 NA NA NA NA NA 8720132 2.215
ST5 ENSG00000166444 11 Lassosum 0.0432494517521975 0.497755755841049 NA NA NA NA 0.0185424790246632 NA NA NA NA NA 8823698 1.782
CDYL2 ENSG00000166446 16 Lassosum 0.000568813959761161 0.364622556535456 NA NA NA NA -0.00291886767571781 NA NA NA NA NA 80737917 2.621
CENPN ENSG00000166451 16 Lassosum 0.105017579474347 0.574331727182948 NA NA NA NA 0.0621251137645404 NA NA NA NA NA 81053411 1.949
AKIP1 ENSG00000166452 11 Lassosum 0.0455008683833874 0.716810149686595 NA NA NA NA 0.250043989575697 NA NA NA NA NA 8937158 2.44999999999999
ATMIN ENSG00000166454 16 Lassosum 0.00340095204318458 0.721703751824312 NA NA NA NA 0.137033763824896 NA NA NA NA NA 81075207 1.709
C16orf46 ENSG00000166455 16 Lassosum -0.000553480557681674 0.000135472474201447 NA NA NA NA -0.423059889343641 NA NA NA NA NA 81098987 1.973
TMEM41B ENSG00000166471 11 Lassosum 0.120306104296179 0.303677680736392 NA NA NA NA 10.4805348343982 NA NA NA NA NA 9319264 1.788
LEO1 ENSG00000166477 15 Lassosum -0.00163542079601164 0.205221252253115 NA NA NA NA 0.0795857011722091 NA NA NA NA NA 52247112 1.721
ZNF143 ENSG00000166478 11 Lassosum 0.111758153115279 0.423358722562373 NA NA NA NA -0.928852309435129 NA NA NA NA NA 9515968 2.857
TMX3 ENSG00000166479 18 Lassosum 0.0628367920276159 0.724402934069518 NA NA NA NA -0.0349243323593291 NA NA NA NA NA 66361730 1.31
MFAP4 ENSG00000166482 17 Lassosum 0.000327536133754469 0.543637729709545 NA NA NA NA 0.0580720156961126 NA NA NA NA NA 19288654 1.437
WEE1 ENSG00000166483 11 Lassosum -0.00324060120612835 0.803292934816725 NA NA NA NA 0.0491092259724956 NA NA NA NA NA 9605116 2.321
MAPK7 ENSG00000166484 17 Lassosum 0 NA NA NA NA NA NA NA NA NA NA NA 19283945 1.02800000000001
PRKCB ENSG00000166501 16 Lassosum 0.076306912619053 0.183036691323723 NA NA NA NA 0.539713478816847 NA NA NA NA NA 24039627 2.679
HDGFRP3 ENSG00000166503 15 Lassosum 0.0284007834075113 0.752594828461192 NA NA NA NA 0.0560382304426344 NA NA NA NA NA 83830545 1.417
NDST2 ENSG00000166507 10 Lassosum 0.149581798903905 2.61209802331283e-05 NA NA NA NA -1.55135537753462 NA NA NA NA NA 75566629 2.14400000000001
MCM7 ENSG00000166508 7 Lassosum 0.00569955209195649 0.130964778399715 NA NA NA NA 0.633559287888699 NA NA NA NA NA 99694957 4.22300000000001
ZNF3 ENSG00000166526 7 Lassosum 0.0134386188623872 0.00305591432942166 NA NA NA NA -0.0790928467103942 NA NA NA NA NA 99670913 2.477
ZSCAN21 ENSG00000166529 7 Lassosum 0.000466083124943339 0.00664276045130119 NA NA NA NA -3.07313673442436 NA NA NA NA NA 99655025 2.53699999999998
A2ML1 ENSG00000166535 12 Lassosum 0 NA NA NA NA NA NA NA NA NA NA NA 9007332 1.31300000000002
BEAN1 ENSG00000166546 16 Lassosum 0.112703087200138 0.75125822966411 NA NA NA NA 0.0862127635131823 NA NA NA NA NA 66494316 3.75299999999999
TK2 ENSG00000166548 16 Lassosum 0.204558123284674 0.759223962400369 NA NA NA NA 0.361429044554614 NA NA NA NA NA 66564176 0.98599999999999
TMED3 ENSG00000166557 15 Lassosum 0.0259593277737923 0.107329334597894 NA NA NA NA -0.0230359595181843 NA NA NA NA NA 79653869 1.649
SEC11C ENSG00000166562 18 Lassosum -0.00322100182868268 0.0644388962448372 NA NA NA NA -2.06128858135821 NA NA NA NA NA 56816388 3.63900000000001
TMEM135 ENSG00000166575 11 Lassosum -0.00322581421398205 0.68137534943635 NA NA NA NA 0.0382875200250551 NA NA NA NA NA 86891843 2.49000000000001
IQCD ENSG00000166578 12 Lassosum 0.0408535272862995 0.456631622125857 NA NA NA NA 0.0373546226786855 NA NA NA NA NA 113646072 3.73600000000002
NDEL1 ENSG00000166579 17 Lassosum 0.0469010733146717 0.502850190417795 NA NA NA NA -0.717837387433439 NA NA NA NA NA 8355089 1.62799999999999
CENPV ENSG00000166582 17 Lassosum 0.0713196488060356 0.0246071634131949 NA NA NA NA 0.891044167650588 NA NA NA NA NA 16251409 1.715
RRAD ENSG00000166592 16 Lassosum 0.00276159205458137 0.289294451655373 NA NA NA NA 0.0458510972652864 NA NA NA NA NA 66957564 0.998000000000019
FAM96B ENSG00000166595 16 Lassosum -0.00242781785009338 0.473391198316057 NA NA NA NA -0.0379366909653858 NA NA NA NA NA 66967142 1.25399999999999
HSP90B1 ENSG00000166598 12 Lassosum -0.00100104127680223 0.731387946097604 NA NA NA NA 4.57149602803707e-06 NA NA NA NA NA 104335654 2.56399999999999
BLCAP ENSG00000166619 20 Lassosum -0.00275287065187868 0.152137446939377 NA NA NA NA -0.047745181853587 NA NA NA NA NA 36143574 1.92500000000001
CHRFAM7A ENSG00000166664 15 Lassosum 0.0881765344370592 0.784038894137068 NA NA NA NA 0.0924272941257165 NA NA NA NA NA 30669747 2.244
SPDYE6 ENSG00000166667 7 Lassosum 0.072868282309546 0.365995247296171 NA NA NA NA 0.25640358175169 NA NA NA NA NA 101991540 2.45500000000001
ATF7IP2 ENSG00000166669 16 Lassosum 0.0125249190800584 0.174407783038005 NA NA NA NA -0.326910767122351 NA NA NA NA NA 10498893 3.80099999999999
TVP23A ENSG00000166676 16 Lassosum 0.0189025890207583 0.00145550977379441 NA NA NA NA -2.97744945961394 NA NA NA NA NA 10883713 1.30600000000001
TMPRSS5 ENSG00000166682 11 Lassosum -0.000517421985576583 0.253793543060587 NA NA NA NA -0.085201176283973 NA NA NA NA NA 113567683 2.30799999999999
COG1 ENSG00000166685 17 Lassosum 0.14209837570536 0.501768612395616 NA NA NA NA 0.236897710112373 NA NA NA NA NA 71196887 4.45099999999999
PLEKHA7 ENSG00000166689 11 Lassosum 0.0399966131582246 0.925149833697202 NA NA NA NA 0.0144282281619174 NA NA NA NA NA 16917916 1.94300000000001
ZNF606 ENSG00000166704 19 Lassosum 0.0557918176691931 0.451246645751337 NA NA NA NA 0.0155385075660705 NA NA NA NA NA 58501569 0.890000000000015
B2M ENSG00000166710 15 Lassosum -0.00320693633537172 0.168955119515708 NA NA NA NA 0.110914604553842 NA NA NA NA NA 45007375 1.71699999999998
ZNF592 ENSG00000166716 15 Lassosum 0.0165366526774386 0.732666683498307 NA NA NA NA 0.0278023143090779 NA NA NA NA NA 85320762 1.13300000000001
CASC4 ENSG00000166734 15 Lassosum 8.5592084585473e-06 0.875133876685488 NA NA NA NA -0.00952251837058393 NA NA NA NA NA 44644441 1.22999999999999
HTR3A ENSG00000166736 11 Lassosum 0.000334604713942976 0.725704229312841 NA NA NA NA -0.404672733825307 NA NA NA NA NA 113853319 2.72499999999999
ACSM1 ENSG00000166743 16 Lassosum 0.123573926779959 0.278972282375919 NA NA NA NA 1.32101959572028 NA NA NA NA NA 20672385 1.68100000000001
AP1G1 ENSG00000166747 16 Lassosum 0.016033352442281 0.718029004259816 NA NA NA NA 0.000262112624678639 NA NA NA NA NA 71803008 1.93900000000002
SLFN5 ENSG00000166750 17 Lassosum 0.0519075919592368 7.61347584908296e-06 NA NA NA NA 2.19409608549095 NA NA NA NA NA 33585364 1.08600000000001
CATSPER2 ENSG00000166762 15 Lassosum 0.133852841384429 0.960933059541611 NA NA NA NA 0.00882477574040447 NA NA NA NA NA 43940508 1.62
AC004696.2 ENSG00000166770 19 Lassosum 0.0112609547540757 0.0405918143951318 NA NA NA NA 0.507539750929738 NA NA NA NA NA 57000327 1.14699999999999
C16orf45 ENSG00000166780 16 Lassosum 0.130987281556576 0.000611266299762696 NA NA NA NA 0.0183019256207958 NA NA NA NA NA 15623518 1.41399999999999
KIAA0430 ENSG00000166783 16 Lassosum -0.00323543766066847 0.0110683668522424 NA NA NA NA 0.174977891963271 NA NA NA NA NA 15712633 1.03700000000001
SAAL1 ENSG00000166788 11 Lassosum 0.0677361534612688 0.495915854513564 NA NA NA NA 0.263189352569138 NA NA NA NA NA 18109560 4.96799999999999
YPEL4 ENSG00000166793 11 Lassosum 0.0434839208296102 0.857951999065041 NA NA NA NA -0.000205296515237625 NA NA NA NA NA 57414988 1.88500000000002
PPIB ENSG00000166794 15 Lassosum -0.00321601765997892 0.846375920011271 NA NA NA NA 0.00564129667107774 NA NA NA NA NA 64451707 1.64800000000002
LDHC ENSG00000166796 11 Lassosum 0.225259689717031 0.911485456154034 NA NA NA NA -0.0267847096319853 NA NA NA NA NA 18453729 2.49799999999999
FAM96A ENSG00000166797 15 Lassosum 0.00461903407726239 0.00012042439030702 NA NA NA NA 0.574906681566624 NA NA NA NA NA 64375487 1.98599999999999
LDHAL6A ENSG00000166800 11 Lassosum 0.00718457840563147 0.128403601373618 NA NA NA NA -0.107335381008155 NA NA NA NA NA 18489259 1.857
FAM111A ENSG00000166801 11 Lassosum 0.0174470306251495 0.0741898760270873 NA NA NA NA 0.0233650142664854 NA NA NA NA NA 58916366 2.00700000000001
KIAA0101 ENSG00000166803 15 Lassosum -0.00295760521218447 0.103648714647372 NA NA NA NA -1.13966573480458 NA NA NA NA NA 64668539 1.34399999999999
KIF7 ENSG00000166813 15 Lassosum -0.00135689303977671 0.586297907268784 NA NA NA NA -0.134704139063547 NA NA NA NA NA 90175351 1.881
LDHD ENSG00000166816 16 Lassosum -0.00245279519639952 0.255417112417269 NA NA NA NA -0.00459437814662473 NA NA NA NA NA 75148213 1.542
PLIN1 ENSG00000166819 15 Lassosum 0 NA NA NA NA NA NA NA NA NA NA NA 90215127 1.821
PEX11A ENSG00000166821 15 Lassosum 0.000762628016737987 0.642452393197835 NA NA NA NA 0.746702487448471 NA NA NA NA NA 90227504 1.34699999999998
TMEM170A ENSG00000166822 16 Lassosum 0.0330383259926761 0.0066375798147486 NA NA NA NA 0.123488701793738 NA NA NA NA NA 75488173 2.077
MESP1 ENSG00000166823 15 Lassosum -0.00277175976853949 0.233479272356992 NA NA NA NA -0.310713646754951 NA NA NA NA NA 90293216 1.29500000000002
