# Supplementary material for: SUMMIT: An integrative approach for better transcriptomic data imputation improves causal gene identification
Source: Nat Commun. 2022 Oct 25;13:6336. doi: 10.1038/s41467-022-34016-y (PMC9593997; doi:10.1038/s41467-022-34016-y)
Supplement: Supplementary file 7 — Source Data [file 41467_2022_34016_MOESM7_ESM.zip › Source Data/Figure-3/real-data-new/Lassosum/AST/AST-92]

gene_symbol gene_id chromosome model_best r2_test p_SCAD p_ElNet p_LASSO p_MCP p_MNet z_SCAD z_ElNet z_LASSO z_MCP z_MNet p_ACAT gene_pos runtime
ANPEP ENSG00000166825 15 Lassosum 0.0161564081981569 0.511405056316646 NA NA NA NA -0.227654388571732 NA NA NA NA NA 90343376 3.159
RBPMS2 ENSG00000166831 15 Lassosum 0.248883439524553 0.0528337738439132 NA NA NA NA 0.728847201360034 NA NA NA NA NA 65049938 1.802
NAV2 ENSG00000166833 11 Lassosum 0.000409894951884038 0.561027276541468 NA NA NA NA -0.102864916545722 NA NA NA NA NA 19757707 5.942
ANKDD1A ENSG00000166839 15 Lassosum 0.00451533910739965 0.115660462063134 NA NA NA NA 7.69047050866081 NA NA NA NA NA 65227571 2.08
C18orf54 ENSG00000166845 18 Lassosum 0.0915332377825984 0.455864805258094 NA NA NA NA 1.30437816453516 NA NA NA NA NA 51897937 3.042
DCTN5 ENSG00000166847 16 Lassosum 0.185111093695676 0.454556991819101 NA NA NA NA 6.29160017892334 NA NA NA NA NA 23666954 2.94
TERF2IP ENSG00000166848 16 Lassosum -0.00200238953774567 0.0104147689877172 NA NA NA NA 1.28896581941315 NA NA NA NA NA 75738367 1.389
PLK1 ENSG00000166851 16 Lassosum 0.019919968588833 0.743796171036974 NA NA NA NA 0.411220676245023 NA NA NA NA NA 23695332 1.68
CLPX ENSG00000166855 15 Lassosum -0.00232102331626649 0.2253586888573 NA NA NA NA -0.368657145416251 NA NA NA NA NA 65459118 1.947
ZBTB39 ENSG00000166860 12 Lassosum -0.00312798436416384 0.00184445243361432 NA NA NA NA -0.149413445102394 NA NA NA NA NA 57396424 3.716
TAC3 ENSG00000166863 12 Lassosum -0.00295918384862448 0.499953898326031 NA NA NA NA -0.0263828427001859 NA NA NA NA NA 57413225 1.862
MYO1A ENSG00000166866 12 Lassosum 0.00614437276281754 3.69513501729381e-08 NA NA NA NA -1.6587785781124 NA NA NA NA NA 57433641 2.106
TMEM194A ENSG00000166881 12 Lassosum 0.0347385453392194 4.58703975096629e-19 NA NA NA NA -5.50859993855407 NA NA NA NA NA 57465636 1.937
NAB2 ENSG00000166886 12 Lassosum 0.000797272196129462 0.807078944578893 NA NA NA NA 0.0228937426697419 NA NA NA NA NA 57485968 2.074
VPS39 ENSG00000166887 15 Lassosum 0.00165385246918692 0.166746402706618 NA NA NA NA -0.150845388601799 NA NA NA NA NA 42475706 1.566
STAT6 ENSG00000166888 12 Lassosum -0.00223155160581534 2.27461517926318e-15 NA NA NA NA 6.14011798170782 NA NA NA NA NA 57507556 1.887
PATL1 ENSG00000166889 11 Lassosum -0.000350121726246044 0.535815209388649 NA NA NA NA -1.5348980260721 NA NA NA NA NA 59420321 4.752
XRCC6BP1 ENSG00000166896 12 Lassosum 0.152186193089659 0.00626050157201394 NA NA NA NA 2.14851296428212 NA NA NA NA NA 58343188 2.934
ELFN2 ENSG00000166897 22 Lassosum 0.00783619772973121 0.437300642675489 NA NA NA NA -0.0187585487009642 NA NA NA NA NA 37793752 1.84099999999999
STX3 ENSG00000166900 11 Lassosum 0.000165857693804727 0.314372086962398 NA NA NA NA -0.392793937466939 NA NA NA NA NA 59527141 3.907
MRPL16 ENSG00000166902 11 Lassosum 0.00483218198282553 0.161301228169109 NA NA NA NA 0.207650487479053 NA NA NA NA NA 59575976 1.754
PIP4K2C ENSG00000166908 12 Lassosum 0.050039164153969 0.718528300233013 NA NA NA NA 0.0026407353767243 NA NA NA NA NA 57991077 3.932
MTMR10 ENSG00000166912 15 Lassosum 0.0198998889251621 0.207688103834792 NA NA NA NA -7.53756288100002 NA NA NA NA NA 31257477 2.19
YWHAB ENSG00000166913 20 Lassosum 0.133613596417378 0.851396755766049 NA NA NA NA 0.0545518374114305 NA NA NA NA NA 43525745 2.047
SCG5 ENSG00000166922 15 Lassosum -0.00265194356404996 0.874895697076092 NA NA NA NA -0.147856101646386 NA NA NA NA NA 32961588 1.673
NYAP1 ENSG00000166924 7 Lassosum -0.00309416651768024 0.527631863030952 NA NA NA NA -0.00231591343192564 NA NA NA NA NA 100086986 2.739
TSC22D4 ENSG00000166925 7 Lassosum 0.0187427893084529 0.490817181226632 NA NA NA NA 1.62804835429436 NA NA NA NA NA 100068942 2.926
MS4A7 ENSG00000166927 11 Lassosum 0.0187908966608026 0.0581402093578218 NA NA NA NA 0.367763976827711 NA NA NA NA NA 60154689 3.11199999999999
MS4A14 ENSG00000166928 11 Lassosum 0.168226573721536 0.110448195730058 NA NA NA NA -0.531192097119501 NA NA NA NA NA 60165582 2.396
DIS3L ENSG00000166938 15 Lassosum 0.107729246549179 0.240168127377046 NA NA NA NA 6.10334320932219 NA NA NA NA NA 66605895 1.714
CCNDBP1 ENSG00000166946 15 Lassosum 0.0163363524700177 0.806369878558765 NA NA NA NA -0.000815163954391098 NA NA NA NA NA 43482356 1.66800000000001
EPB42 ENSG00000166947 15 Lassosum -0.00186366786065717 0.385703779279594 NA NA NA NA 0.205710441059207 NA NA NA NA NA 43455952 0.97699999999999
SMAD3 ENSG00000166949 15 Lassosum 0 NA NA NA NA NA NA NA NA NA NA NA 67421817 1.483
MAP1A ENSG00000166963 15 Lassosum 0.00359337098003321 0.917270272864516 NA NA NA NA -1.14507478409019 NA NA NA NA NA 43813487 1.383
RCCD1 ENSG00000166965 15 Lassosum 0.0346499146815981 0.67013843227552 NA NA NA NA -0.129492404127671 NA NA NA NA NA 91502224 1.19
AKTIP ENSG00000166971 16 Lassosum 0.0130087193624802 0.31939876652088 NA NA NA NA 0.524765043164464 NA NA NA NA NA 53531807 1.959
MAPRE2 ENSG00000166974 18 Lassosum 0.0455394178411224 0.871627842089248 NA NA NA NA 0.0343602957178189 NA NA NA NA NA 32640163 1.754
EVA1C ENSG00000166979 21 Lassosum 0.0693796947877582 0.333164260665648 NA NA NA NA 0.189291329213996 NA NA NA NA NA 33836010 1.98999999999999
MARS ENSG00000166986 12 Lassosum 0.0106424915737204 0.00156589367481129 NA NA NA NA 0.0174996079217493 NA NA NA NA NA 57890290 1.47799999999999
MBD6 ENSG00000166987 12 Lassosum 0 NA NA NA NA NA NA NA NA NA NA NA 57919212 1.85900000000001
CNPY4 ENSG00000166997 7 Lassosum 0.0274885636323688 0.196521243878929 NA NA NA NA -0.637746448577523 NA NA NA NA NA 99720185 4.00999999999999
PDIA3 ENSG00000167004 15 Lassosum 0.0147128063089489 0.16111922612479 NA NA NA NA -0.210434131323536 NA NA NA NA NA 44052033 2.52199999999999
NUDT21 ENSG00000167005 16 Lassosum 0.00495964631133161 0.844858935268325 NA NA NA NA 0.40086258546517 NA NA NA NA NA 56474578 1.226
NKX3-1 ENSG00000167034 8 Lassosum 0.124284668769707 0.0854500429854693 NA NA NA NA -1.90800512591629 NA NA NA NA NA 23538323 4.346
SGSM1 ENSG00000167037 22 Lassosum 0.0209700910798212 0.646407552821297 NA NA NA NA 0.0300668759437682 NA NA NA NA NA 25262890 1.657
RP11-93B14.6 ENSG00000167046 20 Lassosum -0.00040409616399284 0.456498216466847 NA NA NA NA -0.0193808859507637 NA NA NA NA NA 61273363 0.947999999999993
DUSP18 ENSG00000167065 22 Lassosum 0.0488306167072382 0.216655678767606 NA NA NA NA 0.403981027188242 NA NA NA NA NA 31055957 0.936999999999998
TEF ENSG00000167074 22 Lassosum 0.14473782771186 1.2836090861663e-06 NA NA NA NA -0.99924842998957 NA NA NA NA NA 41779333 0.549999999999997
MEI1 ENSG00000167077 22 Lassosum 0.193939429542111 9.24642328081498e-08 NA NA NA NA -56.5610254643496 NA NA NA NA NA 42145481 0.561999999999998
PBX3 ENSG00000167081 9 Lassosum 0.00539205026189749 0.145312228201853 NA NA NA NA -1.23986649666703 NA NA NA NA NA 128619640 2.61
GNGT2 ENSG00000167083 17 Lassosum 0.0200010266699963 4.13864688363342e-14 NA NA NA NA -37.4433894131183 NA NA NA NA NA 47284044 2.98999999999999
PHB ENSG00000167085 17 Lassosum 0 NA NA NA NA NA NA NA NA NA NA NA 47486830 1.212
SNRPD1 ENSG00000167088 18 Lassosum 0.00865353287241155 0.613908597455946 NA NA NA NA -0.028897114193021 NA NA NA NA NA 19201286 1.819
TTC16 ENSG00000167094 9 Lassosum 0.0779465766842772 0.278586209775557 NA NA NA NA 0.62196627724616 NA NA NA NA NA 130486112 2.18899999999999
SAMD14 ENSG00000167100 17 Lassosum -0.00151245070076844 0.0457193215078305 NA NA NA NA -0.00121285774932591 NA NA NA NA NA 48197325 1.36
PIP5KL1 ENSG00000167103 9 Lassosum 0.108531829418748 0.808944143763513 NA NA NA NA 0.00918759838422985 NA NA NA NA NA 130688117 2.212
TMEM92 ENSG00000167105 17 Lassosum 0.284936146032511 0.0179646274474038 NA NA NA NA -0.212679206719435 NA NA NA NA NA 48353805 1.024
FAM102A ENSG00000167106 9 Lassosum 0.0349167791596415 0.784216561726122 NA NA NA NA 0.0448724340652081 NA NA NA NA NA 130722825 2.29999999999998
ACSF2 ENSG00000167107 17 Lassosum 0.157441162278256 0.277222178938281 NA NA NA NA 0.16372223402526 NA NA NA NA NA 48527862 1.245
GOLGA2 ENSG00000167110 9 Lassosum -0.00325550705445066 0.169755043439775 NA NA NA NA 0.85786865433069 NA NA NA NA NA 131028191 2.49299999999999
TRUB2 ENSG00000167112 9 Lassosum -0.00322312025091587 0.425359043150146 NA NA NA NA -0.00191695669871422 NA NA NA NA NA 131078201 2.53300000000002
COQ4 ENSG00000167113 9 Lassosum 0.00933376194041646 0.983916602674898 NA NA NA NA 0.00304313758444085 NA NA NA NA NA 131090583 1.41800000000001
SLC27A4 ENSG00000167114 9 Lassosum 0.00295556998806079 0.258653926896665 NA NA NA NA -0.0263366038500082 NA NA NA NA NA 131113213 1.405
URM1 ENSG00000167118 9 Lassosum 0.0658590055759612 0.426818282948112 NA NA NA NA 0.279531551132257 NA NA NA NA NA 131143306 1.398
CERCAM ENSG00000167123 9 Lassosum -0.00225872522474369 0.623674439806604 NA NA NA NA 0.189605584137786 NA NA NA NA NA 131186828 1.57600000000002
DOLPP1 ENSG00000167130 9 Lassosum 0.00395480713106644 0.0381684865384479 NA NA NA NA 0.0251861567641344 NA NA NA NA NA 131848048 1.45699999999999
ENDOG ENSG00000167136 9 Lassosum 0.0183705345203142 0.433743193056789 NA NA NA NA -7.39753004021397 NA NA NA NA NA 131582854 1.85799999999998
C15orf39 ENSG00000167173 15 Lassosum -0.00152998510037028 0.00187472083352549 NA NA NA NA -0.293826356330219 NA NA NA NA NA 75496247 1.43900000000002
SP2 ENSG00000167182 17 Lassosum -0.00172894220820918 0.358955571969278 NA NA NA NA 0.0693862795032096 NA NA NA NA NA 45989919 1.09899999999999
PRR15L ENSG00000167183 17 Lassosum -0.00280335106970808 0.504555336376078 NA NA NA NA -0.0423073265860488 NA NA NA NA NA 46032288 1.89099999999999
COQ7 ENSG00000167186 16 Lassosum 0.0263542085936918 0.990200123453534 NA NA NA NA -0.00116528852839398 NA NA NA NA NA 19085169 3.054
GPRC5B ENSG00000167191 16 Lassosum 0.0107785816007699 0.645705516716268 NA NA NA NA 0.0374568263854042 NA NA NA NA NA 19883052 1.298
CRK ENSG00000167193 17 Lassosum 0.0109043766995081 0.00403686423483971 NA NA NA NA -0.178150829544321 NA NA NA NA NA 1345219 1.20099999999999
FBXO22 ENSG00000167196 15 Lassosum 0.0314796845130434 0.517299375442583 NA NA NA NA -0.00134039413451601 NA NA NA NA NA 76211904 1.483
TBC1D2B ENSG00000167202 15 Lassosum 0.130660247123961 0.423264117177948 NA NA NA NA 0.0443914536134675 NA NA NA NA NA 78323222 1.77600000000001
NOD2 ENSG00000167207 16 Lassosum 0.315919320290086 0.416616949507455 NA NA NA NA 1.73859550805849 NA NA NA NA NA 50747251 1.43199999999999
SNX20 ENSG00000167208 16 Lassosum -0.00314271662281174 0.00228260696676066 NA NA NA NA 2.28447309008681 NA NA NA NA NA 50707737 1.60999999999999
LOXHD1 ENSG00000167210 18 Lassosum 0.215649755852687 0.234160667708923 NA NA NA NA -0.210065817049063 NA NA NA NA NA 44146965 1.59700000000001
KATNAL2 ENSG00000167216 18 Lassosum 0.0052644089214654 0.64881188626577 NA NA NA NA -0.0756927309353731 NA NA NA NA NA 44562556 1.42500000000001
HDHD2 ENSG00000167220 18 Lassosum 0.184070791536377 0.0943683476933393 NA NA NA NA -0.720383173075896 NA NA NA NA NA 44655332 1.76499999999999
ZNF91 ENSG00000167232 19 Lassosum 0.00397766784523745 0.371770009850567 NA NA NA NA -0.495094679239607 NA NA NA NA NA 23533077 0.698000000000008
CCL23 ENSG00000167236 17 Lassosum 0.0146214521016746 0.978425435825059 NA NA NA NA -0.010990896190601 NA NA NA NA NA 34342550 1.441
IGF2 ENSG00000167244 11 Lassosum -0.00249703947983715 0.965284342350265 NA NA NA NA 0.00659348199039313 NA NA NA NA NA 2160587 3.648
RNF214 ENSG00000167257 11 Lassosum 0.0175127293042702 0.577700151675975 NA NA NA NA 0.0169727539034177 NA NA NA NA NA 117130251 2.40000000000001
CDK12 ENSG00000167258 17 Lassosum -0.00320044763673 0.106865744565194 NA NA NA NA 0.351833276678259 NA NA NA NA NA 37669462 1.15100000000001
DPEP2 ENSG00000167261 16 Lassosum 0.0307245112195202 0.029209651047492 NA NA NA NA 0.688796569169543 NA NA NA NA NA 68027893 1.46699999999998
DUS2L ENSG00000167264 16 Lassosum 0.195155606075103 0.0180950508062661 NA NA NA NA 7.01699953375297 NA NA NA NA NA 68067436 1.58500000000001
POP5 ENSG00000167272 12 Lassosum 0.0340359021869412 0.791719514239701 NA NA NA NA 0.0507481313387869 NA NA NA NA NA 121017884 1.541
ENGASE ENSG00000167280 17 Lassosum 0.258175618934297 0.284151112613837 NA NA NA NA 0.316320037770079 NA NA NA NA NA 77077851 1.91299999999998
RBFOX3 ENSG00000167281 17 Lassosum -0.000202619095140744 0.0499320218476212 NA NA NA NA -0.0011637995527372 NA NA NA NA NA 77349488 1.92200000000003
ATP5L ENSG00000167283 11 Lassosum -0.00303056345738084 0.323031820920131 NA NA NA NA -0.172376627433254 NA NA NA NA NA 118287040 4.066
CD3D ENSG00000167286 11 Lassosum 0.00201343331233728 0.443670018299115 NA NA NA NA -0.401526242804586 NA NA NA NA NA 118211564 2.114
TBC1D16 ENSG00000167291 17 Lassosum 0.0259298120097914 0.638057810699294 NA NA NA NA -0.321938721654178 NA NA NA NA NA 77957894 1.22300000000001
ENTHD2 ENSG00000167302 17 Lassosum -0.000355878157943579 0.636085247798107 NA NA NA NA -0.0717540641581047 NA NA NA NA NA 79207484 1.23599999999999
MYO5B ENSG00000167306 18 Lassosum 0.0363014388160023 0.719472880325611 NA NA NA NA 0.0664780639380525 NA NA NA NA NA 47535323 1.70599999999999
ACAA2 ENSG00000167315 18 Lassosum -0.00310826680821674 0.761360478885625 NA NA NA NA 0.0402591779232516 NA NA NA NA NA 47325099 1.97200000000001
STIM1 ENSG00000167323 11 Lassosum -0.000907920865462764 0.0711586374765808 NA NA NA NA 0.23484179686947 NA NA NA NA NA 3995098 1.81799999999998
RRM1 ENSG00000167325 11 Lassosum 0.0280447124261975 0.00468549493155065 NA NA NA NA 2.53845246205555 NA NA NA NA NA 4138021 2.19800000000001
TRIM68 ENSG00000167333 11 Lassosum 0.0156700388839165 0.171304315884801 NA NA NA NA 0.166077880998509 NA NA NA NA NA 4624695 2.27000000000001
FN3K ENSG00000167363 17 Lassosum 0.162508044667595 0.146414779619467 NA NA NA NA 0.243202269703536 NA NA NA NA NA 80701262 1.29300000000001
