# Supplementary material for: SUMMIT: An integrative approach for better transcriptomic data imputation improves causal gene identification
Source: Nat Commun. 2022 Oct 25;13:6336. doi: 10.1038/s41467-022-34016-y (PMC9593997; doi:10.1038/s41467-022-34016-y)
Supplement: Supplementary file 7 — Source Data [file 41467_2022_34016_MOESM7_ESM.zip › Source Data/Figure-3/real-data-new/Lassosum/AST/AST-93]

gene_symbol gene_id chromosome model_best r2_test p_SCAD p_ElNet p_LASSO p_MCP p_MNet z_SCAD z_ElNet z_LASSO z_MCP z_MNet p_ACAT gene_pos runtime
PRRT2 ENSG00000167371 16 Lassosum 0 NA NA NA NA NA NA NA NA NA NA NA 29825189 2.64
ZNF23 ENSG00000167377 16 Lassosum 0.0372159244111105 0.199900413568719 NA NA NA NA -0.217724890240735 NA NA NA NA NA 71489249 1.798
IRGQ ENSG00000167378 19 Lassosum 0.0213686417485501 0.705147135035195 NA NA NA NA -0.0014086314976555 NA NA NA NA NA 44094404 1.932
ZNF226 ENSG00000167380 19 Lassosum -0.00322450206143232 0.0304857938835408 NA NA NA NA -0.370665843653515 NA NA NA NA NA 44675880 0.971
ZNF180 ENSG00000167384 19 Lassosum 0.0210542963618806 0.236390176369325 NA NA NA NA -0.0453681859822101 NA NA NA NA NA 44992215 1.185
ZNF668 ENSG00000167394 16 Lassosum 0.0822405222941426 0.0708337805254022 NA NA NA NA 0.744190647775787 NA NA NA NA NA 31078902 1.761
ZNF646 ENSG00000167395 16 Lassosum 0.00607162946768747 0.178076935222742 NA NA NA NA -0.187916350980815 NA NA NA NA NA 31090630 1.172
VKORC1 ENSG00000167397 16 Lassosum 0.0276269059724504 0.0897908557989443 NA NA NA NA 0.0241255320009674 NA NA NA NA NA 31104732 1.409
GNG8 ENSG00000167414 19 Lassosum 0.0532120119041749 0.0247274975226916 NA NA NA NA -0.589076247232393 NA NA NA NA NA 47137637 1.399
LPO ENSG00000167419 17 Lassosum 0.00623956824886196 0.170301751934012 NA NA NA NA 0.00581649081702822 NA NA NA NA NA 56320894 2.367
CA4 ENSG00000167434 17 Lassosum 0.00116638330144725 0.229295257250837 NA NA NA NA -0.168047897758459 NA NA NA NA NA 58237778 1.158
SMG8 ENSG00000167447 17 Lassosum 0.00633108902323987 0.0254904413968087 NA NA NA NA -1.80151777778057 NA NA NA NA NA 57289684 1.078
TPM4 ENSG00000167460 19 Lassosum 0.0171654674024014 0.086158035628825 NA NA NA NA 0.106701352892187 NA NA NA NA NA 16195822 1.647
RAB8A ENSG00000167461 19 Lassosum 0.0233964217492888 0.386934669015361 NA NA NA NA 2.26102224205214 NA NA NA NA NA 16233741 1.348
GPX4 ENSG00000167468 19 Lassosum 0.108786308700453 0.355114646567096 NA NA NA NA -0.431493605191467 NA NA NA NA NA 1105361 1.081
MIDN ENSG00000167470 19 Lassosum 0.0117143069251455 0.175453544091807 NA NA NA NA -0.0644433711366567 NA NA NA NA NA 1253847 0.93
JSRP1 ENSG00000167476 19 Lassosum -0.000807662232379158 0.431432024739403 NA NA NA NA 0.00606787659902771 NA NA NA NA NA 2261005 1.03
FAM129C ENSG00000167483 19 Lassosum -0.00325691000025263 0.259248783075246 NA NA NA NA -0.734273432873382 NA NA NA NA NA 17649379 0.972000000000001
KLHL26 ENSG00000167487 19 Lassosum 0.0116831389525491 0.626923431453886 NA NA NA NA -0.00481764844568537 NA NA NA NA NA 18764542 1.116
GATAD2A ENSG00000167491 19 Lassosum 0.13710069079435 0.565858384810974 NA NA NA NA 6.24804217657014 NA NA NA NA NA 19558189 0.826000000000001
MVD ENSG00000167508 16 Lassosum -0.00306870682169036 0.169401893965228 NA NA NA NA 0.270965042482268 NA NA NA NA NA 88723956 2.297
CDT1 ENSG00000167513 16 Lassosum 0 NA NA NA NA NA NA NA NA NA NA NA 88872643 1.449
TRAPPC2L ENSG00000167515 16 Lassosum -0.00191601967640964 0.000165344499361133 NA NA NA NA -3.33755878194807 NA NA NA NA NA 88925861 1.217
ANKRD11 ENSG00000167522 16 Lassosum 0.047576535680722 0.0126910407309286 NA NA NA NA -1.89656867852792 NA NA NA NA NA 89445503 1.253
C16orf55 ENSG00000167523 16 Lassosum 0.075860060806397 0.469048475238394 NA NA NA NA -0.0385825949533452 NA NA NA NA NA 89730945 1.307
SGK494 ENSG00000167524 17 Lassosum 0 NA NA NA NA NA NA NA NA NA NA NA 26938100 2.332
PROCA1 ENSG00000167525 17 Lassosum 0.22400112301564 0.261610644176429 NA NA NA NA 0.109543486772511 NA NA NA NA NA 27034543 0.881999999999998
RPL13 ENSG00000167526 16 Lassosum 0.130505254699503 0.592334497349346 NA NA NA NA -0.140810159043971 NA NA NA NA NA 89629007 1.955
ZNF641 ENSG00000167528 12 Lassosum 0.344800611998906 0.324910355137656 NA NA NA NA 3.13664212870792 NA NA NA NA NA 48739494 3.81
CACNB3 ENSG00000167535 12 Lassosum 0.0785340833057256 0.00821143853823543 NA NA NA NA 0.532403609964782 NA NA NA NA NA 49215150 2.051
DHRS13 ENSG00000167536 17 Lassosum 0.0231092905590421 0.000529742660008849 NA NA NA NA 0.121955575338934 NA NA NA NA NA 27227444 1.277
TP53I13 ENSG00000167543 17 Lassosum 0.0698758798347101 0.455033211647329 NA NA NA NA -0.0401976843530844 NA NA NA NA NA 27896622 0.983999999999995
MLL2 ENSG00000167548 12 Lassosum -0.00320927820903827 0.966085533612693 NA NA NA NA 0.0067161260514542 NA NA NA NA NA 49433157 2.681
CORO6 ENSG00000167549 17 Lassosum -0.000499065050838077 0.0211541755484189 NA NA NA NA 0.139522725512184 NA NA NA NA NA 27945849 1.309
RHEBL1 ENSG00000167550 12 Lassosum -0.00295215205893706 0.0280583375310271 NA NA NA NA 0.115228594525378 NA NA NA NA NA 49461138 2.289
TUBA1A ENSG00000167552 12 Lassosum 0.00650386325760954 0.622834710135988 NA NA NA NA -0.532171749938089 NA NA NA NA NA 49580843 2.124
TUBA1C ENSG00000167553 12 Lassosum 0.000769878915167221 0.633863385660156 NA NA NA NA -0.171257784572559 NA NA NA NA NA 49624816 2.066
ZNF610 ENSG00000167554 19 Lassosum -0.00101130553546591 0.0794680532829473 NA NA NA NA -0.0145189358720655 NA NA NA NA NA 52855264 1.39899999999999
ZNF528 ENSG00000167555 19 Lassosum 0.157471590566745 0.172203715799038 NA NA NA NA -0.141374871184273 NA NA NA NA NA 52911383 0.997
ZNF701 ENSG00000167562 19 Lassosum 0.0586267180300499 0.764366292700759 NA NA NA NA 0.0179124014527855 NA NA NA NA NA 53074751 1.319
SERTAD3 ENSG00000167565 19 Lassosum 0.131536579827996 0.447549558411482 NA NA NA NA -0.359670688028165 NA NA NA NA NA 40948681 1.161
NCKAP5L ENSG00000167566 12 Lassosum 0 NA NA NA NA NA NA NA NA NA NA NA 50203731 1.83
RAB4B ENSG00000167578 19 Lassosum -0.00156980057273537 0.0115536275378874 NA NA NA NA -1.60179070449218 NA NA NA NA NA 41293484 0.900999999999996
GPD1 ENSG00000167588 12 Lassosum -0.000958663861094111 0.142676056144619 NA NA NA NA -0.0152596984809676 NA NA NA NA NA 50501352 2.19000000000001
C19orf55 ENSG00000167595 19 Lassosum 0.0148893940691521 0.697774604874303 NA NA NA NA -0.00623244777681799 NA NA NA NA NA 36255487 1.217
CYP2S1 ENSG00000167600 19 Lassosum 0.00390078733826216 0.627729758432281 NA NA NA NA 0.100710249247923 NA NA NA NA NA 41706199 0.894999999999996
AXL ENSG00000167601 19 Lassosum 0.00260991149834644 0.277260139119723 NA NA NA NA 0.370481448956909 NA NA NA NA NA 41746389 1.07300000000001
NFKBID ENSG00000167604 19 Lassosum -0.0015194477708278 0.73025686530932 NA NA NA NA 0.0750987799642507 NA NA NA NA NA 36385870 1.13300000000001
TMC4 ENSG00000167608 19 Lassosum 0.0856433334372417 0.174474565092942 NA NA NA NA 0.802300644319673 NA NA NA NA NA 54670395 1.048
LAIR1 ENSG00000167613 19 Lassosum 0.0055212724404663 0.160703672953647 NA NA NA NA 0.0272738589508956 NA NA NA NA NA 54873713 1.30800000000001
TTYH1 ENSG00000167614 19 Lassosum 0 NA NA NA NA NA NA NA NA NA NA NA 54937236 0.990000000000009
LENG8 ENSG00000167615 19 Lassosum -0.00322410120864913 0.568746396010429 NA NA NA NA 0.0182459936273339 NA NA NA NA NA 54966641 0.959000000000003
LAIR2 ENSG00000167618 19 Lassosum 0.0507413747721523 0.484196186953632 NA NA NA NA -0.0400086162476151 NA NA NA NA NA 55015498 0.957000000000008
ZNF526 ENSG00000167625 19 Lassosum -0.00278032261084915 0.646305176879831 NA NA NA NA 0.00167873400509315 NA NA NA NA NA 42728388 0.698999999999998
TRAPPC9 ENSG00000167632 8 Lassosum 0.303956194276093 0.753388477418686 NA NA NA NA -0.0500270170329939 NA NA NA NA NA 141105632 4.357
KIR3DL1 ENSG00000167633 19 Lassosum 0.0291784651822706 0.110386153712347 NA NA NA NA -0.13065716141253 NA NA NA NA NA 55307208 1.315
NLRP7 ENSG00000167634 19 Lassosum -0.00313629102221147 0.690483611802596 NA NA NA NA -0.239677864331687 NA NA NA NA NA 55456278 0.911000000000001
ZNF146 ENSG00000167635 19 Lassosum 0.000832568821803825 0.521377568346856 NA NA NA NA 0.00351848416358742 NA NA NA NA NA 36717590 0.902999999999992
ZNF283 ENSG00000167637 19 Lassosum 0.0162270491620778 0.440296382845891 NA NA NA NA -0.217371487524242 NA NA NA NA NA 44342375 1.271
PPP1R14A ENSG00000167641 19 Lassosum 0.0263244846962761 0.395517546746267 NA NA NA NA 2.65748456485673 NA NA NA NA NA 38744554 0.751000000000005
SPINT2 ENSG00000167642 19 Lassosum -0.00313977449330238 0.568152863510893 NA NA NA NA -0.141920540417741 NA NA NA NA NA 38758964 0.927999999999997
YIF1B ENSG00000167645 19 Lassosum 0.137187290282282 0.0645368773146493 NA NA NA NA -0.272652889999543 NA NA NA NA NA 38801833 0.942000000000007
DAPK3 ENSG00000167657 19 Lassosum 0.0759591359229081 0.490826216212424 NA NA NA NA -0.0171066344080484 NA NA NA NA NA 3964786 1.11
EEF2 ENSG00000167658 19 Lassosum 0.0147164117856345 0.952679550518702 NA NA NA NA 0.0227684346773076 NA NA NA NA NA 3980760 0.984000000000009
TMIGD2 ENSG00000167664 19 Lassosum 0.0199331301300868 0.0907908716460509 NA NA NA NA 0.0330544805042856 NA NA NA NA NA 4297328 1.28899999999999
CHAF1A ENSG00000167670 19 Lassosum 0.159728367588324 0.00707277499710204 NA NA NA NA -0.910307552651219 NA NA NA NA NA 4423837 0.777000000000001
UBXN6 ENSG00000167671 19 Lassosum 0.0632572344418866 0.00461769487754315 NA NA NA NA 0.391644932881888 NA NA NA NA NA 4451407 0.873000000000005
HDGFRP2 ENSG00000167674 19 Lassosum -0.00277392071110572 3.85420172526493e-05 NA NA NA NA -0.462519501274013 NA NA NA NA NA 4487253 0.792999999999992
PLIN4 ENSG00000167676 19 Lassosum 0.00779273748456211 0.212993375225409 NA NA NA NA -0.118719767804024 NA NA NA NA NA 4509960 0.893000000000001
SEMA6B ENSG00000167680 19 Lassosum 0.00257992369677795 0.0108524470239157 NA NA NA NA 1.40160770827702 NA NA NA NA NA 4551210 0.872
ZNF444 ENSG00000167685 19 Lassosum 0 NA NA NA NA NA NA NA NA NA NA NA 56658115 1.14699999999999
NXN ENSG00000167693 17 Lassosum 0.0500898850472743 0.34081692614357 NA NA NA NA -0.0350209516783995 NA NA NA NA NA 792781 1.01600000000001
FAM57A ENSG00000167695 17 Lassosum 0.00365458987052536 0.40081991494776 NA NA NA NA 0.00104610484101059 NA NA NA NA NA 640929 1.095
GLOD4 ENSG00000167699 17 Lassosum 0.056020588307704 0.0451139830792834 NA NA NA NA 0.271261728702175 NA NA NA NA NA 672959 1.2
MFSD3 ENSG00000167700 8 Lassosum 0 NA NA NA NA NA NA NA NA NA NA NA 145735526 3.788
GPT ENSG00000167701 8 Lassosum 0.00390401051794453 0.758650701699879 NA NA NA NA -0.0211975706948791 NA NA NA NA NA 145730456 2.371
KIFC2 ENSG00000167702 8 Lassosum 0.0693409916947242 0.458876441050632 NA NA NA NA -0.0324934331700698 NA NA NA NA NA 145695505 2.375
SLC43A2 ENSG00000167703 17 Lassosum -0.00244907152983065 0.855559896855142 NA NA NA NA 0.0177651297063835 NA NA NA NA NA 1504926 1.36399999999999
RILP ENSG00000167705 17 Lassosum 0.0152090120269573 0.0669834073688221 NA NA NA NA 0.0035530900103894 NA NA NA NA NA 1551407 1.869
SERPINF2 ENSG00000167711 17 Lassosum 0.188317573871232 0.628067766433596 NA NA NA NA -0.0411421629600052 NA NA NA NA NA 1652346 0.970999999999989
WDR81 ENSG00000167716 17 Lassosum 0.00703386215511936 0.677748607714928 NA NA NA NA -0.0887466243058211 NA NA NA NA NA 1630855 1.117
SRR ENSG00000167720 17 Lassosum 0.156675823287401 0.392141110280234 NA NA NA NA 0.179931348207137 NA NA NA NA NA 2217615 0.978999999999999
TSR1 ENSG00000167721 17 Lassosum 0 NA NA NA NA NA NA NA NA NA NA NA 2233376 1.083
TRPV3 ENSG00000167723 17 Lassosum 0.0176223578693482 0.0703571292335719 NA NA NA NA 0.00108887506806725 NA NA NA NA NA 3437542 1.16799999999999
HSD11B1L ENSG00000167733 19 Lassosum 0.000146365530913295 0.501611368266724 NA NA NA NA -0.0100696484694553 NA NA NA NA NA 5684574 1.114
CYB5D2 ENSG00000167740 17 Lassosum 0.0109830753397634 0.120513662053327 NA NA NA NA 0.637852658847548 NA NA NA NA NA 4068533 1.419
C19orf48 ENSG00000167747 19 Lassosum 0.150551042650456 0.965219765894548 NA NA NA NA -0.0470345110079338 NA NA NA NA NA 51304573 1.048
KLK1 ENSG00000167748 19 Lassosum 0.0628623483300205 0.56518603391157 NA NA NA NA 0.127358011331947 NA NA NA NA NA 51324723 1.17400000000001
KLK2 ENSG00000167751 19 Lassosum -0.002913117951163 0.455502616429767 NA NA NA NA -0.00392398771434077 NA NA NA NA NA 51374323 1.134
ZNF83 ENSG00000167766 19 Lassosum 0.287218349162179 0.583204860769305 NA NA NA NA 0.169719716041162 NA NA NA NA NA 53145531 1.224
KRT80 ENSG00000167767 12 Lassosum 0.0629294673641988 0.926518740958286 NA NA NA NA -0.00212525882900488 NA NA NA NA NA 52574282 3.03100000000001
KRT1 ENSG00000167768 12 Lassosum 0.113264454994793 0.816040496640432 NA NA NA NA -0.270357732365909 NA NA NA NA NA 53071355 2.98999999999998
ACER1 ENSG00000167769 19 Lassosum -0.00322604786653535 0.500278049569596 NA NA NA NA -0.0112206067043774 NA NA NA NA NA 6319896 0.977000000000004
OTUB1 ENSG00000167770 11 Lassosum -0.00322298033557344 0.405421119962935 NA NA NA NA -0.477955552733245 NA NA NA NA NA 63761304 2.989
ANGPTL4 ENSG00000167772 19 Lassosum -0.00219833047684159 0.0254649111654143 NA NA NA NA 0.0741299704339931 NA NA NA NA NA 8433715 1.81
CD320 ENSG00000167775 19 Lassosum 0.0862984118588829 0.771158059153558 NA NA NA NA -0.326063233275101 NA NA NA NA NA 8370125 0.849999999999994
SPRYD3 ENSG00000167778 12 Lassosum 0.0238609291007541 0.630419310361896 NA NA NA NA 0.241222968430099 NA NA NA NA NA 53465796 1.99000000000001
IGFBP6 ENSG00000167779 12 Lassosum 0 NA NA NA NA NA NA NA NA NA NA NA 53493674 2.81999999999999
SOAT2 ENSG00000167780 12 Lassosum 0.0808239580902116 0.502830473777487 NA NA NA NA -0.124005460008238 NA NA NA NA NA 53507812 1.87199999999999
ZNF558 ENSG00000167785 19 Lassosum 0.0308482079114074 0.656064826739167 NA NA NA NA -0.0224023652234568 NA NA NA NA NA 8931692 0.801999999999992
