# Supplementary material for: SUMMIT: An integrative approach for better transcriptomic data imputation improves causal gene identification
Source: Nat Commun. 2022 Oct 25;13:6336. doi: 10.1038/s41467-022-34016-y (PMC9593997; doi:10.1038/s41467-022-34016-y)
Supplement: Supplementary file 7 — Source Data [file 41467_2022_34016_MOESM7_ESM.zip › Source Data/Figure-3/real-data-new/Lassosum/AST/AST-94]

gene_symbol gene_id chromosome model_best r2_test p_SCAD p_ElNet p_LASSO p_MCP p_MNet z_SCAD z_ElNet z_LASSO z_MCP z_MNet p_ACAT gene_pos runtime
NDUFV1 ENSG00000167792 11 Lassosum -0.00260183782391299 0.00788821229292214 NA NA NA NA 0.0154101360395414 NA NA NA NA NA 67377164 4.188
CDK2AP2 ENSG00000167797 11 Lassosum 0 NA NA NA NA NA NA NA NA NA NA NA 67275044 2.787
NUDT8 ENSG00000167799 11 Lassosum -0.00318944571701163 0.0108137629217149 NA NA NA NA 0.164305968582664 NA NA NA NA NA 67396405 1.867
PRDX2 ENSG00000167815 19 Lassosum 0.0686809677852341 NA NA NA NA NA NA NA NA NA NA NA 12910164 1.737
ZNF232 ENSG00000167840 17 Lassosum 0.00896634394399198 0.752291848274522 NA NA NA NA -0.00636091867131483 NA NA NA NA NA 5017623 2.599
MIS12 ENSG00000167842 17 Lassosum 0.0507474429163546 0.109494580223373 NA NA NA NA 0.414817786012537 NA NA NA NA NA 5391869 1.317
CD300C ENSG00000167850 17 Lassosum 0.0899764170894839 0.565106601098624 NA NA NA NA -0.151116518848106 NA NA NA NA NA 72539764 1.351
CD300A ENSG00000167851 17 Lassosum 0.0202843237742687 0.206572516448325 NA NA NA NA -0.271132118997421 NA NA NA NA NA 72471744 1.312
HID1 ENSG00000167861 17 Lassosum 0.0110448743347918 0.105610142721088 NA NA NA NA -0.148103110902988 NA NA NA NA NA 72958049 1.423
ICT1 ENSG00000167862 17 Lassosum 0.00467685113789806 0.0463952034225194 NA NA NA NA -0.107607228908447 NA NA NA NA NA 73013060 1.007
ATP5H ENSG00000167863 17 Lassosum 0.0368107639608964 0.601209676720309 NA NA NA NA 0.0981548443907027 NA NA NA NA NA 73039019 1.191
TMEM88 ENSG00000167874 17 Lassosum 0.00268171251725757 0.12406258571642 NA NA NA NA -0.0644350887939622 NA NA NA NA NA 7758900 1.462
EVPL ENSG00000167880 17 Lassosum -0.000928576244930701 0.0230160109684301 NA NA NA NA -5.52532302047927 NA NA NA NA NA 74012058 1.192
SRP68 ENSG00000167881 17 Lassosum 0.0188942659407978 0.736955203260719 NA NA NA NA 0.0569376954407204 NA NA NA NA NA 74051959 1.384
TMC8 ENSG00000167895 17 Lassosum 0.0308674213201053 0.213473093381233 NA NA NA NA -0.46468101126309 NA NA NA NA NA 76132950 1.341
TK1 ENSG00000167900 17 Lassosum 0.00958072025458012 0.73040191770042 NA NA NA NA -0.00175993801405654 NA NA NA NA NA 76176737 1.588
TMEM68 ENSG00000167904 8 Lassosum 0.037267536763532 0.178079298008469 NA NA NA NA -0.951365943347622 NA NA NA NA NA 56647474 5.506
RP11-25K19.1 ENSG00000167912 8 Lassosum 0.00777206460366808 2.18357966604154e-05 NA NA NA NA 5.21753952137565 NA NA NA NA NA 60032752 2.60599999999999
GSDMA ENSG00000167914 17 Lassosum 0.106968532673248 7.85961393483884e-07 NA NA NA NA -0.768350412355379 NA NA NA NA NA 38126622 1.92
TMEM99 ENSG00000167920 17 Lassosum 0.0203491021251936 0.462348547902141 NA NA NA NA 2.04207060368619 NA NA NA NA NA 38983940 1.057
GHDC ENSG00000167925 17 Lassosum -0.00194954126428826 0.861246263364153 NA NA NA NA 0.00269752193045784 NA NA NA NA NA 40343674 1.01799999999999
ITFG3 ENSG00000167930 16 Lassosum 0.0358414512294785 0.0406114901454325 NA NA NA NA -2.10156715164265 NA NA NA NA NA 302243 1.546
ZNF598 ENSG00000167962 16 Lassosum -0.00106907612942053 0.691322561501657 NA NA NA NA -0.225976351574089 NA NA NA NA NA 2053739 2.017
RAB26 ENSG00000167964 16 Lassosum 0.000138672819050667 0.035530431757985 NA NA NA NA 0.0070649809373892 NA NA NA NA NA 2197485 1.097
MLST8 ENSG00000167965 16 Lassosum 0.0744779150442275 0.614081052574854 NA NA NA NA 0.0870244746432228 NA NA NA NA NA 2256833 1.312
E4F1 ENSG00000167967 16 Lassosum 0.000721374674598207 0.893493870342434 NA NA NA NA 0.0020847006246825 NA NA NA NA NA 2279655 1.09
DNASE1L2 ENSG00000167968 16 Lassosum 0.00121800872542166 0.111429675357395 NA NA NA NA -0.0620322905974438 NA NA NA NA NA 2287264 1.449
ECI1 ENSG00000167969 16 Lassosum 0.0875641256652936 0.146849797107932 NA NA NA NA -1.14112730001809 NA NA NA NA NA 2295848 1.207
ABCA3 ENSG00000167972 16 Lassosum -0.000244468400772968 0.492532003575381 NA NA NA NA -0.235075489614867 NA NA NA NA NA 2358314 1.307
KCTD5 ENSG00000167977 16 Lassosum 0.0264470907973495 0.783715544364403 NA NA NA NA 0.0207072190615892 NA NA NA NA NA 2745753 1.315
SRRM2 ENSG00000167978 16 Lassosum -0.00106782028520014 0.825337118264513 NA NA NA NA 0.0110655455715814 NA NA NA NA NA 2812434 1.172
ZNF597 ENSG00000167981 16 Lassosum -0.00240226195047222 0.70319152027534 NA NA NA NA 0.298090149311582 NA NA NA NA NA 3489823 1.191
NLRC3 ENSG00000167984 16 Lassosum 0.0165904444994863 0.232895484274293 NA NA NA NA -0.254563556084876 NA NA NA NA NA 3608219 1.07
SDHAF2 ENSG00000167985 11 Lassosum 0.0103538659416769 0.00603069013467413 NA NA NA NA 0.784737158107292 NA NA NA NA NA 61206257 2.908
DDB1 ENSG00000167986 11 Lassosum -0.00124147181649192 0.97075336720682 NA NA NA NA -0.00146265406906751 NA NA NA NA NA 61088495 2.535
VPS37C ENSG00000167987 11 Lassosum 0.022465626934177 0.702603062744265 NA NA NA NA -0.0473808132527427 NA NA NA NA NA 60913408 1.68300000000001
VWCE ENSG00000167992 11 Lassosum -0.0027840923659681 0.00160761895522158 NA NA NA NA 0.338780119424659 NA NA NA NA NA 61044329 1.839
RAB3IL1 ENSG00000167994 11 Lassosum 0.0758593037756383 0.0461217720054765 NA NA NA NA 0.235486820588474 NA NA NA NA NA 61676257 2.157
BEST1 ENSG00000167995 11 Lassosum 0.0124712060858702 0.718046876696519 NA NA NA NA 0.143553056876195 NA NA NA NA NA 61725140 1.627
FTH1 ENSG00000167996 11 Lassosum -0.00324217816253447 0.0365089570271533 NA NA NA NA 0.480905566964823 NA NA NA NA NA 61731161 1.773
BSCL2 ENSG00000168000 11 Lassosum 0.171223649654504 0.123653783523387 NA NA NA NA -0.337457122726589 NA NA NA NA NA 62467532 2.19600000000001
POLR2G ENSG00000168002 11 Lassosum 0.00177704668558143 0.49521191445994 NA NA NA NA -0.00257869528670762 NA NA NA NA NA 62531599 1.64400000000001
SLC3A2 ENSG00000168003 11 Lassosum 0.00151632203866525 0.370041354918951 NA NA NA NA 0.307691528494143 NA NA NA NA NA 62639935 2.17299999999999
HRASLS5 ENSG00000168004 11 Lassosum -0.00304570731909459 0.263381454631444 NA NA NA NA 0.0454128954322192 NA NA NA NA NA 63243771 2.001
C11orf84 ENSG00000168005 11 Lassosum -0.0021001331319388 0.903102670557684 NA NA NA NA 0.0308727958357041 NA NA NA NA NA 63588025 1.571
ATG16L2 ENSG00000168010 11 Lassosum -0.000101882176550383 0.829441649206114 NA NA NA NA -0.0301008715910724 NA NA NA NA NA 72540036 2.027
C2CD3 ENSG00000168014 11 Lassosum 0.0115495450692459 0.651280169791867 NA NA NA NA -0.0233512716552837 NA NA NA NA NA 73803009 1.691
TRANK1 ENSG00000168016 3 Lassosum 0.0744105544059284 0.766017811434482 NA NA NA NA -0.0550210751077336 NA NA NA NA NA 36927429 5.28200000000001
TTC21A ENSG00000168026 3 Lassosum 0.0402678024879178 0.0771931387016641 NA NA NA NA 0.228482217036999 NA NA NA NA NA 39164773 3.301
RPSA ENSG00000168028 3 Lassosum 0.0349003392793819 0.813278994140674 NA NA NA NA 0.0200070826262645 NA NA NA NA NA 39451106 2.515
CTNNB1 ENSG00000168036 3 Lassosum 0.00240345799801256 0.410866019982584 NA NA NA NA 0.908712878893946 NA NA NA NA NA 41268957 2.389
ULK4 ENSG00000168038 3 Lassosum 0.158132246647664 0.0485732225929638 NA NA NA NA 1.03797780260676 NA NA NA NA NA 41646006 2.768
FADD ENSG00000168040 11 Lassosum 0.0232109734228447 0.0484730471879299 NA NA NA NA 0.471940769776158 NA NA NA NA NA 70051382 2.262
LTBP3 ENSG00000168056 11 Lassosum 0.043824629326265 0.0873309121903494 NA NA NA NA -0.244075095965691 NA NA NA NA NA 65316338 2.34
NAALADL1 ENSG00000168060 11 Lassosum 0.0941218417960686 0.279820147961437 NA NA NA NA -0.221654357249364 NA NA NA NA NA 64819155 1.877
SAC3D1 ENSG00000168061 11 Lassosum 0.0359967400315329 0.3135869489936 NA NA NA NA -0.335149757444558 NA NA NA NA NA 64810336 1.60199999999999
BATF2 ENSG00000168062 11 Lassosum 0.00323992969754749 0.0393329951466774 NA NA NA NA 0.800682006543628 NA NA NA NA NA 64759966 2.06
SF1 ENSG00000168066 11 Lassosum -0.00310922150680737 0.263460194876383 NA NA NA NA -0.0854792861543855 NA NA NA NA NA 64539168 1.595
MAP4K2 ENSG00000168067 11 Lassosum -0.000873449098672596 0.690689607900586 NA NA NA NA -0.623267568409001 NA NA NA NA NA 64563501 1.55900000000001
C11orf85 ENSG00000168070 11 Lassosum -0.00254768720520815 0.0458155519105979 NA NA NA NA -0.370977018699438 NA NA NA NA NA 64722273 1.76900000000001
CCDC88B ENSG00000168071 11 Lassosum 0.0120363349194934 0.0812502650126806 NA NA NA NA 1.4298548426663 NA NA NA NA NA 64116350 2.08699999999999
PBK ENSG00000168078 8 Lassosum 0.00078964316761676 0.599591120967762 NA NA NA NA -0.0462842659879797 NA NA NA NA NA 27681374 3.65600000000001
SCARA5 ENSG00000168079 8 Lassosum 0 NA NA NA NA NA NA NA NA NA NA NA 27788821 3.14999999999999
PNOC ENSG00000168081 8 Lassosum 0 NA NA NA NA NA NA NA NA NA NA NA 28187687 2.883
COPS6 ENSG00000168090 7 Lassosum 0.088850004088507 0.0357477902675242 NA NA NA NA -4.25019751499999 NA NA NA NA NA 99688200 2.40400000000001
PAFAH1B2 ENSG00000168092 11 Lassosum 0.0436355703118683 0.967744255287061 NA NA NA NA -0.0069505522171561 NA NA NA NA NA 117031296 4.09100000000001
ANKS3 ENSG00000168096 16 Lassosum 0.00612515542112813 0.0421609669934153 NA NA NA NA 4.36417647390577 NA NA NA NA NA 4765446 3.215
NUDT16L1 ENSG00000168101 16 Lassosum 0.0073121479453222 0.0189286120898512 NA NA NA NA 0.286908326645918 NA NA NA NA NA 4744777 1.239
KIAA1586 ENSG00000168116 6 Lassosum 0.0919237198921091 0.607189854235376 NA NA NA NA 0.0262623602149262 NA NA NA NA NA 56915685 4.50399999999999
RAB4A ENSG00000168118 1 Lassosum 0.00556292930328794 0.0923868641440062 NA NA NA NA 5.45097599958711 NA NA NA NA NA 229424231 4.78100000000001
SETD5 ENSG00000168137 3 Lassosum -0.00316236262749192 0.720113145573699 NA NA NA NA -0.0833313540997669 NA NA NA NA NA 9480111 5.94699999999997
VASN ENSG00000168140 16 Lassosum 0.00106597628589178 0.937496539240006 NA NA NA NA -0.00638182048330605 NA NA NA NA NA 4427689 3.084
THAP9 ENSG00000168152 4 Lassosum -0.00321293696276226 0.309621504180637 NA NA NA NA 0.0978784751306409 NA NA NA NA NA 83831479 3.495
RNF187 ENSG00000168159 1 Lassosum 0.048411267527618 0.457734059711802 NA NA NA NA 0.0596862468413809 NA NA NA NA NA 228679114 6.791
HOOK3 ENSG00000168172 8 Lassosum -0.00325479723635036 0.284073183029651 NA NA NA NA -0.013132202129301 NA NA NA NA NA 42817665 3.852
MAPK1IP1L ENSG00000168175 14 Lassosum 0.0038825992036392 0.53862427544761 NA NA NA NA -1.05468960696535 NA NA NA NA NA 55525640 3.84100000000001
DDIT4 ENSG00000168209 10 Lassosum -0.00322389595606554 0.191524312014088 NA NA NA NA 0.130805649995144 NA NA NA NA NA 74034736 1.566
RBPJ ENSG00000168214 4 Lassosum 0.0105995969569781 0.274277832549781 NA NA NA NA 0.938800533495386 NA NA NA NA NA 26300809 4.16300000000001
LMBRD1 ENSG00000168216 6 Lassosum -0.0027271968050504 0.365698821956825 NA NA NA NA 1.49582958230108 NA NA NA NA NA 70446348 4.667
ZCCHC4 ENSG00000168228 4 Lassosum 0.00337450200668554 0.313722793433153 NA NA NA NA 0.799914786688492 NA NA NA NA NA 25343206 4.273
PTGDR ENSG00000168229 14 Lassosum 0.019208710723412 0.00641131915881335 NA NA NA NA 0.799931102446446 NA NA NA NA NA 52738936 2.17099999999999
TTC39C ENSG00000168234 18 Lassosum 0.215018567748265 0.382326331782758 NA NA NA NA 0.164096253599144 NA NA NA NA NA 21644155 1.16299999999998
GLYCTK ENSG00000168237 3 Lassosum 0.132516372425625 0.384382645825526 NA NA NA NA -0.259143474908045 NA NA NA NA NA 52325188 6.131
UBTD2 ENSG00000168246 5 Lassosum 0.0339008757537034 0.305325876952666 NA NA NA NA -0.662748574779235 NA NA NA NA NA 171673859 3.10500000000002
POLR2J3 ENSG00000168255 7 Lassosum 0.0265227060180209 0.553338499977939 NA NA NA NA -1.08387637248565 NA NA NA NA NA 102205628 1.857
NKIRAS2 ENSG00000168256 17 Lassosum 0.00106002650738046 0.378427087403709 NA NA NA NA -0.850898443119662 NA NA NA NA NA 40170529 3.86199999999999
DNAJC7 ENSG00000168259 17 Lassosum 0 NA NA NA NA NA NA NA NA NA NA NA 40150922 0.802000000000021
IRF2BP2 ENSG00000168264 1 Lassosum -0.00310906826010493 0.533148734651746 NA NA NA NA -0.0925027875572558 NA NA NA NA NA 234742643 3.41600000000003
NT5DC2 ENSG00000168268 3 Lassosum 0.114616336931706 0.721268237245316 NA NA NA NA -0.0837716297816618 NA NA NA NA NA 52563728 4.928
FOXI1 ENSG00000168269 5 Lassosum 0.0302342266209132 0.576178460602274 NA NA NA NA -0.0018661046125057 NA NA NA NA NA 169534814 4.523
SMIM4 ENSG00000168273 3 Lassosum 0.0265523076995875 0.547980673239067 NA NA NA NA -0.280873490667886 NA NA NA NA NA 52590641 2.52600000000001
HIST1H2AE ENSG00000168274 6 Lassosum 0.0758060388081186 0.946181525837912 NA NA NA NA -0.0157264483075702 NA NA NA NA NA 26217438 4.471
COA6 ENSG00000168275 1 Lassosum 0.23287312251257 0.438520443917102 NA NA NA NA -0.135634347887686 NA NA NA NA NA 234514498 4.85499999999999
KIF5C ENSG00000168280 2 Lassosum 0 NA NA NA NA NA NA NA NA NA NA NA 149758046 4.78700000000001
MGAT2 ENSG00000168282 14 Lassosum -0.00279241386496443 0.0177757656945812 NA NA NA NA 6.20563592079623 NA NA NA NA NA 50088843 3.416
BMI1 ENSG00000168283 10 Lassosum -0.00173242983732491 0.127254139136446 NA NA NA NA 0.290300525415015 NA NA NA NA NA 22615276 2.24799999999999
THAP11 ENSG00000168286 16 Lassosum -0.00325730540061553 0.840241607736777 NA NA NA NA -0.000420788723878276 NA NA NA NA NA 67877155 1
MMADHC ENSG00000168288 2 Lassosum 0.00199358845935771 0.96290037290099 NA NA NA NA -0.00526077706642825 NA NA NA NA NA 150435239 4.476
PDHB ENSG00000168291 3 Lassosum 0.0530517998199176 0.354486280539571 NA NA NA NA -5.77182484379821 NA NA NA NA NA 58416470 6.11799999999999
PXK ENSG00000168297 3 Lassosum 0.0652237940254033 0.0561247881879712 NA NA NA NA 0.760778667517068 NA NA NA NA NA 58365177 2.53800000000001
