# Supplementary material for: SUMMIT: An integrative approach for better transcriptomic data imputation improves causal gene identification
Source: Nat Commun. 2022 Oct 25;13:6336. doi: 10.1038/s41467-022-34016-y (PMC9593997; doi:10.1038/s41467-022-34016-y)
Supplement: Supplementary file 7 — Source Data [file 41467_2022_34016_MOESM7_ESM.zip › Source Data/Figure-3/real-data-new/Lassosum/AST/AST-95]

gene_symbol gene_id chromosome model_best r2_test p_SCAD p_ElNet p_LASSO p_MCP p_MNet z_SCAD z_ElNet z_LASSO z_MCP z_MNet p_ACAT gene_pos runtime
HIST1H1E ENSG00000168298 6 Lassosum 0.000265454488808547 0.0627498763439924 NA NA NA NA -0.0110937078002524 NA NA NA NA NA 26156951 6.414
PCMTD1 ENSG00000168300 8 Lassosum 0.0306326905967864 0.176283900629937 NA NA NA NA -0.848276686174341 NA NA NA NA NA 52770937 6.622
KCTD6 ENSG00000168301 3 Lassosum -0.00322251619341518 0.937165900538907 NA NA NA NA -0.00109546371324499 NA NA NA NA NA 58482964 4.126
MPLKIP ENSG00000168303 7 Lassosum 0.00272445080467132 0.283822184154471 NA NA NA NA -0.614135799715209 NA NA NA NA NA 40173300 4.557
ACOX2 ENSG00000168306 3 Lassosum -0.0025364581744729 0.575922755253917 NA NA NA NA -0.0667339837375136 NA NA NA NA NA 58506954 4.163
FAM107A ENSG00000168309 3 Lassosum 0.00583966273210423 0.670259825632686 NA NA NA NA 0.0298595591537183 NA NA NA NA NA 58581590 3.694
IRF2 ENSG00000168310 4 Lassosum -0.00308295251098945 0.824898400095269 NA NA NA NA 0.0424767878086809 NA NA NA NA NA 185352300 3.706
CX3CR1 ENSG00000168329 3 Lassosum -0.00232962337068643 0.828783692046384 NA NA NA NA -0.00200508969809709 NA NA NA NA NA 39314105 3.985
DEGS2 ENSG00000168350 14 Lassosum 0.0253937089555095 0.104136161534225 NA NA NA NA -0.0857966833672185 NA NA NA NA NA 100619628 2.319
ARF4 ENSG00000168374 3 Lassosum 0.0194401301350509 0.0870565886177888 NA NA NA NA 0.294716869104637 NA NA NA NA NA 57570518 4.456
SEPT2 ENSG00000168385 2 Lassosum 0.0935162348486914 0.797275656801145 NA NA NA NA -0.206353449075529 NA NA NA NA NA 242273978 6.486
FILIP1L ENSG00000168386 3 Lassosum -0.00315004062408963 0.0238567365208747 NA NA NA NA 0.026075385919742 NA NA NA NA NA 99691171 3.688
MFSD2A ENSG00000168389 1 Lassosum 1.69059827219709e-05 0.177388705690821 NA NA NA NA 0.0585700495032006 NA NA NA NA NA 40428220 3.369
DTYMK ENSG00000168393 2 Lassosum 0.00510895218243501 0.331432445700923 NA NA NA NA -0.0421116002678026 NA NA NA NA NA 242620781 8.22
TAP1 ENSG00000168394 6 Lassosum 0.0492619880251226 3.74403383634634e-11 NA NA NA NA -0.0281070282948569 NA NA NA NA NA 32817370 4.5
ING5 ENSG00000168395 2 Lassosum 0 NA NA NA NA NA NA NA NA NA NA NA 242655171 3.833
ATG4B ENSG00000168397 2 Lassosum -0.00121745347445668 0.417051095547841 NA NA NA NA -0.00459931972927648 NA NA NA NA NA 242594950 3.39899999999999
MLKL ENSG00000168404 16 Lassosum 0.00548305293684714 0.649836567276535 NA NA NA NA -0.108824028780837 NA NA NA NA NA 74720305 1.71100000000001
CMAHP ENSG00000168405 6 Lassosum 0.0119002998339504 2.74955332620816e-05 NA NA NA NA -2.36568386832246 NA NA NA NA NA 25149996 3.47999999999999
RFWD3 ENSG00000168411 16 Lassosum 0.144424148719768 0.0113883040108263 NA NA NA NA -0.862945787974501 NA NA NA NA NA 74678035 2.349
RHOH ENSG00000168421 4 Lassosum -0.00202538710916111 0.660044999830951 NA NA NA NA 0.050685828760224 NA NA NA NA NA 40219477 3.57000000000001
KLHL30 ENSG00000168427 2 Lassosum 0.000340711542884287 0.630094352063955 NA NA NA NA -0.445646032885511 NA NA NA NA NA 239054475 8.235
COG7 ENSG00000168434 16 Lassosum -0.00254347316617798 0.440240510912979 NA NA NA NA 0.373883131989901 NA NA NA NA NA 23432157 1.774
CDC40 ENSG00000168438 6 Lassosum 0.0088398752275437 0.361393987938112 NA NA NA NA -1.17310398058071 NA NA NA NA NA 110538411 4.53899999999999
STIP1 ENSG00000168439 11 Lassosum -0.000353929288672061 0.702465725670377 NA NA NA NA -0.112659041113401 NA NA NA NA NA 63962379 2.20400000000001
REEP4 ENSG00000168476 8 Lassosum 0.197947082021051 0.0863437679263656 NA NA NA NA 0.235445786600188 NA NA NA NA NA 21997498 4.66
TNXB ENSG00000168477 6 Lassosum 0.00233961516144565 6.45264001637604e-15 NA NA NA NA -2.87021368421734 NA NA NA NA NA 32046021 4.04000000000001
BMP1 ENSG00000168487 8 Lassosum 0.192861438203585 0.222055259421323 NA NA NA NA 0.157623610982783 NA NA NA NA NA 22046044 3.044
ATXN2L ENSG00000168488 16 Lassosum 0.0337665718721263 0.0105517694379945 NA NA NA NA -0.0641241508336244 NA NA NA NA NA 28841457 2.182
POLR3D ENSG00000168495 8 Lassosum 0.00247873205783855 0.880937825694649 NA NA NA NA 0.206815681195709 NA NA NA NA NA 22106051 2.735
FEN1 ENSG00000168496 11 Lassosum 0.00248749389181713 0.0207512666953695 NA NA NA NA -0.128328436213795 NA NA NA NA NA 61562412 2.14200000000001
SDPR ENSG00000168497 2 Lassosum -0.000628841766808108 0.175697441323635 NA NA NA NA 0.161261841832506 NA NA NA NA NA 192705504 6.755
HEXIM2 ENSG00000168517 17 Lassosum 0.00737858404305036 6.92920676734203e-07 NA NA NA NA -0.911862028894479 NA NA NA NA NA 43242737 1.52500000000001
FNTA ENSG00000168522 8 Lassosum -0.00288317823033224 0.0551555914063007 NA NA NA NA -0.120293820835038 NA NA NA NA NA 42915134 3.05799999999999
SERINC2 ENSG00000168528 1 Lassosum 0.290602503153968 0.921710833945846 NA NA NA NA -0.0157964730183746 NA NA NA NA NA 31894968 3.91500000000002
TRAPPC11 ENSG00000168538 4 Lassosum 0.0276107383266561 0.744360746790964 NA NA NA NA -0.274800902707513 NA NA NA NA NA 184607582 6.24700000000001
GFRA2 ENSG00000168546 8 Lassosum 0.0167174603475112 0.806445003515875 NA NA NA NA 0.168145623029324 NA NA NA NA NA 21608892 2.858
ING2 ENSG00000168556 4 Lassosum 0.00290385416575945 0.438339126775313 NA NA NA NA 0.122329126787017 NA NA NA NA NA 184429198 4.82199999999997
CDKN2AIP ENSG00000168564 4 Lassosum 0.000354480289799342 0.703547499108443 NA NA NA NA 0.0602496865904792 NA NA NA NA NA 184367547 3.375
SNRNP48 ENSG00000168566 6 Lassosum 0.0164934905941524 0.493533955946338 NA NA NA NA 0.264509452905017 NA NA NA NA NA 7601316 4.904
TMEM223 ENSG00000168569 11 Lassosum 0.0810522163502605 0.376724969598604 NA NA NA NA -0.255164711117616 NA NA NA NA NA 62549297 2.01600000000002
SLC20A2 ENSG00000168575 8 Lassosum 0.0834669861181984 0.248865063440704 NA NA NA NA -0.20577797080628 NA NA NA NA NA 42335531 4.91600000000003
TMUB2 ENSG00000168591 17 Lassosum -0.00294519091071432 0.158786395409073 NA NA NA NA 0.125858573480552 NA NA NA NA NA 42266718 0.893000000000001
STAT3 ENSG00000168610 17 Lassosum -0.00325589572812546 0.0447164453243973 NA NA NA NA -0.0869903459073637 NA NA NA NA NA 40502964 1.18200000000002
ZSWIM1 ENSG00000168612 20 Lassosum 0 NA NA NA NA NA NA NA NA NA NA NA 44511885 1.399
ADAM9 ENSG00000168615 8 Lassosum 0.0844706244610419 0.61821712905666 NA NA NA NA 0.00759812853172793 NA NA NA NA NA 38908525 3.15599999999998
AXIN2 ENSG00000168646 17 Lassosum 0.0308403512621847 0.0629759783839947 NA NA NA NA -0.497171228593706 NA NA NA NA NA 63541223 1.32900000000001
NDUFS5 ENSG00000168653 1 Lassosum 0.298976083511803 0.0234363422168248 NA NA NA NA 1.29235787566648 NA NA NA NA NA 39496149 5.797
ZNF30 ENSG00000168661 19 Lassosum 0.00944377116944062 0.244686578958633 NA NA NA NA -0.124874512909595 NA NA NA NA NA 35426940 0.867999999999995
FAM84B ENSG00000168672 8 Lassosum 0.0900226393643 0.544565848417193 NA NA NA NA 0.875175637431252 NA NA NA NA NA 127567662 3.96699999999998
LDLRAD4 ENSG00000168675 18 Lassosum 0.000557967366141443 0.285493888722908 NA NA NA NA -0.280286051385156 NA NA NA NA NA 13435125 2.65600000000001
SLC16A4 ENSG00000168679 1 Lassosum 0.0113322075258925 0.061987994054965 NA NA NA NA 0.0142387928231925 NA NA NA NA NA 110919587 3.40199999999999
IL7R ENSG00000168685 5 Lassosum -0.00184958909346045 0.559135541378368 NA NA NA NA -3.46764306838054 NA NA NA NA NA 35866251 4.80100000000002
TMEM208 ENSG00000168701 16 Lassosum -0.00169628678164613 0.194532317214569 NA NA NA NA 0.00500138756211451 NA NA NA NA NA 67262093 1.69499999999999
AHCYL1 ENSG00000168710 1 Lassosum -0.00194951012439737 0.976154614048021 NA NA NA NA 0.0145213098235021 NA NA NA NA NA 110546832 3.33199999999999
DNAJC21 ENSG00000168724 5 Lassosum 0.00909746506760656 0.882783318898947 NA NA NA NA -0.0134743720589713 NA NA NA NA NA 34944383 3.08199999999999
PKIG ENSG00000168734 20 Lassosum -0.00217007354425536 0.228071762384026 NA NA NA NA 0.159302565867965 NA NA NA NA NA 43206657 0.926999999999992
FAM178B ENSG00000168754 2 Lassosum 0 NA NA NA NA NA NA NA NA NA NA NA 97612897 3.28
SEMA4C ENSG00000168758 2 Lassosum -0.00177552470078468 0.0526159059828486 NA NA NA NA -0.116571454219982 NA NA NA NA NA 97530973 4.73599999999999
CNNM3 ENSG00000168763 2 Lassosum -0.00277210095217462 0.649616789930757 NA NA NA NA 0.0286956964486154 NA NA NA NA NA 97490815 2.00300000000001
GSTM4 ENSG00000168765 1 Lassosum 0.219400823096231 0.00704991643275919 NA NA NA NA -1.47923706826572 NA NA NA NA NA 110203410 3.53799999999998
TET2 ENSG00000168769 4 Lassosum 0.0152945966631415 0.864320548982916 NA NA NA NA 0.000747171607470175 NA NA NA NA NA 106134002 3.767
TCTN2 ENSG00000168778 12 Lassosum 0.0381966447201905 0.3982113311076 NA NA NA NA -0.0226987294832275 NA NA NA NA NA 124174304 5.11500000000001
PPIP5K1 ENSG00000168781 15 Lassosum -0.000554113969134518 0.84525146973933 NA NA NA NA 0.000432818174883941 NA NA NA NA NA 43883393 1.03899999999999
TSPAN5 ENSG00000168785 4 Lassosum -0.00293390140006289 0.541608785429916 NA NA NA NA -0.177987554137122 NA NA NA NA NA 99485649 3.84700000000001
ABHD15 ENSG00000168792 17 Lassosum 0.0425246035829659 0.434728714245724 NA NA NA NA 0.139796520649227 NA NA NA NA NA 27890860 0.951999999999998
ZBTB5 ENSG00000168795 9 Lassosum -0.00293571702599027 0.0593907739529062 NA NA NA NA 0.0169658211892132 NA NA NA NA NA 37451753 2.42699999999999
CHTF8 ENSG00000168802 16 Lassosum -0.00305862549301339 0.848052805067888 NA NA NA NA -0.0108028801163818 NA NA NA NA NA 69159200 0.941000000000003
ADAL ENSG00000168803 15 Lassosum 0.0747946078737664 0.63730184388871 NA NA NA NA 0.21762782066792 NA NA NA NA NA 43634484 1.958
LCMT2 ENSG00000168806 15 Lassosum 0.0978655498556822 0.48047948357481 NA NA NA NA 0.334666107345313 NA NA NA NA NA 43621388 0.913000000000011
SNTB2 ENSG00000168807 16 Lassosum 0.0409719857796331 0.36677744397413 NA NA NA NA 0.81841854098601 NA NA NA NA NA 69281993 1.93900000000002
IL12A ENSG00000168811 3 Lassosum -0.00204462395909388 0.155099252045251 NA NA NA NA 0.00692253486689143 NA NA NA NA NA 159710171 3.47300000000001
ZNF507 ENSG00000168813 19 Lassosum -0.00241810789496122 0.148295941314006 NA NA NA NA 0.0316079221965302 NA NA NA NA NA 32857535 1.41499999999999
STX18 ENSG00000168818 4 Lassosum 0.00399504613082202 0.22919634796469 NA NA NA NA -0.0146030522404969 NA NA NA NA NA 4480771 4.90299999999999
NSG1 ENSG00000168824 4 Lassosum 0.161568806711952 0.548203718811641 NA NA NA NA 0.740790237734401 NA NA NA NA NA 4385326 4.333
ZBTB49 ENSG00000168826 4 Lassosum 0.0524124148041787 0.836198858242495 NA NA NA NA 0.0374580051612098 NA NA NA NA NA 4307718 3.22199999999998
GFM1 ENSG00000168827 3 Lassosum 0.0843664334984655 0.97511957783695 NA NA NA NA 0.134241315709028 NA NA NA NA NA 158386215 4.96199999999999
TPTE2P5 ENSG00000168852 13 Lassosum -0.00284295710800864 0.0546048339830688 NA NA NA NA -1.09441155204986 NA NA NA NA NA 41446158 1.31999999999999
DDX19A ENSG00000168872 16 Lassosum 0.0150176434195052 0.0367832693552091 NA NA NA NA -2.56121053494843 NA NA NA NA NA 70394009 3.45100000000002
ATOH8 ENSG00000168874 2 Lassosum 0.303139778844426 0.608259705600827 NA NA NA NA -1.83930923603157 NA NA NA NA NA 85996828 5.60000000000002
ANKRD49 ENSG00000168876 11 Lassosum -0.0031081627026539 0.271979758646523 NA NA NA NA -0.143120807076283 NA NA NA NA NA 94229772 2.43199999999996
SFTPB ENSG00000168878 2 Lassosum 0.0114146909587923 0.601467215004602 NA NA NA NA -0.135699593726314 NA NA NA NA NA 85890150 3.31099999999998
USP39 ENSG00000168883 2 Lassosum 0.38403192421068 0.393056823847226 NA NA NA NA 0.325659343008133 NA NA NA NA NA 85853191 3.58100000000002
TNIP2 ENSG00000168884 4 Lassosum 0.00634921789266418 0.238085236210679 NA NA NA NA 0.364153117443243 NA NA NA NA NA 2750739 2.52500000000003
C2orf68 ENSG00000168887 2 Lassosum 0 NA NA NA NA NA NA NA NA NA NA NA 85836483 4.32799999999997
TMEM150A ENSG00000168890 2 Lassosum 0.0502170634192067 0.350677522383408 NA NA NA NA -0.011364510154245 NA NA NA NA NA 85827995 3.53899999999999
RNF181 ENSG00000168894 2 Lassosum 0.0173174382187616 0.964464742471897 NA NA NA NA -0.0387531229846434 NA NA NA NA NA 85823792 2.27999999999997
VAMP5 ENSG00000168899 2 Lassosum 0.054172527796841 0.87303553640332 NA NA NA NA 0.0608638202286253 NA NA NA NA NA 85816033 2.88599999999997
BTNL3 ENSG00000168903 5 Lassosum 0.416181562270843 0.0364525365167421 NA NA NA NA 1.0886279797284 NA NA NA NA NA 180424786 3.28499999999997
LRRC28 ENSG00000168904 15 Lassosum 0.0356500919498488 0.295054451161645 NA NA NA NA 2.11622284136353 NA NA NA NA NA 99861250 1.48500000000001
MAT2A ENSG00000168906 2 Lassosum 0.0148566721761835 0.367390169713286 NA NA NA NA -0.24158348206704 NA NA NA NA NA 85769345 3.23899999999998
ENHO ENSG00000168913 9 Lassosum -0.00317251918469363 0.00506476559755359 NA NA NA NA 0.07812638543719 NA NA NA NA NA 34522038 2.15199999999999
ZNF608 ENSG00000168916 5 Lassosum 0.0101931602561331 0.0321821594941349 NA NA NA NA -0.80740290484767 NA NA NA NA NA 124028554 3.19900000000001
SLC35G2 ENSG00000168917 3 Lassosum 0.0126538086279441 0.00425072181191421 NA NA NA NA 0.0197729519210925 NA NA NA NA NA 136556111 6.20299999999997
INPP5D ENSG00000168918 2 Lassosum 0.0872492767582113 0.788207396284601 NA NA NA NA -0.00683357840415803 NA NA NA NA NA 234020613 4.06799999999998
LETM1 ENSG00000168924 4 Lassosum -0.00270221491709277 0.692418350529413 NA NA NA NA 0.0197949458653277 NA NA NA NA NA 1835590 6.58699999999999
TMEM129 ENSG00000168936 4 Lassosum -0.0032556183765613 0.0162745639949159 NA NA NA NA 0.242714472174508 NA NA NA NA NA 1720382 2.78899999999999
CEP120 ENSG00000168944 5 Lassosum 0.00653110792235145 0.291514490008095 NA NA NA NA 0.18887274019035 NA NA NA NA NA 122719932 3.09000000000003
MFF ENSG00000168958 2 Lassosum 0.0356900249254736 0.770232279115212 NA NA NA NA 0.0881551531010614 NA NA NA NA NA 228206208 5.35899999999998
LGALS9 ENSG00000168961 17 Lassosum 0.415016730838876 0.626746600713296 NA NA NA NA -0.169695862260807 NA NA NA NA NA 25966705 0.791999999999973
