# Supplementary material for: SUMMIT: An integrative approach for better transcriptomic data imputation improves causal gene identification
Source: Nat Commun. 2022 Oct 25;13:6336. doi: 10.1038/s41467-022-34016-y (PMC9593997; doi:10.1038/s41467-022-34016-y)
Supplement: Supplementary file 7 — Source Data [file 41467_2022_34016_MOESM7_ESM.zip › Source Data/Figure-3/real-data-new/Lassosum/AST/AST-96]

gene_symbol gene_id chromosome model_best r2_test p_SCAD p_ElNet p_LASSO p_MCP p_MNet z_SCAD z_ElNet z_LASSO z_MCP z_MNet p_ACAT gene_pos runtime
CPLX1 ENSG00000168993 4 Lassosum -0.00324794664061856 0.510410771614729 NA NA NA NA -0.022580243301172 NA NA NA NA NA 799365 6.758
PXDC1 ENSG00000168994 6 Lassosum 0.012381068449535 0.372982130627306 NA NA NA NA 0.013086504955257 NA NA NA NA NA 3737554 7.075
SIGLEC7 ENSG00000168995 19 Lassosum 0.0205516402508981 0.926927366262738 NA NA NA NA 0.00364781965231621 NA NA NA NA NA 51651169 1.269
E2F6 ENSG00000169016 2 Lassosum 0.0149538872165709 0.57676193812604 NA NA NA NA -0.00591109549764178 NA NA NA NA NA 11595399 6.633
FEM1B ENSG00000169018 15 Lassosum 0.039468257177941 0.201192295764868 NA NA NA NA -0.0908848709839589 NA NA NA NA NA 68579172 2.221
COMMD8 ENSG00000169019 4 Lassosum 0.0425579822334807 0.439294226406697 NA NA NA NA 0.0145684877411896 NA NA NA NA NA 47459310 6.421
ATP5I ENSG00000169020 4 Lassosum -0.00292218246784692 0.0891877276213773 NA NA NA NA -0.0484447044908888 NA NA NA NA NA 667176 4.406
UQCRFS1 ENSG00000169021 19 Lassosum -0.00294042274350814 0.179970762869019 NA NA NA NA -0.618336284534699 NA NA NA NA NA 29701310 1.023
MFSD7 ENSG00000169026 4 Lassosum 0.118137903914933 0.151345170943511 NA NA NA NA 0.683531584913103 NA NA NA NA NA 679424 3.854
COL4A3 ENSG00000169031 2 Lassosum 0.000114537219223942 0.0723779836738914 NA NA NA NA -0.0136022743563238 NA NA NA NA NA 228104394 6.15000000000001
MAP2K1 ENSG00000169032 15 Lassosum -0.00144599567019843 0.408510645005517 NA NA NA NA -0.156737912702276 NA NA NA NA NA 66731902 1.721
HNRNPH1 ENSG00000169045 5 Lassosum 0.00480694599584475 0.00013826283972394 NA NA NA NA 1.58314350886911 NA NA NA NA NA 179051482 4.195
IRS1 ENSG00000169047 2 Lassosum 0.0313660559142224 0.0935746145666187 NA NA NA NA 2.23063776222818 NA NA NA NA NA 227632116 5.243
UPF3A ENSG00000169062 13 Lassosum 0.234619982133026 0.108750343325245 NA NA NA NA 1.64144462386958 NA NA NA NA NA 115059171 2.356
C8orf46 ENSG00000169085 8 Lassosum 0.198346872626892 0.692990288318748 NA NA NA NA 0.107497379749557 NA NA NA NA NA 67401498 3.62
HSPBAP1 ENSG00000169087 3 Lassosum 0.0518028276802742 0.682763536139237 NA NA NA NA 0.235821321381708 NA NA NA NA NA 122485758 4.643
CHST14 ENSG00000169105 15 Lassosum 0.000236617870307265 0.110653816367134 NA NA NA NA 0.0401906500794507 NA NA NA NA NA 40764256 1.76100000000001
PARM1 ENSG00000169116 4 Lassosum -0.0023037228497822 0.405245114011149 NA NA NA NA -0.141472509364421 NA NA NA NA NA 75916815 4.54899999999999
CSNK1G1 ENSG00000169118 15 Lassosum 0.133445988532887 0.141438092278832 NA NA NA NA -0.0857989131712268 NA NA NA NA NA 64553079 1.88199999999999
FAM110B ENSG00000169122 8 Lassosum 0.000493750757253331 0.460912747674694 NA NA NA NA -0.0088372827479077 NA NA NA NA NA 59011953 2.956
AFAP1L2 ENSG00000169129 10 Lassosum 0.0177377119870877 0.370135961636193 NA NA NA NA -0.00143430263875482 NA NA NA NA NA 116109549 3.673
ZNF354A ENSG00000169131 5 Lassosum 0.264967809573336 0.989797940582011 NA NA NA NA 0.00204995579889455 NA NA NA NA NA 178148148 4.727
ATF5 ENSG00000169136 19 Lassosum -0.00320579794249376 0.476925988524397 NA NA NA NA 0.0628029675359719 NA NA NA NA NA 50434575 1.35899999999999
UBE2V2 ENSG00000169139 8 Lassosum -0.00314199588693587 0.473228566365144 NA NA NA NA -0.14386686209183 NA NA NA NA NA 48949114 4.24299999999999
ZBTB43 ENSG00000169155 9 Lassosum -0.00301570651621619 0.149295122757822 NA NA NA NA -0.262183127726608 NA NA NA NA NA 129583887 3.053
CPT1C ENSG00000169169 19 Lassosum 0.0180724088253283 0.791551187505972 NA NA NA NA -0.0198987282777211 NA NA NA NA NA 50205571 0.787000000000006
XPO6 ENSG00000169180 16 Lassosum 0.0727892028255833 0.381317520484491 NA NA NA NA -2.82809341230873 NA NA NA NA NA 28166270 1.33200000000001
GSG1L ENSG00000169181 16 Lassosum 0.0145590285891509 0.521502100956044 NA NA NA NA -0.263055588840212 NA NA NA NA NA 27936840 1.41500000000001
MN1 ENSG00000169184 22 Lassosum 0.000995630364512334 0.0375489147253286 NA NA NA NA -0.362738283606625 NA NA NA NA NA 28170875 1.39400000000001
NSMCE1 ENSG00000169189 16 Lassosum -0.00307201584873162 1.56646929744991e-15 NA NA NA NA -1.04817680936645 NA NA NA NA NA 27258213 2.315
CCDC126 ENSG00000169193 7 Lassosum 0.0415111552638904 0.565055085526545 NA NA NA NA -0.0666157831354354 NA NA NA NA NA 23660662 4.288
NPIPL3 ENSG00000169203 16 Lassosum 0.0568166043281846 0.00333647838976406 NA NA NA NA -2.69690157344818 NA NA NA NA NA 29506165 0.829999999999998
CD2BP2 ENSG00000169217 16 Lassosum 0.0045334236027601 0.00142950242662818 NA NA NA NA -1.39272773420703 NA NA NA NA NA 30364384 1.197
RGS14 ENSG00000169220 5 Lassosum -0.00297237264401118 6.46688240756316e-05 NA NA NA NA -2.78611070882789 NA NA NA NA NA 176792220 4.67899999999999
TBC1D10B ENSG00000169221 16 Lassosum -0.00183020422858915 0.00288937059908832 NA NA NA NA 0.0954499781925249 NA NA NA NA NA 30375004 1.247
LMAN2 ENSG00000169223 5 Lassosum 0.0367093341679608 1.09550711768443e-05 NA NA NA NA -3.54841287829844 NA NA NA NA NA 176768708 3.34700000000001
GCSAML ENSG00000169224 1 Lassosum 0.00712404479791462 0.258017588823946 NA NA NA NA 0.0326516925506931 NA NA NA NA NA 247705676 5.294
RAB24 ENSG00000169228 5 Lassosum 0.00351688731555666 0.589376342325332 NA NA NA NA 0.0116762622836074 NA NA NA NA NA 176729472 2.611
PRELID1 ENSG00000169230 5 Lassosum 0.156325464968964 0.253787569891253 NA NA NA NA 0.732656695889724 NA NA NA NA NA 176732367 3.818
THBS3 ENSG00000169231 1 Lassosum 0.125545846107435 0.0406181508857168 NA NA NA NA -0.92903028223888 NA NA NA NA NA 155172110 3.22399999999999
SLC50A1 ENSG00000169241 1 Lassosum 0.000376008247562565 0.00461690014588269 NA NA NA NA -2.29104367998771 NA NA NA NA NA 155109574 4.20699999999999
EFNA1 ENSG00000169242 1 Lassosum -0.000236343056321919 0.554097491208579 NA NA NA NA 0.0341969643977415 NA NA NA NA NA 155103634 3.13
CXCL10 ENSG00000169245 4 Lassosum -0.00239040365927456 0.91696141347525 NA NA NA NA 0.0155201336563811 NA NA NA NA NA 76943461 6.029
NPIPL3 ENSG00000169246 16 Lassosum 0.00127110155354104 0.426868951424928 NA NA NA NA 0.577475069077219 NA NA NA NA NA 21436723 0.869
SH3TC2 ENSG00000169247 5 Lassosum 0.0239467467348721 0.66493417569487 NA NA NA NA -0.00888008666173694 NA NA NA NA NA 148372964 5.30100000000002
NMD3 ENSG00000169251 3 Lassosum 0.0203199397393068 0.00531048847958475 NA NA NA NA -0.766676575698646 NA NA NA NA NA 160896902 3.75
ADRB2 ENSG00000169252 5 Lassosum 0.0131983535502374 0.0477819373175249 NA NA NA NA -0.0629263862156772 NA NA NA NA NA 148207176 3.39700000000002
B3GALNT1 ENSG00000169255 3 Lassosum 0.0054447267877511 0.0396019062917089 NA NA NA NA -30.8890522091548 NA NA NA NA NA 160812421 3.01999999999998
GPRIN1 ENSG00000169258 5 Lassosum 0.0391692932058219 0.198382505906527 NA NA NA NA 0.287228294601246 NA NA NA NA NA 176029968 2.58200000000002
KCNAB1 ENSG00000169282 3 Lassosum 0.0114370315294403 0.0358715925365569 NA NA NA NA -0.12608524128501 NA NA NA NA NA 156006017 3.739
MRPL1 ENSG00000169288 4 Lassosum -0.00137545333942701 0.809128368209893 NA NA NA NA 0.0894029897001427 NA NA NA NA NA 78828809 4.809
SHE ENSG00000169291 1 Lassosum -0.00298384531786833 0.629300556906904 NA NA NA NA 0.00657287052242799 NA NA NA NA NA 154458418 4.59100000000001
PGM2 ENSG00000169299 4 Lassosum 0.0524671301187715 0.0874200724289393 NA NA NA NA 0.188776478184206 NA NA NA NA NA 37846406 4.495
P2RY12 ENSG00000169313 3 Lassosum -0.00269181654258066 0.204708083466245 NA NA NA NA -2.30618980046654 NA NA NA NA NA 151078884 3.09399999999999
C22orf15 ENSG00000169314 22 Lassosum 0.00239813265863997 0.995759498194211 NA NA NA NA 5.94215466479747e-05 NA NA NA NA NA 24106628 0.617999999999995
KIAA1024 ENSG00000169330 15 Lassosum 0.0820180343354394 0.777148388175547 NA NA NA NA -0.365127379170068 NA NA NA NA NA 79744745 2.06299999999999
SLC33A1 ENSG00000169359 3 Lassosum 0.0193952202436317 0.164680067273994 NA NA NA NA -0.865290325708513 NA NA NA NA NA 155558261 3.57400000000001
SNUPN ENSG00000169371 15 Lassosum 0.136739875941807 0.397454635378999 NA NA NA NA 0.21925474664374 NA NA NA NA NA 75904617 3.02600000000001
CRADD ENSG00000169372 12 Lassosum 0.0051080450159926 0.103680140766693 NA NA NA NA -0.0178938750266159 NA NA NA NA NA 94179883 1.67000000000002
SIN3A ENSG00000169375 15 Lassosum 0 NA NA NA NA NA NA NA NA NA NA NA 75704951 1.67999999999998
ARL13B ENSG00000169379 3 Lassosum 0.00116845137588695 0.0139809850615368 NA NA NA NA -0.164607865540939 NA NA NA NA NA 93736747 2.376
RNASE2 ENSG00000169385 14 Lassosum 0.00225736258860221 0.0524653139486932 NA NA NA NA -2.58881158312171 NA NA NA NA NA 21424103 2.43800000000002
RNASE3 ENSG00000169397 14 Lassosum 0.0398288882646588 0.121481620716552 NA NA NA NA -0.394126338585142 NA NA NA NA NA 21360032 2.05500000000001
PTK2 ENSG00000169398 8 Lassosum 0.00464441966218132 0.241988034644315 NA NA NA NA 2.78280235665329 NA NA NA NA NA 141840157 6.27200000000002
PTAFR ENSG00000169403 1 Lassosum -0.00317791016168378 0.0850531545236247 NA NA NA NA 0.543632599965904 NA NA NA NA NA 28497062 2.96900000000002
PTPN9 ENSG00000169410 15 Lassosum -0.000947526798269038 0.647661559562357 NA NA NA NA 0.0272361387033549 NA NA NA NA NA 75815546 1.05599999999998
RNASE6 ENSG00000169413 14 Lassosum 0.0561778136615635 0.758718035306998 NA NA NA NA 0.214279503683552 NA NA NA NA NA 21249918 2.761
IL8 ENSG00000169429 4 Lassosum 0.0154253966162875 0.297670770433747 NA NA NA NA -0.0949560991794737 NA NA NA NA NA 74607828 3.364
SCN9A ENSG00000169432 2 Lassosum 0.267771222222565 0.899575875826477 NA NA NA NA 0.100228346725456 NA NA NA NA NA 167142099 6.70699999999999
SDC2 ENSG00000169439 8 Lassosum -0.000590669654304987 0.896006923769966 NA NA NA NA -0.00333604293267517 NA NA NA NA NA 97564789 3.15100000000001
CD52 ENSG00000169442 1 Lassosum 0.272544875294213 3.75439979821404e-06 NA NA NA NA 0.855492726826775 NA NA NA NA NA 26645731 5.40699999999998
TM2D2 ENSG00000169490 8 Lassosum 0.0312223922649012 0.147498774088327 NA NA NA NA 0.896929592054866 NA NA NA NA NA 38850335 2.376
HTRA4 ENSG00000169495 8 Lassosum 0.00102432058537139 0.382649614646438 NA NA NA NA -0.0920300002252462 NA NA NA NA NA 38838932 1.911
PLEKHA2 ENSG00000169499 8 Lassosum 0.0727978601815711 0.361181781393989 NA NA NA NA -0.151757829019123 NA NA NA NA NA 38795090 2.25899999999999
CLIC4 ENSG00000169504 1 Lassosum 0.0874996420885276 0.0132791052918485 NA NA NA NA 0.213511580417416 NA NA NA NA NA 25121331 3.011
SLC38A11 ENSG00000169507 2 Lassosum -0.00291798578501257 0.232437625029489 NA NA NA NA -0.0827439676437927 NA NA NA NA NA 165782365 3.62100000000001
GPR183 ENSG00000169508 13 Lassosum -0.00303630132569865 0.292221714019693 NA NA NA NA 0.123605217748446 NA NA NA NA NA 99953221 4.58800000000002
METTL15 ENSG00000169519 11 Lassosum 0.0250344518754382 0.488430617384391 NA NA NA NA 3.05986515496574 NA NA NA NA NA 28242424 1.49599999999998
ZEB2 ENSG00000169554 2 Lassosum -0.00202965306063807 0.58132864240726 NA NA NA NA -0.160867237093945 NA NA NA NA NA 145213857 3.11700000000002
PCBP1 ENSG00000169564 2 Lassosum -0.00223913846134272 0.260829443351215 NA NA NA NA -0.00658057576819825 NA NA NA NA NA 70315458 3.85000000000002
HINT1 ENSG00000169567 5 Lassosum 0.01476636817915 0.760410137777685 NA NA NA NA -0.0223082764687235 NA NA NA NA NA 130501074 4.327
DTWD2 ENSG00000169570 5 Lassosum 0.0300606290945977 0.487979198499402 NA NA NA NA 0.0144426541689486 NA NA NA NA NA 118248628 1.72400000000005
CLIC3 ENSG00000169583 9 Lassosum 0.0755971509261339 0.581118361682942 NA NA NA NA 0.0534138800170662 NA NA NA NA NA 139890171 1.77799999999996
INO80E ENSG00000169592 16 Lassosum 0.0869063577656255 0.683092308532902 NA NA NA NA 0.060430970510678 NA NA NA NA NA 30011864 0.857000000000028
DFFB ENSG00000169598 1 Lassosum 0.0409802836366679 0.213270178212853 NA NA NA NA -0.0123419321672053 NA NA NA NA NA 3787919 3.75
NFU1 ENSG00000169599 2 Lassosum 0.00448865330729176 0.997919392650018 NA NA NA NA -0.000276747893390049 NA NA NA NA NA 69643821 8.46800000000002
CKAP2L ENSG00000169607 2 Lassosum -0.00319362442190707 0.756751441435336 NA NA NA NA -0.0714252962310018 NA NA NA NA NA 113508092 2.916
C15orf40 ENSG00000169609 15 Lassosum 0.101109058955805 0.286309144470404 NA NA NA NA -0.259466114825274 NA NA NA NA NA 83668793 1.10399999999998
FAM103A1 ENSG00000169612 15 Lassosum 0.057926677353854 0.14961653923626 NA NA NA NA 0.175991403750584 NA NA NA NA NA 83657384 1.58300000000003
APLF ENSG00000169621 2 Lassosum -0.00186258755077273 0.851542539512806 NA NA NA NA 0.00626470651106937 NA NA NA NA NA 68776348 3.10500000000002
BOLA2B ENSG00000169627 16 Lassosum 0 NA NA NA NA NA NA NA NA NA NA NA 30204941 0.94599999999997
RGPD8 ENSG00000169629 2 Lassosum 0.290075610954743 0.733371082843556 NA NA NA NA -0.128521851466005 NA NA NA NA NA 113159867 3.56600000000003
HIC2 ENSG00000169635 22 Lassosum -0.00126834417312316 0.255482947201116 NA NA NA NA 0.363641665029987 NA NA NA NA NA 21788722 2.12599999999998
LUZP1 ENSG00000169641 1 Lassosum 0.0257605675227884 0.0250545614533418 NA NA NA NA 3.37801407353682 NA NA NA NA NA 23457408 2.12700000000001
HEXDC ENSG00000169660 17 Lassosum 0.192619687249051 0.678236417865425 NA NA NA NA 0.653644817411282 NA NA NA NA NA 80388357 0.865999999999985
BUB1 ENSG00000169679 2 Lassosum -0.00324027925019155 0.625095467254506 NA NA NA NA -0.0325829153193151 NA NA NA NA NA 111415483 3.74799999999999
SPNS1 ENSG00000169682 16 Lassosum 0.151168586984484 0.307462575688065 NA NA NA NA 7.94502018085428 NA NA NA NA NA 28990705 2.81200000000001
LRRC45 ENSG00000169683 17 Lassosum 0.134176665111825 0.205816005096108 NA NA NA NA -0.140745008331052 NA NA NA NA NA 79985102 2.88399999999996
STRA13 ENSG00000169689 17 Lassosum 0.0688820971832131 0.0759438867592657 NA NA NA NA -0.29265561214362 NA NA NA NA NA 79979280 0.90300000000002
AGPAT2 ENSG00000169692 9 Lassosum 0.0877037971175191 0.475994023565699 NA NA NA NA 0.00746780223052262 NA NA NA NA NA 139574735 1.31
