# Supplementary material for: SUMMIT: An integrative approach for better transcriptomic data imputation improves causal gene identification
Source: Nat Commun. 2022 Oct 25;13:6336. doi: 10.1038/s41467-022-34016-y (PMC9593997; doi:10.1038/s41467-022-34016-y)
Supplement: Supplementary file 7 — Source Data [file 41467_2022_34016_MOESM7_ESM.zip › Source Data/Figure-3/real-data-new/Lassosum/AST/AST-97]

gene_symbol gene_id chromosome model_best r2_test p_SCAD p_ElNet p_LASSO p_MCP p_MNet z_SCAD z_ElNet z_LASSO z_MCP z_MNet p_ACAT gene_pos runtime
ASPSCR1 ENSG00000169696 17 Lassosum 0.130255659500743 0.340823313188894 NA NA NA NA -0.0698129899419821 NA NA NA NA NA 79954982 2.473
GP9 ENSG00000169704 3 Lassosum 0 NA NA NA NA NA NA NA NA NA NA NA 128780429 6.736
FASN ENSG00000169710 17 Lassosum 0.0816548305606317 0.679703307941894 NA NA NA NA 0.0744372936331932 NA NA NA NA NA 80046211 1.621
CNBP ENSG00000169714 3 Lassosum 0.00105167068750622 0.113504264091851 NA NA NA NA 0.00213156281107153 NA NA NA NA NA 128895546 4.042
MT1E ENSG00000169715 16 Lassosum 0.0568800143240418 0.797128732290463 NA NA NA NA -0.486661759823783 NA NA NA NA NA 56660205 2.661
DUS1L ENSG00000169718 17 Lassosum -0.00168339622139246 0.849811519732135 NA NA NA NA -0.00191167366705166 NA NA NA NA NA 80019572 1.5
GPS1 ENSG00000169727 17 Lassosum 0.0175346267984489 0.640017155019869 NA NA NA NA -0.00269727290721748 NA NA NA NA NA 80011956 1.155
RFNG ENSG00000169733 17 Lassosum -0.00212028158568156 0.226820040491014 NA NA NA NA 0.043384588673902 NA NA NA NA NA 80007742 1.162
DCXR ENSG00000169738 17 Lassosum 0.0686151746905792 0.636857522148971 NA NA NA NA -0.395636182106852 NA NA NA NA NA 79994310 1.223
ZNF32 ENSG00000169740 10 Lassosum 0.0265758840175818 0.38526357693263 NA NA NA NA -0.0611830902287309 NA NA NA NA NA 44141805 3.941
LDB2 ENSG00000169744 4 Lassosum 0.00334198306472733 0.0502106965509498 NA NA NA NA -0.00861008881239589 NA NA NA NA NA 16701798 7.07
RAC3 ENSG00000169750 17 Lassosum -0.00163608138058891 0.344679602461974 NA NA NA NA -0.387431264639619 NA NA NA NA NA 79990790 1.372
NRG4 ENSG00000169752 15 Lassosum 0 NA NA NA NA NA NA NA NA NA NA NA 76290223 1.519
LIMS1 ENSG00000169756 2 Lassosum -0.00269437830794073 0.907019301898005 NA NA NA NA -0.00179777933777281 NA NA NA NA NA 109227279 7.453
C15orf27 ENSG00000169758 15 Lassosum 0.00629863896236127 0.042584947321174 NA NA NA NA 0.0921910083790869 NA NA NA NA NA 76436820 1.683
TAPT1 ENSG00000169762 4 Lassosum 0.0299484167102831 0.205813383689103 NA NA NA NA -0.184168008129626 NA NA NA NA NA 16195580 5.926
UGP2 ENSG00000169764 2 Lassosum -0.000227861695013098 0.347179980338949 NA NA NA NA 0.00986156604307914 NA NA NA NA NA 64093385 6.187
HNRNPF ENSG00000169813 10 Lassosum -0.00243765438100918 0.0726635061849361 NA NA NA NA -0.604193366498594 NA NA NA NA NA 43892839 2.403
BTD ENSG00000169814 3 Lassosum -0.00130429539894994 0.699967852070976 NA NA NA NA -0.203500777984231 NA NA NA NA NA 15665088 6.29300000000001
CSGALNACT2 ENSG00000169826 10 Lassosum 0.0235388824104107 0.421087960825054 NA NA NA NA 0.140489426884514 NA NA NA NA NA 43657345 1.991
AVEN ENSG00000169857 15 Lassosum -0.0011527501943347 0.353049221121902 NA NA NA NA 0.264527637487239 NA NA NA NA NA 34244902 3.179
P2RY1 ENSG00000169860 3 Lassosum 0.0030949573395822 0.084874860324291 NA NA NA NA -0.0756569912427901 NA NA NA NA NA 152554288 2.75399999999999
TRIM56 ENSG00000169871 7 Lassosum -0.00323858942424304 0.176053128721038 NA NA NA NA 0.00867468737523509 NA NA NA NA NA 100731868 2.571
AHSP ENSG00000169877 16 Lassosum -0.00285586921588643 0.624141615229699 NA NA NA NA 0.123824866103349 NA NA NA NA NA 31539654 2.42099999999999
WNT10B ENSG00000169884 12 Lassosum 0.00289992105026682 0.206139591488035 NA NA NA NA -0.0271476890664725 NA NA NA NA NA 49362334 4.324
CALML6 ENSG00000169885 1 Lassosum -0.000276420504158548 0.690589489662842 NA NA NA NA 0.0358416280211519 NA NA NA NA NA 1847500 5.578
ITGAM ENSG00000169896 16 Lassosum -0.00321456609952553 0.62579969928263 NA NA NA NA -0.0761640687835527 NA NA NA NA NA 31307762 0.941999999999993
TPST1 ENSG00000169902 7 Lassosum -0.00310386468049773 0.497125141773165 NA NA NA NA -1.37192647623329 NA NA NA NA NA 65777858 4.791
TOR1AIP2 ENSG00000169905 1 Lassosum -0.00312812826673481 0.360647013758307 NA NA NA NA 0.233531108836494 NA NA NA NA NA 179828018 5.715
TM4SF1 ENSG00000169908 3 Lassosum -0.00126591193040193 0.795853653319689 NA NA NA NA 0.139682233987029 NA NA NA NA NA 149091230 5.515
OTUD3 ENSG00000169914 1 Lassosum 0.108059916234363 0.731037847596926 NA NA NA NA 0.0646144999456742 NA NA NA NA NA 20224222 5.8
OTUD7A ENSG00000169918 15 Lassosum 0.0024013945353335 0.0674945972492457 NA NA NA NA 0.390497306323329 NA NA NA NA NA 31969160 1.417
GUSB ENSG00000169919 7 Lassosum 0.158185328974783 0.655375748784242 NA NA NA NA -0.109963833459436 NA NA NA NA NA 65436486 3.54799999999999
BRD3 ENSG00000169925 9 Lassosum 0.0113602568384069 0.948512747643056 NA NA NA NA -0.00980418709025006 NA NA NA NA NA 136914223 3.11800000000001
KLF13 ENSG00000169926 15 Lassosum 0.00169413905020555 0.730587774281172 NA NA NA NA -0.0527080856896419 NA NA NA NA NA 31673463 2.056
ZNF764 ENSG00000169951 16 Lassosum -0.00233890048679197 0.848895808689265 NA NA NA NA -0.00815938602801724 NA NA NA NA NA 30567452 1.354
ZNF747 ENSG00000169955 16 Lassosum 0.0226417608711619 0.175674540620689 NA NA NA NA -0.479674914737927 NA NA NA NA NA 30541956 1.24199999999999
ZNF768 ENSG00000169957 16 Lassosum -0.00293948229656693 0.00877936682582692 NA NA NA NA 1.55580552949105 NA NA NA NA NA 30536733 0.989000000000004
TAS1R3 ENSG00000169962 1 Lassosum 0.0944730290121029 0.49163695849076 NA NA NA NA -0.0575097471719318 NA NA NA NA NA 1268690 4.706
TMEM42 ENSG00000169964 3 Lassosum 0.0161727663451642 0.0780994963924214 NA NA NA NA -1.14129991956376 NA NA NA NA NA 44905261 5.398
MAP3K2 ENSG00000169967 2 Lassosum 0.0142248748654735 0.491632032020255 NA NA NA NA -0.296179480051841 NA NA NA NA NA 128101173 8.16
PUSL1 ENSG00000169972 1 Lassosum 0.0404603298246169 0.472005455388093 NA NA NA NA 0.345294640971406 NA NA NA NA NA 1245502 5.554
SF3B5 ENSG00000169976 6 Lassosum 0.00790710233200598 0.561520515499978 NA NA NA NA -0.0548419551881377 NA NA NA NA NA 144416386 5.05900000000003
ZNF35 ENSG00000169981 3 Lassosum 0.0326022341377328 0.660356040601712 NA NA NA NA 0.0266487196111545 NA NA NA NA NA 44696251 4.06399999999999
IFFO2 ENSG00000169991 1 Lassosum 0.00778183323476034 0.136206390198515 NA NA NA NA 7.11464206082016 NA NA NA NA NA 19256977 4.41
NLGN2 ENSG00000169992 17 Lassosum 6.61937410740832e-05 0.443156743512891 NA NA NA NA 0.00372602124458055 NA NA NA NA NA 7315686 1.73599999999999
MYO7B ENSG00000169994 2 Lassosum 0.300215447536627 0.534972126799807 NA NA NA NA -0.149478450615707 NA NA NA NA NA 128344341 5.36199999999999
CHD3 ENSG00000170004 17 Lassosum 0.0442551229277874 0.372013454543297 NA NA NA NA -0.0918572442030935 NA NA NA NA NA 7802101 1.04300000000001
TMEM154 ENSG00000170006 4 Lassosum 0.0178897221248541 0.538035251390696 NA NA NA NA -0.178522644430209 NA NA NA NA NA 153570550 5.607
ALCAM ENSG00000170017 3 Lassosum 0.0171542160420668 0.619303280949642 NA NA NA NA -0.146914843813815 NA NA NA NA NA 105190748 4.572
YWHAG ENSG00000170027 7 Lassosum 0.018399380487906 0.00228469511189868 NA NA NA NA 3.9686982640066 NA NA NA NA NA 75972232 2.56200000000001
UBE2E3 ENSG00000170035 2 Lassosum 0.209923107254468 0.386719649663138 NA NA NA NA 0.139061965818753 NA NA NA NA NA 181886643 5.02699999999999
CNTROB ENSG00000170037 17 Lassosum 0.0199670487965316 0.964150502474082 NA NA NA NA -0.0176277400575405 NA NA NA NA NA 7844327 1.74200000000002
TRAPPC1 ENSG00000170043 17 Lassosum 0.0232254613441628 0.446268399746179 NA NA NA NA 0.0370720286479052 NA NA NA NA NA 7834552 0.927999999999997
KCNAB3 ENSG00000170049 17 Lassosum 0.132972596538218 0.841424858899817 NA NA NA NA 0.00616897530252707 NA NA NA NA NA 7829149 2.01599999999999
FAM153A ENSG00000170074 5 Lassosum 0.172615114746829 0.198252172781148 NA NA NA NA 0.447963157636024 NA NA NA NA NA 177172690 1.773
SIMC1 ENSG00000170085 5 Lassosum 0.122089779923488 0.746393106356993 NA NA NA NA -0.0238270824570254 NA NA NA NA NA 175719179 2.392
TMEM192 ENSG00000170088 4 Lassosum -0.00209784700384863 0.476662599346302 NA NA NA NA 0.0547457109613806 NA NA NA NA NA 166063465 4.821
RP11-423H2.1 ENSG00000170089 5 Lassosum 0.143672264944377 0.250559196450044 NA NA NA NA -0.406790768514053 NA NA NA NA NA 177307070 3.68000000000001
NSG2 ENSG00000170091 5 Lassosum 0.0651384914194536 0.73031988538882 NA NA NA NA 0.0744958808269852 NA NA NA NA NA 173571555 2.37299999999999
AC018720.10 ENSG00000170092 7 Lassosum 0.1093091855985 0.211481171800387 NA NA NA NA -0.55578295398356 NA NA NA NA NA 75128514 1.53800000000001
ZNF778 ENSG00000170100 16 Lassosum 0.0329790029365203 0.08096427988815 NA NA NA NA 0.0214044760162313 NA NA NA NA NA 89289740 1.714
NIPA1 ENSG00000170113 15 Lassosum 0 NA NA NA NA NA NA NA NA NA NA NA 23071641 2.827
GPR25 ENSG00000170128 1 Lassosum 0.0645024774274932 0.135251292542778 NA NA NA NA -1.38707402757739 NA NA NA NA NA 200842694 3.97400000000002
UBE2E1 ENSG00000170142 3 Lassosum 0.00161250814988179 0.352905779747344 NA NA NA NA 0.0304690852063544 NA NA NA NA NA 23890100 5.25899999999999
HNRNPA3 ENSG00000170144 2 Lassosum -0.0029778934066873 0.286161740677665 NA NA NA NA 0.231215480054397 NA NA NA NA NA 178082988 4.95699999999999
SIK2 ENSG00000170145 11 Lassosum 0.0962790872350793 2.62380129361435e-09 NA NA NA NA 0.879007739385066 NA NA NA NA NA 111537346 3.37800000000001
CHRNB1 ENSG00000170175 17 Lassosum 0.0902617740905066 0.00529488907791123 NA NA NA NA -0.560538580629422 NA NA NA NA NA 7354703 2.49299999999999
GYPA ENSG00000170180 4 Lassosum -0.00221174117697376 0.331729278398327 NA NA NA NA 2.29256487820407 NA NA NA NA NA 145046180 3.41800000000001
USP38 ENSG00000170185 4 Lassosum 0.21309714251168 0.0675006320583245 NA NA NA NA 1.12705991620174 NA NA NA NA NA 144125526 2.672
SLC16A5 ENSG00000170190 17 Lassosum 0.0409040338820169 0.455008797080053 NA NA NA NA -0.110594295523176 NA NA NA NA NA 73093039 0.957000000000022
NANP ENSG00000170191 20 Lassosum 0.000451908820066294 0.0644294873521298 NA NA NA NA -33.4769240742863 NA NA NA NA NA 25599191 1.476
ANKK1 ENSG00000170209 11 Lassosum 0.142397292315545 0.0255643808265907 NA NA NA NA 2.46916448140969 NA NA NA NA NA 113264826 2.917
ADPRM ENSG00000170222 17 Lassosum 0.0935450862774684 0.744822130981197 NA NA NA NA -0.297579927021653 NA NA NA NA NA 10607730 1.21200000000002
FABP6 ENSG00000170231 5 Lassosum 0.0064404672134255 0.984757845735759 NA NA NA NA 0.00528972210110315 NA NA NA NA NA 159640058 4.928
PWWP2A ENSG00000170234 5 Lassosum 0.00540502955348199 0.237262364884774 NA NA NA NA -0.0416759028640688 NA NA NA NA NA 159517619 2.24199999999999
USP47 ENSG00000170242 11 Lassosum 0.0373896514995607 0.786544066805043 NA NA NA NA -0.0276065242445279 NA NA NA NA NA 11921920 4.56200000000001
PDCD6IP ENSG00000170248 3 Lassosum 0.280970274448275 0.601301690083153 NA NA NA NA 2.54843295754026 NA NA NA NA NA 33875519 4.74200000000002
ZNF212 ENSG00000170260 7 Lassosum 0.0960698229674749 0.893067893080436 NA NA NA NA 0.0143979559044882 NA NA NA NA NA 148944721 3.762
FAM161A ENSG00000170264 2 Lassosum 0.0139813251648732 0.7950557231682 NA NA NA NA -0.106799157357099 NA NA NA NA NA 62066633 5.72800000000001
ZNF282 ENSG00000170265 7 Lassosum 0.271352637221718 0.489211229049022 NA NA NA NA -0.496498684537528 NA NA NA NA NA 148907958 2.238
GLB1 ENSG00000170266 3 Lassosum 0.00745382676934303 0.00104708229780135 NA NA NA NA 0.0736517786337773 NA NA NA NA NA 33088411 5.51100000000002
C14orf142 ENSG00000170270 14 Lassosum 0.00602647768152453 0.00516809043144006 NA NA NA NA 0.37343276848118 NA NA NA NA NA 93671339 2.13800000000003
C5orf4 ENSG00000170271 5 Lassosum 0.0341314819696397 0.27273090188198 NA NA NA NA 0.20610610166002 NA NA NA NA NA 154218431 4.44100000000003
CRTAP ENSG00000170275 3 Lassosum 0.00438315007716805 0.0217564797387432 NA NA NA NA -0.0358979965503885 NA NA NA NA NA 33170312 2.97000000000003
ELP5 ENSG00000170291 17 Lassosum 0.194275295065088 0.529089164819239 NA NA NA NA 0.122178273677373 NA NA NA NA NA 7158997 3.74899999999997
CMTM8 ENSG00000170293 3 Lassosum 0.000940932157279639 0.822468401180848 NA NA NA NA -0.361566260852264 NA NA NA NA NA 32345994 2.80700000000002
GABARAP ENSG00000170296 17 Lassosum -0.00146400552034964 0.744376240382719 NA NA NA NA 0.00664284849331318 NA NA NA NA NA 7144711 1.08800000000002
LGALS9B ENSG00000170298 17 Lassosum 0.0869242574641504 0.805447473956394 NA NA NA NA 6.05373446769952 NA NA NA NA NA 20361780 0.762999999999977
STX8 ENSG00000170310 17 Lassosum 0.0979477045320114 0.92637336305125 NA NA NA NA -0.0122030907914308 NA NA NA NA NA 9316848 1.44
CDK1 ENSG00000170312 10 Lassosum -0.000298613026008754 0.108788003409046 NA NA NA NA -0.109408460051664 NA NA NA NA NA 62546349 3.42500000000001
UBB ENSG00000170315 17 Lassosum 0 NA NA NA NA NA NA NA NA NA NA NA 16285085 0.88900000000001
NFRKB ENSG00000170322 11 Lassosum 0.179064598504385 0.304768718453843 NA NA NA NA -0.206748701116023 NA NA NA NA NA 129749508 3.03999999999996
PRDM10 ENSG00000170325 11 Lassosum -0.00101235814126333 0.941283830623756 NA NA NA NA -0.000199769575214977 NA NA NA NA NA 129821165 1.94900000000001
B3GNT2 ENSG00000170340 2 Lassosum 0.0502256453556411 0.0385519261328741 NA NA NA NA -3.1389804412146 NA NA NA NA NA 62437557 4.15700000000004
FOS ENSG00000170345 14 Lassosum 0.00531206073978641 0.0692542557788594 NA NA NA NA -0.625047364951715 NA NA NA NA NA 75747205 1.37400000000002
TMED10 ENSG00000170348 14 Lassosum 0.0277457983660777 0.607247187876957 NA NA NA NA -1.22572102605656 NA NA NA NA NA 75620753 1.82999999999998
OR2A20P ENSG00000170356 7 Lassosum 0.045192239430205 0.124665395467423 NA NA NA NA 17.696606910208 NA NA NA NA NA 143948594 4.596
SETMAR ENSG00000170364 3 Lassosum 0.00343101395187784 0.0106096612678539 NA NA NA NA 0.0850565725808523 NA NA NA NA NA 4352119 3.387
SMAD1 ENSG00000170365 4 Lassosum 0.00103839005055695 0.096198918612694 NA NA NA NA 0.0725838898443956 NA NA NA NA NA 146440788 5.76400000000001
