# Supplementary material for: SUMMIT: An integrative approach for better transcriptomic data imputation improves causal gene identification
Source: Nat Commun. 2022 Oct 25;13:6336. doi: 10.1038/s41467-022-34016-y (PMC9593997; doi:10.1038/s41467-022-34016-y)
Supplement: Supplementary file 7 — Source Data [file 41467_2022_34016_MOESM7_ESM.zip › Source Data/Figure-3/real-data-new/Lassosum/AST/AST-98]

gene_symbol gene_id chromosome model_best r2_test p_SCAD p_ElNet p_LASSO p_MCP p_MNet z_SCAD z_ElNet z_LASSO z_MCP z_MNet p_ACAT gene_pos runtime
FAM115C ENSG00000170379 7 Lassosum 0.0159344731547996 0.120513058199478 NA NA NA NA 0.0323725571065442 NA NA NA NA NA 143372772 4.786
LRRN2 ENSG00000170382 1 Lassosum 0.00418178394671653 0.900163882545627 NA NA NA NA -0.0132753475517032 NA NA NA NA NA 204620579 8.617
SLC30A1 ENSG00000170385 1 Lassosum 0.0254859830246892 0.931337438827249 NA NA NA NA 0.0758093850150057 NA NA NA NA NA 211748497 3.169
DCLK2 ENSG00000170390 4 Lassosum 0.180353242149613 0.316797431338049 NA NA NA NA -0.346318510753863 NA NA NA NA NA 151089017 5.435
ZNF804A ENSG00000170396 2 Lassosum 0.0025122181585906 0.799842718208541 NA NA NA NA -0.00911462704158325 NA NA NA NA NA 185633656 7.078
GPRC5C ENSG00000170412 17 Lassosum 0.226122674386731 0.321534290386003 NA NA NA NA 0.387779467697621 NA NA NA NA NA 72434391 1.487
TMEM182 ENSG00000170417 2 Lassosum 0.00943482617898628 0.903811104055736 NA NA NA NA -0.00541479453581753 NA NA NA NA NA 103406859 3.422
KRT8 ENSG00000170421 12 Lassosum -0.00194790524188337 0.288861526596746 NA NA NA NA 0.0427103105030824 NA NA NA NA NA 53317357 3.246
ADORA2B ENSG00000170425 17 Lassosum 0.0567962625230041 0.0163332247156699 NA NA NA NA 4.61926622578841 NA NA NA NA NA 15863645 1.924
MGMT ENSG00000170430 10 Lassosum 0.279927861483854 0.720648785658693 NA NA NA NA 0.789732179776961 NA NA NA NA NA 131415859 4.058
METTL7B ENSG00000170439 12 Lassosum 0.0877526943881033 0.217242968353549 NA NA NA NA -1.79859677786126 NA NA NA NA NA 56076862 2.57700000000001
KRT86 ENSG00000170442 12 Lassosum 0.0018776129746394 0.163481887115451 NA NA NA NA -0.209150482653741 NA NA NA NA NA 52673015 2.541
HARS ENSG00000170445 5 Lassosum -0.00260445342034155 0.198280727018592 NA NA NA NA 0.146375518404726 NA NA NA NA NA 140062183 3.671
NFXL1 ENSG00000170448 4 Lassosum 0.379267129831019 0.420127650532915 NA NA NA NA 8.03026020382947 NA NA NA NA NA 47882955 5.478
DENND5B ENSG00000170456 12 Lassosum 0.0184611284115365 0.164264311514748 NA NA NA NA -0.203205507210081 NA NA NA NA NA 31639594 3.262
CD14 ENSG00000170458 5 Lassosum 0.0696337049654194 0.742684022022315 NA NA NA NA -0.0898788954422178 NA NA NA NA NA 140012299 4.05
DNAJC18 ENSG00000170464 5 Lassosum 0.106681648063286 0.124643326523064 NA NA NA NA 0.125150260776708 NA NA NA NA NA 138762229 1.634
SPATA24 ENSG00000170469 5 Lassosum 0.0315911325569379 0.34337620219312 NA NA NA NA 0.0664322476877383 NA NA NA NA NA 138736014 1.846
RALGAPB ENSG00000170471 20 Lassosum -0.00320618554017438 0.854451697880492 NA NA NA NA 0.0250989378290116 NA NA NA NA NA 37154481 1.212
WIBG ENSG00000170473 12 Lassosum 0.000227702434432264 0.0168882840031427 NA NA NA NA 0.109961033602772 NA NA NA NA NA 56310799 2.506
MZB1 ENSG00000170476 5 Lassosum 0.00698483822539275 0.960512701550203 NA NA NA NA -0.00548654118326672 NA NA NA NA NA 138724469 2.44
SLC23A1 ENSG00000170482 5 Lassosum -0.000876038708448545 0.428840530722318 NA NA NA NA -0.340057273722193 NA NA NA NA NA 138711563 2.372
NPAS2 ENSG00000170485 2 Lassosum 0.00225810613475041 0.438786401864389 NA NA NA NA 0.16729838862559 NA NA NA NA NA 101524952 5.61199999999999
KRT72 ENSG00000170486 12 Lassosum 0.0740758820855247 0.587577589720487 NA NA NA NA 0.73467083743886 NA NA NA NA NA 52987347 3.06800000000001
NUDT9 ENSG00000170502 4 Lassosum 0.0686365061132569 0.784644206204993 NA NA NA NA -0.0495665572374894 NA NA NA NA NA 88362170 3.398
HSD17B13 ENSG00000170509 4 Lassosum 0.12224207645957 0.914344311560292 NA NA NA NA -0.0170804559878432 NA NA NA NA NA 88234499 4.532
PA2G4 ENSG00000170515 12 Lassosum 0.02400925607028 0.529463863069635 NA NA NA NA -0.314553054748394 NA NA NA NA NA 56502897 1.33
ELOVL6 ENSG00000170522 4 Lassosum 0 NA NA NA NA NA NA NA NA NA NA NA 111043678 3.941
PFKFB3 ENSG00000170525 10 Lassosum 0.0183975819820883 0.117351112450407 NA NA NA NA -2.28208321071155 NA NA NA NA NA 6232188 2.55900000000001
ARL6IP1 ENSG00000170540 16 Lassosum 0.164582612299755 0.330324446294993 NA NA NA NA 0.635617467966738 NA NA NA NA NA 18807995 1.509
SERPINB9 ENSG00000170542 6 Lassosum 0.000348068207640551 0.524781664520629 NA NA NA NA 0.191322292228788 NA NA NA NA NA 2895507 6.21300000000001
SMAGP ENSG00000170545 12 Lassosum 0.0234443468913272 0.647432806407616 NA NA NA NA -0.0289862678903869 NA NA NA NA NA 51651667 1.93599999999999
CDH2 ENSG00000170558 18 Lassosum 0.0517541929418796 0.642307252122846 NA NA NA NA -0.226572647464924 NA NA NA NA NA 25644170 2.093
EMB ENSG00000170571 5 Lassosum 0.0274978732241107 0.896208564386574 NA NA NA NA 0.416570763623611 NA NA NA NA NA 49715554 2.762
STAT2 ENSG00000170581 12 Lassosum 0.0056043162620516 0.491928008643754 NA NA NA NA -1.98354639233646 NA NA NA NA NA 56744660 2.20699999999999
NUDCD2 ENSG00000170584 5 Lassosum 0.00226559368063761 0.00592668287930506 NA NA NA NA -0.168481447236182 NA NA NA NA NA 162883820 3.80499999999999
IRF2BP1 ENSG00000170604 19 Lassosum 0.00129025324428 0.267163638380836 NA NA NA NA 0.0970953765541409 NA NA NA NA NA 46388121 1.16500000000001
HSPA4 ENSG00000170606 5 Lassosum 0.0347439256375112 0.0538997733033005 NA NA NA NA 0.122572542724692 NA NA NA NA NA 132414897 3.29300000000001
COMMD5 ENSG00000170619 8 Lassosum 0.126438519244663 0.827613406134702 NA NA NA NA -0.21568887451207 NA NA NA NA NA 146072774 2.38000000000001
GTSF1 ENSG00000170627 12 Lassosum 0.00870249107566379 0.571042266121137 NA NA NA NA -0.127904688488042 NA NA NA NA NA 54858560 1.96799999999999
DPY19L2P2 ENSG00000170629 7 Lassosum 0.0221465707712258 0.260213291748179 NA NA NA NA -2.79363670849263 NA NA NA NA NA 102868218 3.261
ZNF16 ENSG00000170631 8 Lassosum 0.0138696912064263 0.933185503664387 NA NA NA NA 0.0285954053335932 NA NA NA NA NA 146166009 2.881
ARMC10 ENSG00000170632 7 Lassosum 0.0110480495281128 0.953860151138072 NA NA NA NA 0.00206450355187612 NA NA NA NA NA 102727766 2.369
RNF34 ENSG00000170633 12 Lassosum 0.00163497166976767 0.125960497591971 NA NA NA NA 0.393582933843888 NA NA NA NA NA 121853116 2.39099999999999
ACYP2 ENSG00000170634 2 Lassosum 0.0301182411380092 0.101111419362281 NA NA NA NA -0.763859772661413 NA NA NA NA NA 54437488 4.02600000000001
TRABD ENSG00000170638 22 Lassosum 0.212830937492681 0.383436272488739 NA NA NA NA 0.119478013849848 NA NA NA NA NA 50631185 1.80799999999999
TMEM133 ENSG00000170647 11 Lassosum -0.00324422275820724 0.614276357410932 NA NA NA NA -0.417555250802053 NA NA NA NA NA 100863737 1.84799999999998
ATF7 ENSG00000170653 12 Lassosum 0 NA NA NA NA NA NA NA NA NA NA NA 53960919 2.16900000000001
RASA4B ENSG00000170667 7 Lassosum 0.0237763781994834 0.3067203625814 NA NA NA NA -2.84817186407769 NA NA NA NA NA 102153551 4.857
SOCS6 ENSG00000170677 18 Lassosum -0.00316055767842149 0.54174281795037 NA NA NA NA -0.132387127577547 NA NA NA NA NA 67976786 1.50299999999999
ZNF296 ENSG00000170684 19 Lassosum 0.0060368707229187 0.0277501478061243 NA NA NA NA 0.770773945342064 NA NA NA NA NA 45577302 0.796999999999997
HOXB9 ENSG00000170689 17 Lassosum -0.00171158639859548 0.940393498104673 NA NA NA NA 0.00541602124220638 NA NA NA NA NA 46701178 0.945999999999998
BOP1 ENSG00000170727 8 Lassosum 0 NA NA NA NA NA NA NA NA NA NA NA 145500568 5.07499999999999
POLH ENSG00000170734 6 Lassosum -0.00241194910661036 0.637687212664814 NA NA NA NA 0.118214555660662 NA NA NA NA NA 43565294 2.57600000000002
KIF5B ENSG00000170759 10 Lassosum 0.057232319594905 0.00281240326110062 NA NA NA NA -1.98723121069233 NA NA NA NA NA 32321648 3.20099999999999
AKAP13 ENSG00000170776 15 Lassosum -0.000573274729942952 0.000209182913700172 NA NA NA NA -17.2569968192465 NA NA NA NA NA 86108194 1.52799999999999
CDCA4 ENSG00000170779 14 Lassosum 0.00999151151202027 0.0613321125432087 NA NA NA NA 0.125566540607406 NA NA NA NA NA 105481697 1.839
CHCHD7 ENSG00000170791 8 Lassosum 0.0565149973516222 0.83785557879382 NA NA NA NA 0.00870696939345866 NA NA NA NA NA 57127801 2.55099999999999
HTRA3 ENSG00000170801 4 Lassosum 0.14357429755377 0.034426267755956 NA NA NA NA 0.166513923928223 NA NA NA NA NA 8290165 6.369
FOXN2 ENSG00000170802 2 Lassosum 0.165716644933973 0.81134298392914 NA NA NA NA 0.0703953284315224 NA NA NA NA NA 48574104 5.09899999999999
BFSP2 ENSG00000170819 3 Lassosum -0.000671666863534925 0.625180662877481 NA NA NA NA -0.0104009988019838 NA NA NA NA NA 133156452 4.31400000000002
USP32 ENSG00000170832 17 Lassosum 0.00641848210732754 0.00142861218320691 NA NA NA NA 0.208252385752325 NA NA NA NA NA 58378143 2.40899999999999
CEL ENSG00000170835 9 Lassosum -0.00199348085694018 0.992117544442299 NA NA NA NA -0.00106018011371304 NA NA NA NA NA 135942306 1.59399999999999
PPM1D ENSG00000170836 17 Lassosum 0.000929635451886734 0.494043649242678 NA NA NA NA -0.0441203473863255 NA NA NA NA NA 58709696 0.687999999999988
GPR27 ENSG00000170837 3 Lassosum 0.0175048660179998 0.372411693159193 NA NA NA NA 0.119732628959462 NA NA NA NA NA 71804424 2.58799999999999
AC093323.3 ENSG00000170846 4 Lassosum 0.0407922629439402 0.298482998565148 NA NA NA NA -0.232507602209542 NA NA NA NA NA 6676476 4.791
KBTBD2 ENSG00000170852 7 Lassosum 0.0749240871833774 0.830851790607567 NA NA NA NA 0.0725977868379035 NA NA NA NA NA 32920763 5.21000000000001
MINA ENSG00000170854 3 Lassosum 0.0209021160956795 0.632589662187539 NA NA NA NA 0.0456416594652584 NA NA NA NA NA 97677193 2.80099999999999
TRIAP1 ENSG00000170855 12 Lassosum -0.00278376844492478 0.150593230648041 NA NA NA NA 0.322840694231661 NA NA NA NA NA 120882989 1.363
LSM3 ENSG00000170860 3 Lassosum 0 NA NA NA NA NA NA NA NA NA NA NA 14231238 2.584
KIAA0232 ENSG00000170871 4 Lassosum -0.00060954646630007 0.430195222472841 NA NA NA NA -0.152116013807725 NA NA NA NA NA 6834499 3.94299999999998
MTSS1 ENSG00000170873 8 Lassosum 0.0726667627422783 0.287446676836232 NA NA NA NA -0.118130163789901 NA NA NA NA NA 125651880 5.107
TMEM43 ENSG00000170876 3 Lassosum 0.0176281930375126 0.921074421290526 NA NA NA NA 0.00096551505283731 NA NA NA NA NA 14175809 2.08700000000002
RNF139 ENSG00000170881 8 Lassosum 0.0181097358724405 0.515551618255518 NA NA NA NA -0.038363905992694 NA NA NA NA NA 125493567 2.744
RPS9 ENSG00000170889 19 Lassosum 0.208448234151531 0.0284381438586739 NA NA NA NA 7.41686707271411 NA NA NA NA NA 54728736 1.29500000000002
CYTL1 ENSG00000170891 4 Lassosum 0.207055607715569 0.547826108044693 NA NA NA NA -0.0873205459553026 NA NA NA NA NA 5018756 6.81
TSEN34 ENSG00000170892 19 Lassosum 0.0388179943145333 0.00919578135374212 NA NA NA NA -0.459141894859908 NA NA NA NA NA 54695687 1.14899999999997
GSTA4 ENSG00000170899 6 Lassosum 0.00565749422530171 0.314453250361915 NA NA NA NA 0.200744195362328 NA NA NA NA NA 52851463 2.71700000000001
MSANTD4 ENSG00000170903 11 Lassosum -0.00322382022999368 0.33544654104968 NA NA NA NA 0.00783395666313627 NA NA NA NA NA 105879740 4.21199999999999
NDUFA3 ENSG00000170906 19 Lassosum 0.0336324198048908 0.841530076429453 NA NA NA NA -0.0487470346128194 NA NA NA NA NA 54609300 0.88300000000001
OSCAR ENSG00000170909 19 Lassosum 0.226382326129221 0.563161591297108 NA NA NA NA -0.154855893735308 NA NA NA NA NA 54601966 1.26700000000002
PAQR8 ENSG00000170915 6 Lassosum 0.101639280719109 0.421594692660805 NA NA NA NA -0.336077834103203 NA NA NA NA NA 52249397 2.33199999999999
NUDT6 ENSG00000170917 4 Lassosum 0.00599798647126026 0.921561641304081 NA NA NA NA 0.0901319674616282 NA NA NA NA NA 123828926 4.52100000000002
TPT1-AS1 ENSG00000170919 13 Lassosum 0.0250863224141775 0.905799214611392 NA NA NA NA -0.0127577880995769 NA NA NA NA NA 45940676 1.44799999999998
TANC2 ENSG00000170921 17 Lassosum 0.0746314326388641 0.0423517285959376 NA NA NA NA 0.756508625442972 NA NA NA NA NA 61295988 2.34200000000004
DNAJC24 ENSG00000170946 11 Lassosum -0.000701932571020691 0.262161035540636 NA NA NA NA 0.0891480252002631 NA NA NA NA NA 31422391 2.49000000000001
ZNF160 ENSG00000170949 19 Lassosum 0.0524326285950316 0.52296777053133 NA NA NA NA -0.000756459893196683 NA NA NA NA NA 53588274 0.857000000000028
ZNF415 ENSG00000170954 19 Lassosum 0.117865184739568 0.870483127057405 NA NA NA NA 0.0191958677685262 NA NA NA NA NA 53623731 0.79000000000002
PRKCDBP ENSG00000170955 11 Lassosum 0.226737456998198 0.276431607063641 NA NA NA NA -0.283312922859521 NA NA NA NA NA 6341026 2.291
CEACAM3 ENSG00000170956 19 Lassosum 0.046684674834562 0.639217166370001 NA NA NA NA -0.319709775423366 NA NA NA NA NA 42307980 0.576999999999998
PDGFD ENSG00000170962 11 Lassosum 0.0172847996945785 0.432159192487166 NA NA NA NA 0.738404176383539 NA NA NA NA NA 103906510 1.38099999999997
S1PR1 ENSG00000170989 1 Lassosum 0.0013489245177728 0.536876280714889 NA NA NA NA 0.0922283603685608 NA NA NA NA NA 101704759 5.65600000000001
PKIA ENSG00000171033 8 Lassosum 0.105442941482295 0.487739504847513 NA NA NA NA -4.17721300832649 NA NA NA NA NA 79472938 2.57499999999999
XKR6 ENSG00000171044 8 Lassosum -0.00178714528610091 0.125065465504772 NA NA NA NA 0.312455450459266 NA NA NA NA NA 10906215 3.25900000000001
TSNARE1 ENSG00000171045 8 Lassosum 0.177981784481988 0.899979855898094 NA NA NA NA -0.0410393604817354 NA NA NA NA NA 143389021 1.73100000000005
FPR2 ENSG00000171049 19 Lassosum 0.0117755187685232 0.000472948554006556 NA NA NA NA 1.4229112300251 NA NA NA NA NA 52264529 0.996999999999957
FPR1 ENSG00000171051 19 Lassosum 0.0665604112462083 0.000152813327373346 NA NA NA NA 2.83601205310049 NA NA NA NA NA 52277894 1.26800000000003
FEZ2 ENSG00000171055 2 Lassosum 0.0537684407621376 0.298979492705294 NA NA NA NA -5.19256706773156 NA NA NA NA NA 36825900 3.25800000000004
SOX7 ENSG00000171056 8 Lassosum 0.00291065706328786 0.968191948173094 NA NA NA NA -0.00459328849813866 NA NA NA NA NA 10639317 3.35599999999999
C11orf24 ENSG00000171067 11 Lassosum 0.0227129996849122 0.903526200498736 NA NA NA NA 0.0186571680877496 NA NA NA NA NA 68034136 4.22300000000001
