# Supplementary material for: SUMMIT: An integrative approach for better transcriptomic data imputation improves causal gene identification
Source: Nat Commun. 2022 Oct 25;13:6336. doi: 10.1038/s41467-022-34016-y (PMC9593997; doi:10.1038/s41467-022-34016-y)
Supplement: Supplementary file 7 — Source Data [file 41467_2022_34016_MOESM7_ESM.zip › Source Data/Figure-3/real-data-new/Lassosum/AST/AST-99]

gene_symbol gene_id chromosome model_best r2_test p_SCAD p_ElNet p_LASSO p_MCP p_MNet z_SCAD z_ElNet z_LASSO z_MCP z_MNet p_ACAT gene_pos runtime
FAM86JP ENSG00000171084 3 Lassosum 0.0591538518475487 0.587058192585021 NA NA NA NA 0.0570962037587954 NA NA NA NA NA 125642165 6.66
CCBL1 ENSG00000171097 9 Lassosum 0.0097682035210106 0.0480863998752298 NA NA NA NA 0.407692621134883 NA NA NA NA NA 131619997 4.823
SIGLEC17P ENSG00000171101 19 Lassosum 0.0291473315374228 0.103863921461815 NA NA NA NA -0.179384443120583 NA NA NA NA NA 51673682 1.43
TRMT61B ENSG00000171103 2 Lassosum 0.0615334639592789 0.138454212707468 NA NA NA NA -6.86042891572504 NA NA NA NA NA 29082927 6.708
INSR ENSG00000171105 19 Lassosum 0.032257073508633 0.856878266018134 NA NA NA NA 0.00282063087762316 NA NA NA NA NA 7203155 1.304
MFN1 ENSG00000171109 3 Lassosum 0.121070759593232 0.195241559987521 NA NA NA NA 1.67997581351223 NA NA NA NA NA 179089099 5.969
GIMAP8 ENSG00000171115 7 Lassosum 0.00605533251736978 0.134361025383624 NA NA NA NA 0.287478765499639 NA NA NA NA NA 150162099 4.784
KCNMB3 ENSG00000171121 3 Lassosum -0.00235754760435491 0.229110218791613 NA NA NA NA 0.106227037980236 NA NA NA NA NA 178971160 3.717
ATP6V0E2 ENSG00000171130 7 Lassosum 0.248996963950556 0.0123975648436599 NA NA NA NA -0.619439445003394 NA NA NA NA NA 149573922 2.74299999999999
PRKCE ENSG00000171132 2 Lassosum 0.0252758060871121 0.569308891492635 NA NA NA NA -0.00893505643887854 NA NA NA NA NA 46146806 7.406
JAGN1 ENSG00000171135 3 Lassosum 0.0723469170354341 0.801322617122245 NA NA NA NA -0.790447164690721 NA NA NA NA NA 9934135 6.288
TADA3 ENSG00000171148 3 Lassosum 0.0522625538004988 0.0169075369398798 NA NA NA NA -3.93756736816177 NA NA NA NA NA 9828119 3.48
SOCS5 ENSG00000171150 2 Lassosum 0.0192368364203492 0.0528696927969443 NA NA NA NA -0.107776027608685 NA NA NA NA NA 46958179 6.339
C9orf16 ENSG00000171159 9 Lassosum 0.022340521312598 0.0638084522474199 NA NA NA NA 0.304447068847316 NA NA NA NA NA 130924373 2.061
MORN4 ENSG00000171160 10 Lassosum 0.0178983311011782 0.0347870243173884 NA NA NA NA 2.28136818247792 NA NA NA NA NA 99383827 4.514
ZNF672 ENSG00000171161 1 Lassosum 0.0072963241397439 0.124413748232366 NA NA NA NA -0.381293109864691 NA NA NA NA NA 249138062 3.374
ZNF692 ENSG00000171163 1 Lassosum -0.00305536415002283 0.626150972114588 NA NA NA NA -0.0173320230001027 NA NA NA NA NA 249148774 4.163
NAIF1 ENSG00000171169 9 Lassosum -0.00300918495878655 0.728611680910048 NA NA NA NA 0.243495545970133 NA NA NA NA NA 130826998 2.316
RBKS ENSG00000171174 2 Lassosum -0.00325724482962175 0.348552713513843 NA NA NA NA 0.0649807580080949 NA NA NA NA NA 28059098 6.333
GRIK1 ENSG00000171189 21 Lassosum 0.0435401705325572 0.1940617995277 NA NA NA NA -0.335655436477731 NA NA NA NA NA 31110802 0.766000000000005
TMEM126A ENSG00000171202 11 Lassosum -0.00239754869549857 0.146902182718287 NA NA NA NA -0.0508298604993455 NA NA NA NA NA 85363301 3.753
TMEM126B ENSG00000171204 11 Lassosum 0.00851517729763596 0.0951678667112891 NA NA NA NA -0.302084978102601 NA NA NA NA NA 85343604 1.715
TRIM8 ENSG00000171206 10 Lassosum 0.0300794061452839 0.00149972481894483 NA NA NA NA 0.397023360885971 NA NA NA NA NA 104411164 1.616
NETO2 ENSG00000171208 16 Lassosum 0.00182110980957573 0.248897428699909 NA NA NA NA 0.0228422500759918 NA NA NA NA NA 47144761 1.562
CDC42BPG ENSG00000171219 11 Lassosum 0.00595760949029511 0.202696688632867 NA NA NA NA -0.440177197761279 NA NA NA NA NA 64601450 2.979
SCAND1 ENSG00000171222 20 Lassosum 0.0775036551895653 9.60228761945445e-05 NA NA NA NA 6.28834512803122 NA NA NA NA NA 34544466 0.856999999999999
JUNB ENSG00000171223 19 Lassosum 0 NA NA NA NA NA NA NA NA NA NA NA 12903217 1.32199999999999
C10orf35 ENSG00000171224 10 Lassosum 0.00521488971567263 0.0339890303124776 NA NA NA NA 0.522237277078166 NA NA NA NA NA 71391679 3.81500000000001
TMEM37 ENSG00000171227 2 Lassosum -0.00188392791466807 0.0591122809957044 NA NA NA NA 0.0295770147275408 NA NA NA NA NA 120191786 6.146
LRG1 ENSG00000171236 19 Lassosum 0.00834840172188733 0.187664900834437 NA NA NA NA 0.0341371695721088 NA NA NA NA NA 4538262 0.994
SHCBP1 ENSG00000171241 16 Lassosum -0.0013514008503368 0.122877516719621 NA NA NA NA -0.0346405739931594 NA NA NA NA NA 46635002 1.738
NPTX1 ENSG00000171246 17 Lassosum 0.00251819312073054 0.367230692460931 NA NA NA NA 0.0746037704236547 NA NA NA NA NA 78446295 1.065
FAM98B ENSG00000171262 15 Lassosum 0.0331477715379601 0.960441992010675 NA NA NA NA 0.00917307743259297 NA NA NA NA NA 38763119 2.175
ZNF439 ENSG00000171291 19 Lassosum 0.0142580196112748 0.0966071660935078 NA NA NA NA 0.110740228388176 NA NA NA NA NA 11977053 1.732
ZNF440 ENSG00000171295 19 Lassosum 0.00737706890985956 0.603250121746397 NA NA NA NA -0.0158150833278085 NA NA NA NA NA 11935557 0.817000000000007
GAA ENSG00000171298 17 Lassosum 0.185701445391007 0.874302552186254 NA NA NA NA 0.0488490226746625 NA NA NA NA NA 78084516 1.497
CANT1 ENSG00000171302 17 Lassosum 0.0280800524606496 0.0590630679978458 NA NA NA NA -0.450459359276445 NA NA NA NA NA 76996874 1.38800000000001
ZDHHC16 ENSG00000171307 10 Lassosum -0.00133964593309699 0.364369979353422 NA NA NA NA 0.156106310079027 NA NA NA NA NA 99211527 4.592
CHST11 ENSG00000171310 12 Lassosum 0.027841542232536 0.978377581587509 NA NA NA NA -0.00369140591049674 NA NA NA NA NA 105002432 3.884
EXOSC1 ENSG00000171311 10 Lassosum 0.00425033430423227 0.155104207276529 NA NA NA NA 0.226080289282668 NA NA NA NA NA 99200836 2.40799999999999
PGAM1 ENSG00000171314 10 Lassosum 0.100779488590844 0.00839949664933121 NA NA NA NA 1.32742065647738 NA NA NA NA NA 99189557 2.53799999999998
CHD7 ENSG00000171316 8 Lassosum 0.0275706510482682 0.455740015493662 NA NA NA NA 0.0451442066074148 NA NA NA NA NA 61685401 4.756
ESCO2 ENSG00000171320 8 Lassosum 0.00810719465534571 0.631118302164351 NA NA NA NA -0.000538213729058484 NA NA NA NA NA 27649811 3.05700000000002
TPPP ENSG00000171368 5 Lassosum 0.0257404545643202 0.0627300997498844 NA NA NA NA 0.146063446262949 NA NA NA NA NA 677196 2.89699999999999
KCND3 ENSG00000171385 1 Lassosum 0.00138131963764332 0.0553038308399428 NA NA NA NA -0.0166052515105917 NA NA NA NA NA 112422530 7.63
KRT13 ENSG00000171401 17 Lassosum 0.00680838457479949 0.24173787112099 NA NA NA NA -0.00552204582242348 NA NA NA NA NA 39659595 1.732
PDE7B ENSG00000171408 6 Lassosum -0.00302782294420512 0.70781398786109 NA NA NA NA 0.0393002769485907 NA NA NA NA NA 136344773 2.97800000000001
MRPL36 ENSG00000171421 5 Lassosum 0.0924071311274468 0.670871392140624 NA NA NA NA 0.234325172036407 NA NA NA NA NA 1799990 4.48500000000001
ZNF581 ENSG00000171425 19 Lassosum 0.0139243064838359 0.957438529834319 NA NA NA NA -0.0253074109170345 NA NA NA NA NA 56151906 1.70499999999998
NAT1 ENSG00000171428 8 Lassosum 0.0025308366585326 0.150460664025085 NA NA NA NA 0.675808519268902 NA NA NA NA NA 18054592 4.95500000000001
ZNF524 ENSG00000171443 19 Lassosum -0.00209680248466304 0.967912394737583 NA NA NA NA -0.0046726222474657 NA NA NA NA NA 56112946 1.048
MCC ENSG00000171444 5 Lassosum 0.188348766340566 0.541159787162364 NA NA NA NA -0.405545909806615 NA NA NA NA NA 112591161 2.79999999999998
ZBTB26 ENSG00000171448 9 Lassosum 0.00034684590400369 0.650730122641094 NA NA NA NA -0.0158933192312029 NA NA NA NA NA 125685812 4.999
DSEL ENSG00000171451 18 Lassosum 0.0197599253495002 0.597162376444291 NA NA NA NA 0.0591124661720479 NA NA NA NA NA 65179018 1.351
POLR1C ENSG00000171453 6 Lassosum -0.000698864815884992 0.101747711040724 NA NA NA NA -0.0162172697868136 NA NA NA NA NA 43487381 4.99299999999999
ASXL1 ENSG00000171456 20 Lassosum 0.0123286243914145 0.452803074879793 NA NA NA NA 0.146837968262002 NA NA NA NA NA 30986638 0.90100000000001
DLK2 ENSG00000171462 6 Lassosum 0.0467583259454174 0.420123428035583 NA NA NA NA 0.0885075528855707 NA NA NA NA NA 43421230 2.488
ZNF562 ENSG00000171466 19 Lassosum 0.0291539595970958 0.116864609959165 NA NA NA NA -0.0464292912625246 NA NA NA NA NA 9772553 1.381
ZNF318 ENSG00000171467 6 Lassosum 0.00632999296123771 0.732012064013765 NA NA NA NA -0.0541621716511352 NA NA NA NA NA 43318347 2.89600000000002
ZNF561 ENSG00000171469 19 Lassosum 0.086120455875896 0.177039863440253 NA NA NA NA 0.311663250232052 NA NA NA NA NA 9723715 0.829000000000008
MAP1LC3B2 ENSG00000171471 12 Lassosum -0.00296327801052976 0.0192079662679397 NA NA NA NA -1.39157708100977 NA NA NA NA NA 117005805 4.28099999999998
WIPF2 ENSG00000171475 17 Lassosum 0.0260355296433324 0.725055384908707 NA NA NA NA -0.0134552118739763 NA NA NA NA NA 38407972 0.991000000000014
HOPX ENSG00000171476 4 Lassosum 0.00145961814994822 0.335667688479632 NA NA NA NA -0.021968554788385 NA NA NA NA NA 57531110 5.92400000000001
LRRC8C ENSG00000171488 1 Lassosum 0.0303143773924026 0.356728289636866 NA NA NA NA -0.469234255160889 NA NA NA NA NA 90248720 3.51299999999998
RSL1D1 ENSG00000171490 16 Lassosum 0.0013087554664144 0.296594324341104 NA NA NA NA -0.0526896649300362 NA NA NA NA NA 11937249 3.946
LRRC8D ENSG00000171492 1 Lassosum 0.0451225416664361 0.585345010246524 NA NA NA NA 0.0733205567787207 NA NA NA NA NA 90344371 2.78100000000001
PPID ENSG00000171497 4 Lassosum -0.00313922034368819 0.0623154503513752 NA NA NA NA 0.147531981312198 NA NA NA NA NA 159637417 5.501
COL24A1 ENSG00000171502 1 Lassosum 9.65926643513582e-05 0.25539931142746 NA NA NA NA -0.605705943135483 NA NA NA NA NA 86408771 3.89499999999998
ETFDH ENSG00000171503 4 Lassosum 0.0152547289969945 0.110106123106774 NA NA NA NA 0.471455770738798 NA NA NA NA NA 159612026 2.78200000000001
LPAR3 ENSG00000171517 1 Lassosum 0.133557470298967 0.821114297962372 NA NA NA NA 0.0651979564607272 NA NA NA NA NA 85318090 4.21600000000001
PTGER4 ENSG00000171522 5 Lassosum 0.0390542256487365 0.140139669586754 NA NA NA NA -0.325369978991928 NA NA NA NA NA 40686718 3.08100000000002
TBCA ENSG00000171530 5 Lassosum 0.0440350793607632 0.766018623184629 NA NA NA NA 1.50753382780406 NA NA NA NA NA 77075797 2.06299999999999
BCL2L1 ENSG00000171552 20 Lassosum 0 NA NA NA NA NA NA NA NA NA NA NA 30282023 1.25399999999999
PLRG1 ENSG00000171566 4 Lassosum 0.00275925314136316 0.483893467739269 NA NA NA NA 0.0247209868296952 NA NA NA NA NA 155463872 6.88900000000001
ZNF584 ENSG00000171574 19 Lassosum 0.141936179703243 0.153271843729698 NA NA NA NA -0.166883783222598 NA NA NA NA NA 58921282 2.518
DNAI2 ENSG00000171595 17 Lassosum 0.0115634383969934 0.144164648477955 NA NA NA NA 0.10126056465585 NA NA NA NA NA 72290704 1.15499999999997
NMUR1 ENSG00000171596 2 Lassosum -0.000837030375881787 0.00531658898076548 NA NA NA NA -0.0951401035599641 NA NA NA NA NA 232391538 4.761
CLSTN1 ENSG00000171603 1 Lassosum 0.0202879891761583 0.00282251431242055 NA NA NA NA 0.137591772352509 NA NA NA NA NA 9836834 4.702
CXXC5 ENSG00000171604 5 Lassosum 0.00444353258170549 0.232623593778358 NA NA NA NA 0.0591150420693018 NA NA NA NA NA 139045175 3.05500000000001
ZNF274 ENSG00000171606 19 Lassosum -0.00282092696593628 0.107692448690472 NA NA NA NA 0.455440254403298 NA NA NA NA NA 58709662 3.84500000000003
PIK3CD ENSG00000171608 1 Lassosum 0.00109105346041061 0.140245655963557 NA NA NA NA 0.0206247513381865 NA NA NA NA NA 9750481 3.29000000000002
PTCRA ENSG00000171611 6 Lassosum -0.00322473392823563 0.00156202769508232 NA NA NA NA -0.0129259321312086 NA NA NA NA NA 42888650 4.87900000000002
SLC25A33 ENSG00000171612 1 Lassosum 0.0106692445669446 0.0962377955480334 NA NA NA NA 0.12990935841671 NA NA NA NA NA 9621186 4.73700000000002
ENC1 ENSG00000171617 5 Lassosum 0.376557191794026 0.627146694871617 NA NA NA NA 0.28135570938315 NA NA NA NA NA 73930241 2.22800000000001
SPSB1 ENSG00000171621 1 Lassosum 0.0513787294170202 0.396851935974285 NA NA NA NA -1.46010068165587 NA NA NA NA NA 9391265 3.31299999999999
P2RY6 ENSG00000171631 11 Lassosum 0.044101210421479 0.064308933994573 NA NA NA NA -0.0141803874181893 NA NA NA NA NA 72992606 2.47399999999999
BPTF ENSG00000171634 17 Lassosum 0.00410168745751249 0.0725624645966167 NA NA NA NA -0.0627470444701325 NA NA NA NA NA 65901067 2.65300000000002
S100Z ENSG00000171643 5 Lassosum 0.0187477211201363 0.110394219266829 NA NA NA NA -0.589441878481219 NA NA NA NA NA 76181650 2.45400000000001
ZIK1 ENSG00000171649 19 Lassosum 0.0128016377198629 0.31815639416467 NA NA NA NA -0.0409597208664975 NA NA NA NA NA 58097484 1.96899999999999
RP11-443P15.2 ENSG00000171658 3 Lassosum 0.194474242988279 0.284696975469363 NA NA NA NA -0.0396982281910365 NA NA NA NA NA 185688195 5.95499999999998
PLEKHG5 ENSG00000171680 1 Lassosum 0.173605714624261 0.421016469622402 NA NA NA NA 0.058847912359103 NA NA NA NA NA 6553136 3.72700000000003
ATF7IP ENSG00000171681 12 Lassosum 0.00295566144756865 0.53042845021268 NA NA NA NA -0.131380337111074 NA NA NA NA NA 14585153 3.61400000000003
RGS19 ENSG00000171700 20 Lassosum -0.0021268456096486 0.242718532052199 NA NA NA NA 0.0613019946108512 NA NA NA NA NA 62707928 0.72399999999999
TCEA2 ENSG00000171703 20 Lassosum 0.0156270829475367 0.842822130291073 NA NA NA NA -0.14358347786177 NA NA NA NA NA 62692444 0.633999999999958
ANO5 ENSG00000171714 11 Lassosum 0.00746596637024477 0.0211225895701972 NA NA NA NA -2.55613913386996 NA NA NA NA NA 22259812 4.38799999999998
HDAC3 ENSG00000171720 5 Lassosum 0 NA NA NA NA NA NA NA NA NA NA NA 141008440 3.762
GPHN ENSG00000171723 14 Lassosum 0.00213007405223642 0.430782499150305 NA NA NA NA 0.0920771944858582 NA NA NA NA NA 67311322 1.32899999999995
TMEM51 ENSG00000171729 1 Lassosum 0.069491321160412 0.465604027719491 NA NA NA NA 0.248161566469033 NA NA NA NA NA 15513002 7.59699999999998
CAMTA1 ENSG00000171735 1 Lassosum -0.00253345235036151 0.119796498585335 NA NA NA NA -6.89285329136737 NA NA NA NA NA 7337575 2.83099999999996
LGALS4 ENSG00000171747 19 Lassosum -0.00224266506397464 0.663380533462873 NA NA NA NA -0.0864463739680007 NA NA NA NA NA 39298157 1.38
