# Supplementary material for: SUMMIT: An integrative approach for better transcriptomic data imputation improves causal gene identification
Source: Nat Commun. 2022 Oct 25;13:6336. doi: 10.1038/s41467-022-34016-y (PMC9593997; doi:10.1038/s41467-022-34016-y)
Supplement: Supplementary file 7 — Source Data [file 41467_2022_34016_MOESM7_ESM.zip › Source Data/Figure-3/real-data-new/Lassosum/BMI/BMI-1]

gene_symbol gene_id chromosome model_best r2_test p_SCAD p_ElNet p_LASSO p_MCP p_MNet z_SCAD z_ElNet z_LASSO z_MCP z_MNet p_ACAT gene_pos runtime
DPM1 ENSG00000000419 20 Lassosum -0.00117704154075593 0.254692692488447 NA NA NA NA 0.150329458719213 NA NA NA NA NA 49563248 2.602
SCYL3 ENSG00000000457 1 Lassosum 0.0958491043477275 0.571040883633562 NA NA NA NA -0.0668201598357456 NA NA NA NA NA 169842606 7.597
C1orf112 ENSG00000000460 1 Lassosum 0.0380428807797381 0.713531418791231 NA NA NA NA 0.0330448783054612 NA NA NA NA NA 169727233 4.806
FGR ENSG00000000938 1 Lassosum 0.00594896334095574 0.683043263470252 NA NA NA NA -0.0193946244473166 NA NA NA NA NA 27950181 3.592
CFH ENSG00000000971 1 Lassosum -0.00325037510662463 0.213779155391045 NA NA NA NA -0.0214942674540468 NA NA NA NA NA 196668821 3.658
FUCA2 ENSG00000001036 6 Lassosum 0.0332810803692674 0.445150034597721 NA NA NA NA -0.151064125031455 NA NA NA NA NA 143824720 6.181
GCLC ENSG00000001084 6 Lassosum 0.00548448408446012 0.135317731509272 NA NA NA NA 0.00240613775880689 NA NA NA NA NA 53421953 3.599
NFYA ENSG00000001167 6 Lassosum 0.0103246308250451 0.72854291885654 NA NA NA NA -0.0723238815444521 NA NA NA NA NA 41054199 3.54
STPG1 ENSG00000001460 1 Lassosum 0.0350531273285287 0.00345749550890423 NA NA NA NA 0.82633396999815 NA NA NA NA NA 24713456 6.45
NIPAL3 ENSG00000001461 1 Lassosum 0.0295369031748907 0.635354992198573 NA NA NA NA -0.045263988503551 NA NA NA NA NA 24770875 3.716
ENPP4 ENSG00000001561 6 Lassosum 0.103894746457679 0.360332693722284 NA NA NA NA 0.22009128685218 NA NA NA NA NA 46106083 5.057
ANKIB1 ENSG00000001629 7 Lassosum 0.047181866469628 0.624327797000009 NA NA NA NA 1.50080877683742 NA NA NA NA NA 91953123 3.968
CYP51A1 ENSG00000001630 7 Lassosum -0.000707721594719324 0.985191325250467 NA NA NA NA -0.00718195328099358 NA NA NA NA NA 91756865 2.137
KRIT1 ENSG00000001631 7 Lassosum 0.0359858419181186 0.610449993169944 NA NA NA NA 0.101696911241848 NA NA NA NA NA 91851881 2.576
RAD52 ENSG00000002016 12 Lassosum 0.16507511478939 0.0119179971026643 NA NA NA NA -0.169675256991623 NA NA NA NA NA 1060799 3.195
BAD ENSG00000002330 11 Lassosum 0.00159959801498655 0.00416852741288386 NA NA NA NA 0.274430245640426 NA NA NA NA NA 64044739 3.77
LAP3 ENSG00000002549 4 Lassosum 0.285405282462248 0.466603913785217 NA NA NA NA 4.74614187621292 NA NA NA NA NA 17594205 7.024
HS3ST1 ENSG00000002587 4 Lassosum 0.0195249485222869 0.0465680426774725 NA NA NA NA -0.0530493007795944 NA NA NA NA NA 11413081 2.746
ABP1 ENSG00000002726 7 Lassosum 0.323793921082736 0.0594660748024281 NA NA NA NA 5.63110233416214 NA NA NA NA NA 150540153 3.80800000000001
WNT16 ENSG00000002745 7 Lassosum 0.0100882040503264 0.563164553494848 NA NA NA NA 0.00281278271737392 NA NA NA NA NA 120973289 2.72200000000001
MAD1L1 ENSG00000002822 7 Lassosum 0.0639684120427346 0.00138891053506924 NA NA NA NA -7.38488975315743 NA NA NA NA NA 2064153 3.22800000000001
LASP1 ENSG00000002834 17 Lassosum 0.00650068322200026 0.557415935551438 NA NA NA NA -0.00743895072538078 NA NA NA NA NA 37052067 0.897999999999996
SNX11 ENSG00000002919 17 Lassosum 0.198080412198632 0.662251736220156 NA NA NA NA -0.244400634512942 NA NA NA NA NA 46190577 1.26300000000001
TMEM176A ENSG00000002933 7 Lassosum 0.145436362983997 0.86705906694375 NA NA NA NA -0.100287996308112 NA NA NA NA NA 150499849 2.158
M6PR ENSG00000003056 12 Lassosum -0.00242222305408513 0.376562716458312 NA NA NA NA -0.0715411476039302 NA NA NA NA NA 9097755 3.012
CYP26B1 ENSG00000003137 2 Lassosum 0.212220771096333 0.970749344306786 NA NA NA NA -0.544192149378093 NA NA NA NA NA 72365767 8.06400000000001
ICA1 ENSG00000003147 7 Lassosum 0.0882355272942158 0.894974318036068 NA NA NA NA -0.00498464599372854 NA NA NA NA NA 8227565 3.86699999999999
DBNDD1 ENSG00000003249 16 Lassosum 0.10109510801077 0.00563470207076725 NA NA NA NA -33.0788383002465 NA NA NA NA NA 90078904 2.477
ALS2 ENSG00000003393 2 Lassosum 0.0913354145583736 0.888677432921533 NA NA NA NA -0.0363058816875881 NA NA NA NA NA 202605594 3.35499999999999
CASP10 ENSG00000003400 2 Lassosum 0.000716158665581279 0.154248998466565 NA NA NA NA 0.816179213817979 NA NA NA NA NA 202070866 5.04000000000001
CFLAR ENSG00000003402 2 Lassosum 0.0024440886092878 0.000455323473691514 NA NA NA NA 4.35455423839143 NA NA NA NA NA 202004930 3.30799999999999
TFPI ENSG00000003436 2 Lassosum 0.000538329700423001 0.0814482680285199 NA NA NA NA 0.143708560176914 NA NA NA NA NA 188379722 3.461
NDUFAF7 ENSG00000003509 2 Lassosum -0.00116582791331155 0.085649548531593 NA NA NA NA 0.119432030045258 NA NA NA NA NA 37469660 3.15599999999999
RBM5 ENSG00000003756 3 Lassosum 0 NA NA NA NA NA NA NA NA NA NA NA 50141397 3.402
MTMR7 ENSG00000003987 8 Lassosum 0.0165226357857879 0.0569415166606635 NA NA NA NA 0.74248212190023 NA NA NA NA NA 17213288 4.869
ARF5 ENSG00000004059 7 Lassosum 0.0056976184092391 0.00857312577249272 NA NA NA NA 0.192509936156654 NA NA NA NA NA 127230079 3.85400000000001
SARM1 ENSG00000004139 17 Lassosum 0.0334306257114003 0.784792136215193 NA NA NA NA -0.451454960502745 NA NA NA NA NA 26709721 2.339
POLDIP2 ENSG00000004142 17 Lassosum -0.00320150887309567 0.472830064820808 NA NA NA NA -0.213052329931487 NA NA NA NA NA 26679102 0.781000000000006
PLXND1 ENSG00000004399 3 Lassosum 0.017814036351966 0.316845254214002 NA NA NA NA 0.00255529791520611 NA NA NA NA NA 129299839 4.01500000000001
AK2 ENSG00000004455 1 Lassosum -0.00070448245167154 0.545887062276738 NA NA NA NA 0.105387959293638 NA NA NA NA NA 33510091 6.61199999999999
CD38 ENSG00000004468 4 Lassosum 0.00692505528339871 0.103248522522218 NA NA NA NA -0.000563023457500331 NA NA NA NA NA 15815483 5.09799999999998
FKBP4 ENSG00000004478 12 Lassosum 0 NA NA NA NA NA NA NA NA NA NA NA 2909347 5.124
KDM1A ENSG00000004487 1 Lassosum 0.0104061439148284 0.438836726574899 NA NA NA NA -0.0672171452639788 NA NA NA NA NA 23378061 3.12800000000001
RBM6 ENSG00000004534 3 Lassosum 0.375009325482318 2.32104763137026e-12 NA NA NA NA 3.95918906881056 NA NA NA NA NA 50057459 4.83799999999999
CAMKK1 ENSG00000004660 17 Lassosum 0.00668697204122792 0.019466745879413 NA NA NA NA -0.146099327020286 NA NA NA NA NA 3780897 1.904
RECQL ENSG00000004700 12 Lassosum 0.039388452876656 0.294994045342553 NA NA NA NA 0.0878602675857495 NA NA NA NA NA 21638224 4.00700000000001
CCDC132 ENSG00000004766 7 Lassosum -0.000900637358720813 0.856611020706929 NA NA NA NA 0.013599625774438 NA NA NA NA NA 92924995 1.78300000000002
ARHGAP33 ENSG00000004777 19 Lassosum 0.158834695424779 0.263397634871129 NA NA NA NA -1.18392025298272 NA NA NA NA NA 36272579 1.619
NDUFAB1 ENSG00000004779 16 Lassosum 0.0287906919043986 0.751541689435815 NA NA NA NA -0.00146322519918407 NA NA NA NA NA 23600000 1.357
PDK4 ENSG00000004799 7 Lassosum -0.00323806801436843 0.193206718515866 NA NA NA NA 0.041511974950396 NA NA NA NA NA 95219307 2.53799999999998
SLC22A16 ENSG00000004809 6 Lassosum 0.025899501959996 0.934875838210423 NA NA NA NA 0.0817952389092735 NA NA NA NA NA 110771867 5.49700000000001
ZMYND10 ENSG00000004838 3 Lassosum 0.00974293447665864 4.84085641703689e-07 NA NA NA NA -0.240118335420545 NA NA NA NA NA 50381412 5.965
SLC25A13 ENSG00000004864 7 Lassosum 0.115511653272289 0.028787006140735 NA NA NA NA -0.483239526738294 NA NA NA NA NA 95850495 2.62400000000002
ST7 ENSG00000004866 7 Lassosum 0 NA NA NA NA NA NA NA NA NA NA NA 116731724 1.54999999999998
CDC27 ENSG00000004897 17 Lassosum -0.0032557474499344 0.0852534578734775 NA NA NA NA -0.204556317867606 NA NA NA NA NA 45230928 1.32900000000001
SLC4A1 ENSG00000004939 17 Lassosum -0.00196004936868466 2.65360527875602e-08 NA NA NA NA 0.651517499477131 NA NA NA NA NA 42335631 1.36699999999999
DVL2 ENSG00000004975 17 Lassosum 0.0135841898724204 3.34559840686644e-05 NA NA NA NA 0.351267870330608 NA NA NA NA NA 7133262 2.36199999999999
PRSS22 ENSG00000005001 16 Lassosum 0.0956764761838733 0.793563805569991 NA NA NA NA 0.0120878049924392 NA NA NA NA NA 2905449 2.57900000000001
UPF1 ENSG00000005007 19 Lassosum -0.0018130681113071 1.73694904749621e-05 NA NA NA NA -0.0217747836276395 NA NA NA NA NA 18960896 0.725999999999999
SKAP2 ENSG00000005020 7 Lassosum 0.413591645799523 0.314625506293283 NA NA NA NA -12.261849399956 NA NA NA NA NA 26870769 2.69999999999999
CCDC109B ENSG00000005059 4 Lassosum -0.000738259300441468 0.538779506967923 NA NA NA NA -0.145067878471794 NA NA NA NA NA 110545617 6.06999999999999
POLR2J ENSG00000005075 7 Lassosum -0.00314867875518909 0.0547095980021862 NA NA NA NA 9.09183590127376 NA NA NA NA NA 102116459 2.91500000000002
DHX33 ENSG00000005100 17 Lassosum -0.00152901112041692 0.262226486291726 NA NA NA NA 0.0433289884041285 NA NA NA NA NA 5358306 1.20599999999999
MEOX1 ENSG00000005102 17 Lassosum 0.00133729873850941 0.303251049920887 NA NA NA NA 0.133313964527422 NA NA NA NA NA 41728539 0.840000000000003
LIG3 ENSG00000005156 17 Lassosum 0.0767564414111019 0.902420005123932 NA NA NA NA -0.0460479697408116 NA NA NA NA NA 33319798 1.642
RPAP3 ENSG00000005175 12 Lassosum 0.0751551629349454 0.963165348616752 NA NA NA NA 0.121370688771897 NA NA NA NA NA 48078457 1.77199999999999
ACSM3 ENSG00000005187 16 Lassosum -0.00321573545677101 0.660063550503305 NA NA NA NA -0.0590066610661719 NA NA NA NA NA 20715234 3.28100000000001
AC004381.6 ENSG00000005189 16 Lassosum -0.000535906565643618 0.254662909438559 NA NA NA NA -0.0113593312457489 NA NA NA NA NA 20839369 0.846000000000004
CIAPIN1 ENSG00000005194 16 Lassosum 0.00811008295615678 0.496513290246858 NA NA NA NA 0.0217507665996404 NA NA NA NA NA 57471760 2.85599999999999
SPPL2B ENSG00000005206 19 Lassosum 0.0274301977297302 0.523112682269816 NA NA NA NA 0.024590948133839 NA NA NA NA NA 2341858 0.788999999999987
FAM214B ENSG00000005238 9 Lassosum 0 NA NA NA NA NA NA NA NA NA NA NA 35110054 1.65200000000002
COPZ2 ENSG00000005243 17 Lassosum 0.075015488748952 0.975121044002432 NA NA NA NA -0.0071063172720456 NA NA NA NA NA 46109462 1.18499999999997
PRKAR2B ENSG00000005249 7 Lassosum 0.0381830442125517 0.319797427784279 NA NA NA NA -0.0916107235027612 NA NA NA NA NA 106743675 3.012
CREBBP ENSG00000005339 16 Lassosum 0 NA NA NA NA NA NA NA NA NA NA NA 3852891 1.09999999999999
BZRAP1 ENSG00000005379 17 Lassosum 0.000497977370353064 3.92243725580166e-05 NA NA NA NA -0.626650879115316 NA NA NA NA NA 56392372 2.52200000000002
MPO ENSG00000005381 17 Lassosum -0.000216167859363958 0.000165305797963566 NA NA NA NA -0.858275462833843 NA NA NA NA NA 56352756 0.920999999999992
GCFC2 ENSG00000005436 2 Lassosum 0.00124156343230997 0.198076762018799 NA NA NA NA -0.31938491756215 NA NA NA NA NA 75908620 4.614
WDR54 ENSG00000005448 2 Lassosum 0.00201203254881355 0.194946782870594 NA NA NA NA 0.0525621424321561 NA NA NA NA NA 74650843 2.97299999999998
CROT ENSG00000005469 7 Lassosum -0.00257809931535324 0.565686132562861 NA NA NA NA 2.70417819041799 NA NA NA NA NA 87002054 2.70699999999999
ABCB4 ENSG00000005471 7 Lassosum 0.000513485422171223 0.490504753366053 NA NA NA NA -0.117027911007541 NA NA NA NA NA 87070382 3.18900000000002
MLL5 ENSG00000005483 7 Lassosum -0.000779144473010529 0.84852050346895 NA NA NA NA 0.0774181607098932 NA NA NA NA NA 104704717 3.29300000000001
RHBDD2 ENSG00000005486 7 Lassosum 0.0143888558166467 0.142788651715295 NA NA NA NA -0.27663400540457 NA NA NA NA NA 75495082 1.44200000000001
SOX8 ENSG00000005513 16 Lassosum -0.00204708914047869 0.227158356979724 NA NA NA NA 0.303980859571192 NA NA NA NA NA 1034393 1.66899999999998
IBTK ENSG00000005700 6 Lassosum -0.00316068796054414 0.781679351429167 NA NA NA NA 0.042202700789517 NA NA NA NA NA 82918585 2.01899999999995
ZNF195 ENSG00000005801 11 Lassosum 0.221111246365509 0.905221758247019 NA NA NA NA -0.0292608974538833 NA NA NA NA NA 3380469 6
MYCBP2 ENSG00000005810 13 Lassosum -0.003191921447673 0.40408714719311 NA NA NA NA -0.00981490785056207 NA NA NA NA NA 77759988 1.54899999999998
FBXL3 ENSG00000005812 13 Lassosum -0.00251780879658758 0.823364020287109 NA NA NA NA -0.0691729953253584 NA NA NA NA NA 77584035 1.82499999999999
ITGAL ENSG00000005844 16 Lassosum 0.00322801340071532 2.442835113705e-11 NA NA NA NA -5.22341123016348 NA NA NA NA NA 30509242 3.39600000000002
PDK2 ENSG00000005882 17 Lassosum 0.0268320832069313 0.062257993405298 NA NA NA NA 0.746483279245052 NA NA NA NA NA 48180808 0.918999999999983
ITGA3 ENSG00000005884 17 Lassosum 0.00924552060267259 0.404082825881473 NA NA NA NA -0.209926185707749 NA NA NA NA NA 48150588 0.903999999999996
GGNBP2 ENSG00000005955 17 Lassosum 0.162508685161866 1.75743463977179e-08 NA NA NA NA 51.5806181340033 NA NA NA NA NA 34923507 1.18700000000001
ITGA2B ENSG00000005961 17 Lassosum 0.00377105401496625 0.569687225718258 NA NA NA NA 0.00108999012120081 NA NA NA NA NA 42458210 0.850000000000023
GDE1 ENSG00000006007 16 Lassosum 0.00442214683540221 0.281991788327592 NA NA NA NA 0.394364605139601 NA NA NA NA NA 19523241 1.01099999999997
C19orf60 ENSG00000006015 19 Lassosum 0.171419928174681 0.0672750116593624 NA NA NA NA -0.625444985087932 NA NA NA NA NA 18701320 1.13400000000001
CRLF1 ENSG00000006016 19 Lassosum 0 NA NA NA NA NA NA NA NA NA NA NA 18700790 0.710000000000036
OSBPL7 ENSG00000006025 17 Lassosum 0.0383544355975959 0.119369371917074 NA NA NA NA -0.020179036050512 NA NA NA NA NA 45891969 0.889999999999986
TMEM98 ENSG00000006042 17 Lassosum 0.191281771079947 0.415086469477627 NA NA NA NA -0.176766196356655 NA NA NA NA NA 31263526 1.322
YBX2 ENSG00000006047 17 Lassosum 0.057811579396714 0.137368746892566 NA NA NA NA 0.129993116612076 NA NA NA NA NA 7194752 1.12400000000002
MAP3K14 ENSG00000006062 17 Lassosum -0.00316380451419662 0.00367411516373973 NA NA NA NA 0.286748394035046 NA NA NA NA NA 43367451 1.09499999999997
CCL3 ENSG00000006075 17 Lassosum -0.00323737430199444 0.430431356709527 NA NA NA NA -0.190559272063585 NA NA NA NA NA 34416558 0.860000000000014
